# Supplementary material for: A novel miR-1291-ERRα-CPT1C axis modulates tumor cell proliferation, metabolism and tumorigenesis
Source: Theranostics. 2020 Jun 1;10(16):7193–210. doi: 10.7150/thno.44877 (PMC7330864; doi:10.7150/thno.44877)
Supplement: Supplementary file 2 — Supplementary table S4. [file thnov10p7193s2.xlsx]

## Sheet: 1-selected_pancreatic_meta_data
meta_p	meta_fc	identical_gene	meta_fc_low	meta_fc_up
0.0046579	0.0184023	AACS	-0.896059	0.932864
4.73429e-06	0.106811	AAED1	-0.601231	0.814852
7.7067e-06	0.756459	AAGAB	0.167307	1.34561
0.00157145	0.403496	AASDH	-0.214551	1.02154
8.58235e-09	0.419386	ABCA1	-0.483957	1.32273
3.43236e-05	0.546476	ABCA13	-0.36313	1.45608
3.21747e-07	0.0624535	ABCA2	-0.781598	0.906505
0.0251574	0.426616	ABCB10	-0.463683	1.31691
5.07393e-06	0.44484	ABCB6	-0.264663	1.15434
1.84988e-06	0.133815	ABCB9	-0.422443	0.690074
6.84045e-10	1.25972	ABCC1	0.573744	1.9457
3.74009e-12	0.707904	ABCC10	-0.229131	1.64494
2.16641e-10	0.818413	ABCC3	-0.354654	1.99148
4.84619e-07	0.82735	ABCC5	-0.208416	1.86312
0.000225907	0.216076	ABCC6P1	-0.795564	1.22772
1.34011e-13	0.22065	ABCD1	-0.305981	0.747281
0.0354979	0.398481	ABCD3	-0.181191	0.978154
6.08805e-07	0.431405	ABCF2	-0.135079	0.997888
0.00885932	0.502601	ABCG5	-1.21015	2.21536
0.000309963	0.055082	ABHD11	-0.515776	0.62594
0.00100187	0.99497	ABHD14A-ACY1	-0.0293017	2.01924
5.07934e-06	0.411305	ABHD16A	-0.473354	1.29596
1.34857e-06	0.384945	ABHD17B	-0.584663	1.35455
1.51373e-12	2.03319	ABHD17C	0.990515	3.07587
1.08034e-07	0.849421	ABHD2	0.135744	1.5631
2.52836e-06	0.93657	ABHD3	-0.105874	1.97901
0.00055914	0.187968	ABHD6	-0.237873	0.61381
7.14695e-05	0.402546	ABI1	-0.217163	1.02226
1.89171e-11	0.147965	ABI2	-0.435646	0.731575
0.000108258	0.202403	ABL2	-0.644946	1.04975
8.1849e-08	0.657064	ABLIM1	-0.206734	1.52086
1.31108e-09	0.567587	ABR	-0.0734383	1.20861
1.40108e-06	0.0281583	ABRACL	-1.21402	1.27034
0.000318946	0.199458	ABRAXAS2	-0.463333	0.862249
0.000253863	0.443609	AC004941.5	-0.204243	1.09146
0.000341015	0.164826	AC004951.6	-0.771672	1.10132
3.01855e-05	0.0259413	AC005785.2	-0.63507	0.686953
4.53752e-06	0.11086	AC007401.2	-1.20484	1.42656
0.0027359	0.13161	AC009237.8	-0.831959	1.09518
9.29449e-05	0.0547895	AC010095.5	-0.587386	0.696965
0.00157597	0.0284227	AC011997.1	-0.267333	0.324178
3.34727e-08	0.171474	AC025442.3	-0.770081	1.11303
9.03389e-05	0.0137584	AC073283.7	-0.540417	0.567934
0.0201011	0.00489551	AC091633.3	-0.424917	0.434708
0.0174544	0.535833	AC092620.2	-0.435565	1.50723
0.000254198	0.102205	AC145343.2	-0.577822	0.782232
3.44132e-07	0.289693	ACACA	-0.332527	0.911912
0.000114015	0.53661	ACAP2	-0.0516537	1.12487
0.00145274	0.0110383	ACAT2	-0.759816	0.781893
1.58705e-10	0.859964	ACBD3	-0.0933793	1.81331
1.01854e-05	1.36953	ACBD5	0.423694	2.31536
0.0480357	0.176733	ACBD6	-0.540535	0.894
7.00018e-08	0.116224	ACD	-0.622309	0.854757
2.67577e-09	1.12259	ACER3	0.261639	1.98354
0.000538735	0.0189319	ACIN1	-0.575557	0.613421
6.40734e-09	0.0535712	ACKR2	-0.721617	0.82876
0.0391616	0.230729	ACKR4	-1.16425	1.62571
2.40162e-07	0.637256	ACLY	0.0565717	1.21794
0.000201818	0.00775754	ACOT12	-0.342807	0.358322
0.00266447	0.653038	ACOT7	-0.43867	1.74475
0.00214517	0.812016	ACOT8	0.000652191	1.62338
4.41284e-09	0.306658	ACOT9	-0.5687	1.18202
5.35645e-07	0.12804	ACP5	-0.718312	0.974393
3.01373e-06	0.926924	ACP6	0.0978406	1.75601
5.33006e-11	0.886069	ACSL3	0.320973	1.45117
4.08533e-07	0.440236	ACSL4	-0.780255	1.66073
0.0148109	0.473112	ACSS2	-0.334806	1.28103
3.7521e-12	0.0138324	ACTB	-0.850519	0.878184
0.011857	0.0252346	ACTBP9	-0.340892	0.391361
0.000451956	0.272818	ACTL6A	-0.365674	0.91131
4.89782e-17	0.616011	ACTN1	-0.385346	1.61737
2.71932e-08	0.690153	ACTN4	-0.0366758	1.41698
1.13748e-06	0.0528987	ACTR1A	-0.475468	0.581265
2.67585e-06	0.669953	ACTR2	-0.00914273	1.34905
1.89441e-09	0.844684	ACTR3	-0.0260609	1.71543
0.0194438	0.0911712	ACTR3B	-0.412147	0.59449
0.0428537	0.417012	ACTR5	-0.260738	1.09476
0.000156954	0.48108	ACTR6	-0.678949	1.64111
6.35454e-13	0.462902	ACVR1	-0.324225	1.25003
1.76744e-05	0.39963	ACVR2A	-0.475443	1.2747
1.29785e-05	0.458071	ACVRL1	-0.339146	1.25529
3.37669e-09	0.782772	ACYP1	-0.134159	1.6997
1.66514e-09	0.645969	ADAM10	-0.264509	1.55645
1.24444e-14	0.251736	ADAM12	-1.46468	1.96815
5.63978e-10	0.159144	ADAM17	-0.589275	0.907563
2.57529e-12	0.127307	ADAM28	-1.42426	1.67887
1.55573e-08	0.562249	ADAM8	-0.467838	1.59234
1.45284e-14	1.79675	ADAM9	0.745478	2.84802
3.03478e-18	0.625099	ADAMTS12	-0.551953	1.80215
2.54679e-05	0.0250164	ADAMTS13	-0.682672	0.732705
3.782e-20	0.212401	ADAMTS2	-0.880149	1.30495
4.8944e-05	0.273005	ADAMTSL4	-0.840359	1.38637
0.00730603	0.31386	ADAP1	-0.367635	0.995355
2.11162e-05	0.357901	ADAP2	-0.852896	1.5687
1.63387e-07	0.336734	ADAR	-0.586111	1.25958
0.000472436	0.0516112	ADAT1	-0.874998	0.97822
0.00168176	0.312435	ADCK2	-0.25935	0.88422
6.40146e-05	0.0893026	ADCK5	-0.316105	0.49471
1.48146e-08	0.394186	ADCY3	-0.491628	1.28
4.83636e-08	0.0444732	ADD1	-0.723251	0.812197
1.18003e-14	0.531409	ADGRA2	-0.494792	1.55761
0.00136553	0.374231	ADGRA3	-0.687138	1.4356
0.00355005	0.719404	ADGRE5	-0.408511	1.84732
4.60688e-08	1.54357	ADGRF1	-0.0119551	3.09909
1.00302e-05	0.808447	ADGRF4	-0.253479	1.87037
1.17258e-06	0.831708	ADGRG1	-0.150537	1.81395
2.3107e-06	0.3656	ADGRG6	-0.665461	1.39666
0.0395963	1.99693	ADGRG7	0.0704956	3.92337
4.75768e-05	0.168584	ADGRL1	-0.358536	0.695704
0.000292375	0.0752492	ADH1A	-1.17516	1.32566
0.0212962	0.798212	ADM	-0.667228	2.26365
5.67586e-07	0.438885	ADNP	-0.487312	1.36508
0.00220716	0.426791	ADNP2	-0.106427	0.960009
0.000578984	0.215977	ADORA2B	-0.927604	1.35956
0.000242392	0.329575	ADPGK	-0.189124	0.848274
8.2891e-07	0.518854	ADPRHL2	-0.246046	1.28375
2.25894e-06	0.0465643	ADRM1	-0.480214	0.573343
5.95921e-06	1.09106	ADSL	0.364144	1.81798
2.33679e-07	0.874379	ADSS	-0.0841495	1.83291
1.0803e-06	0.325424	ADSSL1	-0.537309	1.18816
1.22767e-05	1.00378	ADTRP	-0.284434	2.29199
2.93804e-19	0.584522	AEBP1	-0.717938	1.88698
6.99608e-08	0.014325	AEBP2	-0.952152	0.980802
8.52368e-05	0.0578036	AF086219	-0.643951	0.759558
0.0135604	0.451146	AF520793	-0.338181	1.24047
9.40169e-09	0.408213	AFAP1	-0.673888	1.49031
3.21858e-08	1.31739	AFAP1-AS1	0.136638	2.49813
2.13341e-07	0.555682	AFDN	0.0769869	1.03438
1.94933e-10	0.975939	AFF4	0.139094	1.81278
5.38393e-06	0.156422	AFG3L1P	-0.472276	0.78512
0.022638	0.0426871	AFTPH	-0.494587	0.579961
1.42994e-05	0.448119	AGAP1	-0.158939	1.05518
0.00171948	0.295651	AGAP2-AS1	-0.119453	0.710754
0.00357761	0.0354467	AGBL1	-0.448328	0.519221
1.35194e-09	1.09505	AGFG1	0.272671	1.91744
2.777e-05	0.335412	AGGF1	-0.451176	1.122
0.0372883	0.244422	AGL	-0.751566	1.24041
2.40224e-08	0.212274	AGMAT	-0.47476	0.899307
3.04099e-10	0.720952	AGO2	-0.373674	1.81558
5.16485e-07	0.730244	AGO3	-0.367006	1.82749
6.69903e-10	0.822648	AGO4	0.230445	1.41485
4.08813e-08	0.747037	AGPAT4	-0.516086	2.01016
0.000128087	0.613773	AGPAT5	-0.311583	1.53913
5.54858e-05	0.306358	AGPS	-0.691037	1.30375
7.28286e-12	1.51164	AGR2	-0.380798	3.40407
4.95629e-05	1.7499	AGR3	0.249982	3.24983
4.56019e-11	0.277632	AGT	-0.916048	1.47131
0.00258885	0.210973	AHCTF1	-0.515805	0.937751
0.0182911	0.207696	AHCYL2	-0.650042	1.06543
0.000313431	0.00541656	AHI1	-0.51549	0.526323
1.49345e-09	0.553586	AHNAK	-0.221378	1.32855
1.98723e-18	0.551501	AHNAK2	-0.813791	1.91679
9.55262e-14	1.06765	AHR	0.0162326	2.11908
6.7799e-07	0.0394364	AHSA1	-0.579503	0.658376
2.71218e-07	0.271758	AHSA2	-0.745833	1.28935
5.4704e-09	0.300445	AIF1	-0.923362	1.52425
0.00337482	0.287253	AIFM2	-0.481766	1.05627
2.54654e-06	0.675649	AIMP1	0.0286421	1.32266
0.00051361	0.480031	AIMP2	-0.0556764	1.01574
0.000386266	0.214539	AJ420595	-0.738997	1.16808
0.00729339	0.16216	AK000798	-0.514305	0.838624
0.0239814	0.0490971	AK022030	-0.653427	0.751622
0.00284081	0.335933	AK023627	-0.504783	1.17665
7.41548e-06	0.0740628	AK024134	-0.604508	0.752633
0.000884016	0.916203	AK024936	0.0504682	1.78194
3.75465e-07	0.551525	AK025288	-0.541014	1.64406
2.76916e-07	0.500186	AK026714	-0.797952	1.79832
0.0010079	0.473127	AK026905	-0.385145	1.3314
0.000290838	0.378267	AK055910	-0.780302	1.53683
1.02572e-05	0.118446	AK057259	-0.497612	0.734503
0.00245952	0.372869	AK090844	-0.300319	1.04606
0.000117918	0.0881408	AK093256	-0.238255	0.414537
0.0351148	0.0396766	AK096592	-0.721195	0.800549
7.28474e-09	0.619009	AK096803	-0.13455	1.37257
0.00191866	0.227486	AK097119	-0.31212	0.767092
3.75512e-05	0.497577	AK1	-0.115588	1.11074
2.07615e-05	0.0878349	AK130486	-0.551644	0.727314
7.8572e-10	0.823556	AK4	0.0316744	1.61544
3.24189e-09	0.186074	AK7	-0.600283	0.972432
0.00157673	0.215919	AK9	-0.747596	1.17943
7.62645e-10	1.09078	AKAP1	0.507061	1.6745
2.05592e-07	0.964178	AKAP10	0.221567	1.70679
1.5094e-06	0.14496	AKAP11	-0.711922	1.00184
0.00161834	0.170551	AKAP17A	-0.336869	0.677971
0.0132092	0.295061	AKAP8	-0.182731	0.772853
2.5222e-05	0.486041	AKIRIN2	-0.287987	1.26007
0.000183062	1.15189	AKNA	0.0444552	2.25933
2.38794e-06	2.03852	AKR1B10	0.471981	3.60505
9.34513e-05	0.402855	AKR1C3	-0.961454	1.76716
0.0259295	0.132265	AKT1	-0.258176	0.522705
9.09386e-06	0.695623	ALAS1	-0.103312	1.49456
5.95172e-11	0.494745	ALDH1A3	-0.708294	1.69778
0.00592312	0.0777941	ALDH1B1	-0.555297	0.710886
6.40815e-06	0.0817496	ALDH1L1	-0.779751	0.94325
0.00225749	0.544681	ALDH2	-0.323368	1.41273
0.013818	0.821815	ALDH3A1	-0.420849	2.06448
9.19943e-11	1.29233	ALDOA	0.524761	2.0599
6.37025e-09	0.546697	ALDOB	-0.492134	1.58553
0.00280059	0.262184	ALG11	-0.422727	0.947096
7.50832e-10	0.824249	ALG13	0.162833	1.48567
2.92035e-08	0.349936	ALKBH6	-0.292102	0.991973
1.92286e-07	0.200081	ALMS1	-0.535612	0.935774
0.0436482	0.286426	ALMS1-IT1	-0.451227	1.02408
2.4739e-09	0.384097	ALOX5	-0.538438	1.30663
5.21451e-11	0.480444	ALPK1	-0.245249	1.20614
0.000298178	0.188243	ALPK2	-1.02081	1.3973
2.88279e-09	0.482252	ALS2	-0.072225	1.03673
1.80637e-07	0.00736581	AMACR	-0.678236	0.692967
9.99619e-06	0.467572	AMBRA1	-0.0286288	0.963773
8.86932e-05	0.0669703	AMELY	-0.598769	0.732709
1.51752e-07	0.324599	AMH	-0.390528	1.03973
3.87556e-12	0.534245	AMIGO2	-0.700358	1.76885
8.31573e-14	0.755507	AMMECR1	-0.277937	1.78895
3.9384e-05	0.0476109	AMMECR1L	-0.738152	0.833374
0.0312711	0.168576	AMOT	-0.497666	0.834819
2.20792e-05	0.159874	AMPD2	-0.584011	0.903758
2.43821e-09	0.94889	AMPD3	-0.0926071	1.99039
0.00947002	0.189788	AMZ2P1	-0.525645	0.90522
3.62615e-05	0.446649	ANAPC1	-0.33836	1.23166
6.48838e-07	0.227974	ANAPC4	-0.31907	0.775019
0.000177243	0.0562706	ANAPC5	-0.565241	0.677782
3.4392e-07	0.40158	ANAPC7	0.0314312	0.771728
0.000490547	0.974748	ANG	0.150238	1.79926
2.12355e-08	0.47299	ANK3	-0.405314	1.35129
0.000204234	0.252822	ANKEF1	-0.697148	1.20279
2.69036e-11	0.314192	ANKH	-0.581995	1.21038
4.90551e-09	0.050206	ANKHD1	-0.46889	0.569302
9.94036e-08	0.500468	ANKIB1	-0.173395	1.17433
4.32903e-09	0.44496	ANKLE2	-0.0834555	0.973376
0.0452847	0.182337	ANKMY2	-0.652275	1.01695
1.08535e-14	1.21037	ANKRD10	0.291206	2.12954
8.7524e-12	0.458749	ANKRD10-IT1	-0.575716	1.49321
9.69497e-08	0.441577	ANKRD11	0.103553	0.779601
0.000529269	0.244164	ANKRD12	-0.600956	1.08928
0.000267692	0.253039	ANKRD13A	-0.749058	1.25514
5.62997e-08	0.150852	ANKRD13D	-0.589159	0.890863
0.000174049	0.0588325	ANKRD16	-0.486937	0.604602
7.88531e-08	0.87404	ANKRD22	0.00261285	1.74547
3.04068e-05	0.415945	ANKRD27	-0.309642	1.14153
5.26819e-05	0.103624	ANKRD28	-1.00859	1.21584
0.00055008	0.072608	ANKRD29	-1.00005	1.14526
0.000441726	0.148834	ANKRD35	-0.691124	0.988792
7.36345e-06	0.797742	ANKRD36	-0.259606	1.85509
1.96575e-08	1.07167	ANKRD36B	-0.0665573	2.2099
7.40809e-06	0.641403	ANKRD36C	-0.357219	1.64003
1.04542e-13	0.167894	ANKRD50	-0.73438	1.07017
0.0111772	0.0277542	ANKS1A	-0.753554	0.809063
0.0190861	0.125572	ANKS3	-0.486355	0.737499
0.000257131	0.308624	ANKS4B	-0.565593	1.18284
0.000374707	0.125744	ANKZF1	-0.469778	0.721266
5.26992e-11	1.78889	ANLN	0.369406	3.20838
2.98698e-15	1.11705	ANO1	-0.327936	2.56204
0.0133955	0.0435665	ANO8	-0.637309	0.724442
9.99346e-15	0.0762488	ANOS1	-1.01054	1.16304
9.41481e-07	0.295538	ANP32A	-0.368229	0.959306
0.0488311	0.634902	ANP32A-IT1	-0.395956	1.66576
1.79355e-05	0.213291	ANP32E	-0.724025	1.15061
9.28042e-14	0.549365	ANTXR2	-0.587476	1.68621
1.20441e-10	0.547954	ANXA1	-0.45722	1.55313
2.63182e-09	0.822787	ANXA10	-1.05666	2.70224
9.30554e-13	0.690947	ANXA11	-0.102498	1.48439
1.1165e-15	0.947581	ANXA2	0.218321	1.67684
0.0111841	0.518569	ANXA2P1	-0.341162	1.3783
5.17628e-16	0.585925	ANXA2P2	-0.337562	1.50941
1.16398e-07	0.461253	ANXA2P3	0.0819584	0.840547
3.26833e-08	0.880659	ANXA3	-0.232094	1.99341
1.40895e-08	2.06245	AOC1	0.593145	3.53175
0.00208181	0.361928	AP000525.9	-0.729836	1.45369
1.29014e-07	0.445829	AP1AR	-0.167842	1.0595
0.000841578	0.0491628	AP1B1	-0.478601	0.576926
5.1534e-05	0.288242	AP1G1	-0.470595	1.04708
8.83961e-10	0.116627	AP1G2	-0.693826	0.92708
0.000148659	2.05116	AP1M2	1.00807	3.09425
0.00185865	0.638563	AP1S1	0.0843845	1.19274
6.88158e-10	1.58359	AP1S3	0.372125	2.79505
1.40355e-11	0.762213	AP2B1	-0.132298	1.65672
1.36904e-06	0.300692	AP2M1	-0.566674	1.16806
0.0272952	0.176493	AP3M1	-0.736966	1.08995
1.01502e-14	1.33339	AP3M2	0.503331	2.16345
1.07727e-09	0.0516002	AP4E1	-0.504543	0.607743
0.000455796	0.170995	AP5M1	-0.468316	0.810306
3.4718e-08	0.725926	APAF1	-0.171854	1.62371
0.000255696	0.13898	APBA3	-0.584806	0.862766
5.43837e-14	0.88497	APBB2	-0.0116076	1.78155
1.44994e-10	0.019703	APCDD1	-1.09027	1.12968
0.000108265	0.305357	APELA	-1.00666	1.61738
0.00549051	0.347361	APEX2	-0.0964076	0.79113
2.53259e-05	0.104723	API5	-0.384313	0.593758
0.00147402	0.113837	APLNR	-0.969815	1.19749
3.03587e-12	0.659619	APLP2	-0.247904	1.56714
5.01663e-08	0.406417	APMAP	-0.203892	1.01673
0.000963467	0.154437	APOBEC3C	-0.615723	0.924598
3.58193e-07	0.389203	APOC1	-0.966141	1.74455
6.93161e-11	0.561117	APOL1	-0.541123	1.66336
0.000121744	0.335661	APOL2	-0.433795	1.10512
6.31444e-05	0.328407	APOL6	-1.00979	1.6666
0.00317426	0.0470592	APOOL	-0.544346	0.638464
0.0168077	0.158973	APOPT1	-0.711152	1.0291
0.00104626	0.323737	APTR	-0.524071	1.17155
6.42333e-05	0.943317	AQP10	-0.520631	2.40726
6.67391e-05	0.355946	AQR	-0.0427154	0.754607
3.30113e-08	0.96375	ARAP2	-0.0793759	2.00688
1.49603e-10	0.0351321	ARAP3	-1.06679	1.13705
1.26316e-07	0.939473	AREG	-0.297019	2.17596
7.58411e-05	0.40993	ARF4	-0.244699	1.06456
1.8257e-06	0.60032	ARF6	-0.348441	1.54908
2.31832e-07	0.589001	ARFGEF1	0.153685	1.02432
0.00478074	0.136735	ARFGEF2	-0.635276	0.908745
0.000405184	0.473334	ARFGEF3	-0.41883	1.3655
2.96567e-08	0.947349	ARFIP1	0.100592	1.79411
1.13718e-06	0.924638	ARGLU1	0.173989	1.67529
3.45975e-05	1.12495	ARHGAP11B	-0.0232992	2.2732
1.29641e-07	0.677128	ARHGAP12	0.0917412	1.26252
5.37457e-11	0.0580303	ARHGAP21	-1.01181	1.12787
0.0180772	0.182733	ARHGAP22	-0.654704	1.02017
3.6828e-18	1.98469	ARHGAP26	1.15793	2.81144
5.44565e-10	0.807424	ARHGAP27	-0.00110307	1.61595
0.00197361	0.324613	ARHGAP30	-1.07515	1.72437
0.000550906	1.09546	ARHGAP32	0.236291	1.95463
2.48627e-05	0.112652	ARHGAP42	-0.374983	0.600287
3.31976e-08	1.04237	ARHGAP5	0.226345	1.85839
0.0171396	0.404948	ARHGAP5-AS1	-0.630504	1.4404
4.91919e-06	0.293833	ARHGAP6	-0.430335	1.018
1.34342e-07	0.310635	ARHGAP8	-0.484387	1.10566
4.4065e-06	0.313061	ARHGDIA	0.0828357	0.543287
0.000361606	0.204516	ARHGEF1	-0.490762	0.899794
2.12796e-09	0.755409	ARHGEF10	-0.161312	1.67213
7.737e-06	0.733461	ARHGEF16	0.0613448	1.40558
0.00281018	0.316542	ARHGEF18	-0.382135	1.01522
0.000503404	0.101229	ARHGEF19	-0.45983	0.662287
5.95998e-07	0.724296	ARHGEF2	0.0166787	1.43191
5.7091e-06	0.334974	ARHGEF28	-0.508968	1.17892
0.00777261	0.0815041	ARHGEF38	-0.398933	0.561941
4.05634e-07	0.219621	ARHGEF39	-0.690214	1.12946
0.0218346	0.317094	ARHGEF5	-0.446394	1.08058
0.00269279	0.261638	ARHGEF9	-0.630082	1.15336
0.000920312	0.0358565	ARID2	-0.576693	0.648405
4.47921e-08	0.485467	ARID4B	0.0368482	0.934086
0.000213068	0.0981033	ARIH1	-0.512157	0.708363
4.75631e-11	0.0731619	ARL10	-0.996382	1.14271
2.19653e-06	0.587521	ARL13B	-0.654015	1.82906
0.00133562	0.470705	ARL14	-1.1276	2.06901
0.00954404	0.14344	ARL14EP	-0.479283	0.766164
3.53266e-05	0.184769	ARL15	-0.589263	0.9588
3.99823e-10	0.0859441	ARL3	-0.756886	0.928775
2.39248e-05	0.801048	ARL4A	-0.0209626	1.62306
7.3016e-12	0.204338	ARL4C	-1.0754	1.48408
0.000211302	0.354895	ARL5B	-0.672284	1.38207
1.8489e-05	0.617856	ARL6IP1	-0.344452	1.58016
6.96972e-07	0.514149	ARL6IP5	-0.268686	1.29698
1.56675e-07	0.694702	ARL6IP6	0.00750964	1.38189
1.81167e-06	0.187838	ARL8A	-0.308257	0.683932
1.36962e-05	0.363285	ARL9	0.0369686	0.689601
0.0418672	0.405582	ARMC1	-0.551968	1.36313
5.1156e-07	0.0777601	ARMC10	-0.574677	0.730197
1.74555e-05	0.679844	ARMC2-AS1	0.0504367	1.30925
2.06279e-08	0.875055	ARMC8	0.244469	1.50564
3.44471e-09	0.635746	ARMC9	-0.189794	1.46129
0.0058036	0.00987386	ARMT1	-0.774442	0.79419
6.04727e-07	0.372205	ARNT	-0.0310872	0.775496
0.000248855	0.305625	ARNT2	-0.65744	1.26869
8.01233e-15	0.814637	ARNTL2	-0.459576	2.08885
0.013331	0.282374	ARPC1A	-0.482632	1.04738
9.39315e-11	0.634042	ARPC1B	-0.454878	1.72296
1.38135e-09	0.747107	ARPC2	0.0469909	1.44722
1.38933e-05	0.517451	ARPC3	-0.0753176	1.11022
7.35037e-10	1.89148	ARPC4	0.976228	2.80674
3.32817e-07	0.713079	ARPC5	0.104586	1.32157
2.6679e-09	0.726528	ARPC5L	-0.153599	1.60665
0.00575432	0.530488	ARRB2	-0.343227	1.4042
1.20729e-05	0.203439	ARRDC1	-0.68757	1.09445
8.93901e-08	0.737139	ARRDC2	-0.0538695	1.52815
0.000257423	0.416465	ARRDC3	-0.588271	1.4212
1.44119e-06	0.13477	ARSD	-0.67276	0.942299
4.85568e-06	0.220538	ARSJ	-0.525785	0.966862
2.332e-08	0.0126988	ART4	-0.44045	0.465848
0.000878451	0.00449732	ARV1	-0.93661	0.945605
4.29882e-08	0.0430259	ASAH1	-0.746495	0.832546
1.17982e-08	0.566115	ASAP1	-0.615596	1.74783
0.00951757	0.611674	ASAP1-IT1	-0.247253	1.4706
4.46502e-17	1.13572	ASAP2	0.114075	2.15736
0.0322273	0.119391	ASB13	-0.761033	0.999815
0.0012815	0.0334405	ASB17	-0.420689	0.48757
0.00320498	0.182077	ASB6	-0.356568	0.720722
4.38753e-07	0.684807	ASB7	0.0207307	1.34888
1.63526e-05	0.673022	ASCC2	-0.0790621	1.42511
0.00184892	0.221912	ASCC3	-0.599624	1.04345
1.44906e-07	0.162191	ASH1L	-0.401391	0.725772
8.3697e-15	1.4143	ASPH	0.261631	2.56697
3.39442e-06	0.705393	ASPHD1	-0.191721	1.60251
1.76983e-07	0.571036	ASPHD2	-0.539822	1.68189
1.98558e-09	2.94205	ASPM	1.45904	4.42505
7.18381e-18	0.578375	ASPN	-0.754886	1.91164
0.000819592	0.390582	ASS1	-0.756626	1.53779
3.71425e-05	0.172642	ASXL1	-0.515312	0.860596
0.0262387	0.201941	ATAD1	-0.527308	0.93119
9.71169e-10	1.03111	ATAD2	-0.0423859	2.10461
1.52985e-06	0.911821	ATAD2B	0.17916	1.64448
0.0394866	0.466512	ATAD5	-0.069792	1.00282
0.0261795	0.380617	ATAT1	-0.20955	0.970784
0.00100465	0.571495	ATF1	-0.217475	1.36046
0.00222447	0.206404	ATF2	-0.230665	0.643473
3.05284e-07	0.456959	ATF7IP	-0.317676	1.23159
0.00201542	0.215414	ATG101	-0.400961	0.831789
0.000347016	0.372664	ATG12	-0.224127	0.969454
1.64039e-07	0.903748	ATG16L1	-5.56226e-05	1.80755
0.00324645	0.780191	ATG16L2	-0.242766	1.80315
4.57098e-07	0.755285	ATG7	-0.331762	1.84233
1.77626e-06	0.136732	ATIC	-0.567224	0.840687
0.00530045	0.268139	ATL2	-0.814441	1.35072
1.0444e-08	0.861456	ATL3	0.154718	1.56819
0.00138136	0.171876	ATOX1	-0.776879	1.12063
3.18827e-09	0.492058	ATP10A	-0.10238	1.0865
0.00284353	0.844271	ATP10B	-0.783316	2.47186
3.77756e-09	0.735114	ATP11A	-0.37276	1.84299
3.15435e-08	1.22401	ATP11B	0.43851	2.00951
7.94035e-05	0.541905	ATP11C	-0.267514	1.35132
0.000976184	0.20358	ATP13A1	-0.292733	0.699892
1.40146e-09	0.770743	ATP13A3	-0.237575	1.77906
0.000306013	0.4985	ATP1B1	-0.393199	1.3902
2.88139e-08	0.782794	ATP1B3	-0.284446	1.85003
5.91963e-09	0.938557	ATP2A2	0.206683	1.67043
0.0111007	0.605874	ATP2B1	-0.548472	1.76022
5.86906e-10	0.548065	ATP2B4	-0.628429	1.72456
2.09546e-13	0.763715	ATP2C1	0.0209803	1.50645
5.11518e-12	0.579966	ATP2C2	-0.128145	1.28808
0.00352929	0.0735506	ATP5C1	-0.770642	0.917743
4.96288e-07	0.474741	ATP5E	-0.047512	0.996994
0.00316925	0.137263	ATP5G3	-0.576603	0.85113
0.00221289	0.348086	ATP5I	-0.46133	1.1575
0.000288845	0.00917545	ATP5J2	-0.469068	0.487419
0.000624342	0.113938	ATP5O	-0.39697	0.624846
0.00311085	0.113256	ATP6AP1	-0.31489	0.541403
4.29073e-05	0.0422951	ATP6AP1L	-0.565775	0.650365
9.5382e-09	0.144939	ATP6AP2	-0.805856	1.09573
2.16288e-05	0.754464	ATP6V0A2	-0.206877	1.71581
6.12595e-11	0.0133712	ATP6V0C	-0.39253	0.419272
0.0116281	0.334838	ATP6V0D1	-0.33461	1.00429
0.000398852	0.142593	ATP6V1A	-0.652545	0.93773
5.71028e-08	0.408985	ATP6V1C1	-0.201665	1.01964
5.6521e-10	0.0469647	ATP6V1D	-0.570591	0.66452
2.71685e-07	0.109214	ATP6V1E1	-0.653009	0.871438
3.90547e-07	0.152279	ATP6V1F	-0.245572	0.55013
0.00439091	0.29823	ATP6V1G1	-0.42602	1.02248
1.08299e-08	0.458509	ATP6V1G2-DDX39B	-0.0701583	0.987177
4.76018e-08	0.524764	ATP7A	-0.270398	1.31993
8.37753e-09	1.12671	ATP8B1	0.319783	1.93364
4.08727e-08	0.782734	ATP8B3	-0.229284	1.79475
2.11724e-08	0.484853	ATP9A	-0.624074	1.59378
0.00674993	0.366478	ATPIF1	-0.328666	1.06162
1.07985e-08	0.338701	ATR	-0.219339	0.89674
1.8859e-05	0.531717	ATRX	-0.39736	1.46079
5.07245e-14	1.1396	ATXN1	0.414903	1.8643
8.37143e-06	0.0191049	ATXN7L1	-0.665435	0.703644
0.009281	0.29987	ATXN7L3B	-0.312872	0.912612
0.00238234	0.0819742	AUNIP	-0.568809	0.732757
2.41688e-07	0.958092	AURKA	0.18444	1.73174
7.63385e-07	0.0647229	AURKAPS1	-0.516956	0.646402
0.000417038	0.14521	AURKB	-0.459717	0.750138
0.0495801	0.324929	AV8S2	-0.549994	1.19985
1.55643e-10	0.834119	AVL9	0.310307	1.35793
1.89745e-09	0.285489	AX746823	-0.977558	1.54854
0.0131992	0.397254	AX747507	-0.244541	1.03905
2.4619e-05	0.683751	AX747652	-0.106727	1.47423
0.000612526	0.797255	AX747826	-0.325497	1.92001
7.58455e-10	0.533714	AXIN2	-0.278488	1.34592
0.000162638	0.504952	AY940074	-0.0941512	1.10406
2.74878e-14	0.459934	AZF1	-0.183123	1.10299
0.0446687	0.272878	AZIN2	-0.1901	0.735855
3.66389e-06	0.291888	B2M	-0.742795	1.32657
5.98165e-08	0.448722	B3GALNT1	-0.506406	1.40385
0.00248803	0.458692	B3GALT4	-0.109323	1.02671
0.00675126	1.21256	B3GALT5	-0.330884	2.75601
0.0430069	0.150508	B3GAT3	-0.21783	0.518846
0.0154302	0.341779	B3GLCT	-0.340222	1.02378
0.00146842	0.849573	B3GNT3	-0.106951	1.8061
3.10792e-08	0.308037	B3GNT5	-0.674575	1.29065
5.41945e-07	0.194551	B3GNT7	-0.537247	0.926349
3.66059e-06	0.0985001	B3GNT9	-0.749193	0.946194
2.94907e-10	0.652612	B4GALT4	-0.450278	1.7555
9.82359e-09	0.410061	B4GALT5	-0.582779	1.4029
0.0198147	0.0739702	B4GALT7	-0.540499	0.68844
7.32636e-06	0.00793608	BABAM1	-0.48015	0.496022
6.1337e-05	0.187588	BABAM2	-0.323177	0.698353
2.29512e-15	1.24922	BACE2	0.287343	2.2111
9.17003e-09	0.110371	BAD	-0.432873	0.653616
0.00557217	0.359394	BAG1	-0.578872	1.29766
0.00122333	0.045682	BAG3	-1.04557	1.13693
3.53794e-05	0.374607	BAG4	-0.162665	0.911878
3.88631e-06	0.235359	BAG5	-0.318869	0.789586
1.76241e-08	0.139951	BAG6	-0.555498	0.835399
2.71e-07	0.619837	BAIAP2	-0.277375	1.51705
3.31332e-09	1.51915	BAIAP2L1	0.225498	2.81281
7.23069e-07	0.216622	BAIAP2L2	-0.651642	1.08489
0.0233103	0.33687	BAK1	-0.5607	1.23444
0.0180239	0.205243	BANF1	-0.318694	0.729179
0.022075	1.05897	BANK1	-0.755175	2.87312
3.65274e-08	0.108056	BANP	-0.814669	1.03078
4.76102e-09	1.0448	BARD1	0.205314	1.88429
2.8281e-08	0.60963	BASP1	-0.711126	1.93039
4.54311e-07	0.718593	BAZ1A	-0.102991	1.54018
4.5824e-09	0.48354	BAZ1B	-0.075424	1.0425
6.31372e-07	0.256902	BAZ2A	-0.240188	0.753992
0.0115856	0.0436513	BAZ2B	-0.720688	0.80799
0.0208937	0.081394	BBOX1	-1.08012	1.24291
7.55239e-05	0.0291593	BBS10	-0.883996	0.942314
5.40108e-07	0.0514612	BBS2	-0.739127	0.842049
0.0198422	0.09169	BBS5	-0.545072	0.728452
1.84908e-06	0.268507	BBS7	-0.67602	1.21303
5.04193e-11	0.136557	BBS9	-0.268618	0.541732
1.01003e-08	0.307808	BBX	-0.510832	1.12645
8.10977e-05	0.0555959	BC005081	-0.435065	0.546257
0.000133171	0.45552	BC017398	-0.822118	1.73316
0.0177971	0.0691169	BC022892	-0.994463	1.1327
3.49064e-06	0.15667	BC030152	-0.40794	0.72128
0.00159988	0.0146846	BC033164	-0.40949	0.438859
1.52299e-05	0.819797	BC034319	-0.599518	2.23911
0.00353531	0.166188	BC041025	-0.932358	1.26473
0.00103307	0.0450457	BC041363	-0.614355	0.704446
0.00056869	0.136337	BC042372	-0.499402	0.772076
0.000138057	0.060433	BC043266	-0.455381	0.576247
0.0336486	0.31291	BC047484	-0.295713	0.921534
2.39338e-05	0.165177	BC047644	-0.273581	0.603934
1.98793e-08	0.644259	BC052775	-0.293385	1.5819
1.02527e-06	0.22307	BC065766	-0.829326	1.27547
0.00982456	0.0715316	BC069004	-0.35431	0.497374
0.00521637	0.524747	BC069804	-0.39926	1.44875
2.77381e-07	0.250691	BCAP29	-0.278387	0.779769
0.000428857	0.481531	BCAR3	-0.412035	1.3751
6.73027e-08	1.30392	BCAS1	-0.0886849	2.69653
0.000426449	0.216011	BCDIN3D	-0.354184	0.786206
1.04108e-06	1.03803	BCL10	0.134408	1.94165
6.72759e-08	1.73409	BCL11B	0.582482	2.88571
4.92892e-07	0.227055	BCL2L1	-0.398753	0.852863
1.03016e-09	0.302617	BCL2L14	-0.213236	0.81847
0.0130767	0.605361	BCL2L15	-0.561508	1.77223
0.000176066	0.350242	BCL2L2	-0.674525	1.37501
0.00269915	0.298909	BCL2L2-PABPN1	-0.525939	1.12376
1.46021e-06	0.0439683	BCL3	-0.847485	0.935421
3.31976e-10	0.637949	BCL9L	-0.0309432	1.30684
0.00298914	0.688271	BCLAF1	-0.0506878	1.42723
1.45534e-07	0.285058	BCLAF3	-0.551863	1.12198
0.0085821	0.156529	BCO2	-0.888488	1.20155
2.68258e-11	0.813806	BCR	0.138821	1.48879
0.000350428	0.459127	BD495725	-0.623751	1.542
0.0355242	0.0805429	BDNF	-0.479207	0.640293
0.000495709	0.592743	BECN1	-0.31564	1.50113
6.62125e-08	0.302316	BEND6	-0.912233	1.51687
0.0423975	0.0159788	BEST4	-0.628133	0.660091
7.1167e-21	0.387813	BGN	-0.725046	1.50067
5.19311e-15	0.168666	BHLHE40	-0.747209	1.08454
7.31251e-10	0.0769198	BHLHE41	-1.0353	1.18914
1.33707e-12	1.04768	BICD1	0.0553221	2.04003
7.82808e-07	0.281998	BICDL1	-0.480178	1.04417
4.00919e-06	0.228745	BID	-1.04956	1.50705
8.65385e-16	1.19343	BIK	-0.135237	2.5221
0.000335431	0.332874	BIN3	-0.296355	0.962102
0.0174105	0.0148342	BIRC2	-0.495053	0.524721
6.1146e-05	0.348369	BIRC3	-0.714139	1.41088
1.69026e-05	1.27387	BIRC5	-0.125115	2.67285
0.0357557	0.333832	BIRC7	-0.659761	1.32743
1.22574e-05	0.331912	BIVM	-0.149406	0.813231
0.000830127	0.293999	BLACAT1	-1.10995	1.69795
1.47907e-07	0.711435	BLCAP	-0.183234	1.6061
0.0460692	0.453041	BLM	-0.196212	1.10229
0.0112365	0.597497	BLNK	-0.2766	1.47159
0.00192129	0.197229	BLOC1S4	-0.514599	0.909056
0.000298591	0.332538	BLOC1S5	-0.324443	0.989519
1.17422e-05	0.372908	BLOC1S6	-0.631642	1.37746
1.66041e-09	0.736452	BLZF1	-0.112399	1.5853
0.00681778	0.202327	BMI1	-0.682098	1.08675
0.00639209	0.656173	BMP4	-0.280972	1.59332
3.70174e-07	0.418418	BMPR1A	-0.409571	1.24641
1.20611e-06	0.0180774	BMPR1B	-0.653401	0.689556
0.000631346	0.0196953	BMS1	-0.851798	0.891188
0.0373729	0.103829	BMS1P1	-0.741813	0.949471
0.00791924	0.504634	BMS1P2	-0.268747	1.27802
0.00230519	0.233759	BMT2	-0.741138	1.20866
2.04167e-05	0.207141	BNIP2	-0.533575	0.947857
2.50788e-07	0.549811	BNIP3L	-0.321572	1.4212
6.7976e-07	0.848063	BOD1L1	0.102013	1.59411
7.88163e-05	0.294306	BOK	-0.416225	1.00484
1.14566e-09	0.116955	BOLA2	-0.53585	0.769761
9.05046e-06	0.809895	BORA	-0.0755802	1.69537
0.000862595	0.597961	BORCS5	-0.36139	1.55731
4.66361e-07	0.311451	BPGM	-0.525152	1.14805
0.0440574	1.10794	BPIFB1	-0.869002	3.08488
8.84319e-06	0.169624	BPNT1	-0.437423	0.776671
9.7787e-08	0.225294	BPTF	-0.474941	0.925529
0.0147714	0.132896	BRAT1	-0.226045	0.491836
0.00172557	0.219934	BRCA1	-0.846412	1.28628
2.7566e-06	1.13944	BRCA2	0.147691	2.13119
7.16562e-07	0.12885	BRD2	-0.707434	0.965134
4.86043e-09	0.44876	BRD3	-0.266076	1.1636
1.2108e-06	0.0193017	BRD3OS	-0.812212	0.850815
1.55017e-07	0.379824	BRD8	-0.122397	0.882044
0.0497017	0.0992928	BRD9	-0.321016	0.519602
0.0135483	0.680394	BRI3BP	-0.276235	1.63702
0.000287585	0.175695	BRIX1	-0.497628	0.849019
4.04029e-06	1.1319	BROX	0.210773	2.05303
9.16286e-05	0.479366	BRWD1	-0.455524	1.41426
0.0268512	0.227794	BRWD3	-0.526711	0.982298
0.00486949	0.0460567	BSDC1	-0.315807	0.407921
0.000328263	0.0243025	BSN	-0.739073	0.787678
0.00497553	0.485637	BST1	-0.68242	1.65369
3.23503e-10	0.863096	BST2	-0.328165	2.05436
0.000120545	0.367278	BTAF1	-0.394394	1.12895
4.07932e-06	0.297277	BTBD1	-0.517032	1.11159
2.25112e-10	0.468627	BTBD10	-0.394803	1.33206
0.0124888	0.670664	BTBD18	-0.318822	1.66015
0.00143835	0.355689	BTBD3	-0.342118	1.0535
0.00215259	0.488369	BTC	-0.636676	1.61341
0.0012528	0.255705	BTF3L4	-0.50269	1.0141
1.80078e-12	1.50596	BTF3P11	-0.0120766	3.024
1.94494e-06	0.0593214	BTG3	-0.835002	0.953645
0.000417956	0.0193191	BTN1A1	-0.442529	0.481168
5.57209e-07	0.697691	BTN2A1	-0.0851187	1.4805
0.000626445	0.0304409	BTN2A2	-0.833238	0.894119
5.48893e-06	0.643079	BTN3A2	-0.473523	1.75968
0.000280789	0.110655	BTN3A3	-0.947995	1.1693
6.12431e-07	0.385038	BTNL3	-0.645128	1.4152
4.87093e-06	1.47243	BUB1B	0.14317	2.80169
4.69897e-10	1.34172	BUB3	0.660939	2.0225
0.00403531	0.130155	BUD13	-0.76553	1.02584
0.00113109	0.320279	BUD23	-0.217845	0.858403
1.22455e-06	0.170431	BUD31	-0.438726	0.779589
0.00017292	0.325982	BZW1	-0.425615	1.07758
0.000130277	0.239316	C10orf99	-0.571384	1.05002
0.00111481	0.676648	C11orf24	0.02015	1.33315
1.67166e-11	1.54285	C11orf80	0.296031	2.78967
0.00082032	0.46018	C12orf73	-0.372442	1.2928
0.00215506	0.146048	C12orf75	-1.01209	1.30418
0.00019654	0.172359	C14orf119	-0.46388	0.808598
0.0147154	0.348574	C14orf2	-0.447676	1.14482
1.06273e-07	0.531335	C14orf37	0.0162292	1.04644
0.00329018	0.236093	C15orf41	-0.27629	0.748477
3.65679e-12	1.22802	C15orf48	-0.218805	2.67484
4.41159e-07	0.0746376	C15orf56	-0.992049	1.14132
8.71009e-07	0.29267	C16orf52	-0.241374	0.826714
0.000558934	1.17724	C16orf54	-0.361742	2.71623
6.25617e-05	0.155639	C16orf58	-0.495669	0.806946
8.03234e-05	0.435138	C17orf62	-0.451672	1.32195
9.78556e-06	0.704509	C18orf54	-0.395718	1.80474
7.19055e-13	2.25764	C19orf33	0.936707	3.57858
7.25251e-07	0.47687	C19orf66	-0.541978	1.49572
0.00421006	0.213586	C1D	-0.542176	0.969348
1.77281e-11	1.46761	C1GALT1	0.501504	2.43372
0.0013815	0.400347	C1GALT1C1	-0.12973	0.930424
8.3531e-12	0.585899	C1orf106	-0.669509	1.84131
1.91665e-06	0.509856	C1orf112	-0.666718	1.68643
4.20433e-07	0.979362	C1orf116	0.0168072	1.94192
1.36887e-06	0.65918	C1orf131	-0.298553	1.61691
0.000744419	0.379142	C1orf174	-0.272129	1.03041
1.61942e-05	0.103351	C1orf198	-0.810111	1.01681
3.08433e-06	0.233055	C1orf21	-0.4087	0.87481
8.08135e-07	0.218768	C1orf216	-0.613063	1.0506
0.0198713	0.0654935	C1orf220	-0.5131	0.644087
0.0338029	0.432385	C1orf52	-0.202902	1.06767
1.01368e-08	0.433307	C1orf54	-0.61715	1.48376
0.000242931	0.135921	C1orf74	-0.457518	0.72936
1.90627e-06	0.0165126	C1QB	-1.21036	1.24339
1.35354e-05	0.156403	C1QC	-1.20979	1.5226
2.91312e-08	0.301022	C1QTNF3	-0.501527	1.10357
9.01082e-07	0.688375	C1QTNF6	0.113785	1.26297
2.26618e-16	0.447032	C1S	-0.599977	1.49404
2.07887e-07	0.386111	C20orf24	-0.372739	1.14496
1.01849e-08	0.134083	C21orf2	-1.07115	1.33932
1.6634e-05	0.331224	C21orf59	-0.29667	0.959117
2.19484e-10	0.614687	C2CD3	0.0404431	1.18893
2.94839e-05	0.568	C2CD5	-0.261678	1.39768
2.12161e-10	0.0291775	C2orf27A	-0.856143	0.914498
8.62099e-06	0.0196647	C2orf49	-0.822719	0.862048
1.56903e-06	0.393521	C2orf68	-0.182653	0.969696
0.0293571	0.306902	C2orf69	-0.358161	0.971966
0.000368306	0.19554	C2orf70	-0.388256	0.779336
0.00108263	0.571088	C2orf88	-0.518844	1.66102
1.39424e-09	0.0404525	C3AR1	-0.977374	1.05828
0.00244202	0.148415	C3orf38	-0.545013	0.841843
0.000277156	0.00440292	C3orf49	-0.704975	0.71378
2.5161e-05	0.726781	C3orf52	-0.068627	1.52219
1.02864e-08	0.047196	C3orf58	-0.831692	0.926084
4.52846e-05	0.277557	C3orf62	-0.0426788	0.597793
0.00951835	0.382799	C3orf67	-0.392978	1.15858
5.46156e-07	0.168231	C3orf70	-1.10666	1.44313
6.00204e-09	0.137048	C3orf80	-1.0126	1.28669
2.80719e-09	0.372225	C4A	-0.736527	1.48098
1.84982e-05	0.427386	C4BPA	-1.24976	2.10453
4.20146e-12	2.0264	C4BPB	0.662759	3.39005
0.00124878	0.210594	C4orf47	-0.662626	1.08381
0.00620006	0.335972	C4orf48	-0.67732	1.34927
7.93236e-07	0.502179	C5AR1	-1.02457	2.02893
3.64185e-10	0.553997	C5orf15	-0.245245	1.35324
0.0146075	0.357242	C5orf30	-0.300474	1.01496
0.000145851	0.560551	C5orf34	-0.261339	1.38244
6.42529e-07	0.47944	C5orf46	-0.883307	1.84219
8.19544e-05	0.0421968	C5orf51	-0.611341	0.695734
0.0119963	0.327171	C5orf56	-0.351074	1.00542
0.000511431	0.0558986	C5orf66	-0.573847	0.685644
6.00647e-05	0.534471	C6orf106	-0.141668	1.21061
0.000784575	0.991872	C6orf132	-0.166025	2.14977
0.0236987	0.300323	C6orf136	-0.621908	1.22255
0.00403382	0.574956	C6orf141	-0.719516	1.86943
0.00765811	0.0670353	C6orf47	-0.358705	0.492776
4.89866e-05	0.307518	C7orf55-LUC7L2	-0.401313	1.01635
0.00170341	0.0893506	C7orf61	-0.764127	0.942828
1.1568e-07	0.129706	C8orf33	-0.504506	0.763919
0.00823115	0.145508	C8orf44	-0.673349	0.964366
0.000805908	0.184904	C8orf48	-0.361408	0.731216
6.19035e-07	0.699794	C8orf59	-0.321121	1.72071
3.44549e-07	0.516145	C8orf76	-0.2163	1.24859
5.2259e-07	1.91892	C9orf152	0.697533	3.1403
3.65615e-09	0.33789	C9orf16	-0.219229	0.895008
5.85848e-05	0.0303243	C9orf40	-0.891848	0.952497
0.00523657	0.1495	C9orf78	-0.557639	0.856639
0.00172931	0.210611	C9orf84	-0.296366	0.717588
3.59697e-05	0.147005	CA13	-1.16519	1.45921
2.48672e-09	0.370202	CA5B	-0.383828	1.12423
1.55148e-05	0.615709	CA5BP1	-0.323751	1.55517
0.000508527	0.0368575	CA8	-0.190633	0.264349
5.44141e-06	0.585596	CAB39	-0.168863	1.34006
0.00417889	0.192875	CABIN1	-0.141283	0.527033
6.50298e-07	0.820251	CABLES1	0.100799	1.5397
6.28209e-07	0.184715	CACFD1	-0.539492	0.908923
5.0216e-07	0.222435	CACNA1D	-1.03899	1.48386
0.0218958	0.0657053	CACNA2D4	-0.522748	0.654158
3.23689e-16	1.33893	CACNB3	0.559278	2.11858
1.08245e-05	0.549511	CACNB4	-0.296902	1.39592
2.63057e-08	8.54896e-05	CACNG2	-0.749494	0.749665
5.64687e-07	0.165125	CACYBP	-0.357646	0.687895
7.89233e-08	0.512871	CAD	0.0700145	0.955727
3.58812e-16	0.33424	CALD1	-0.612394	1.28087
0.00448647	0.0956869	CALHM1	-0.386286	0.57766
2.54306e-05	0.337867	CALHM5	-0.409889	1.08562
0.000132614	0.813463	CALHM6	-0.708748	2.33567
7.12041e-08	0.580524	CALML4	-0.0119485	1.173
0.000117299	0.117561	CALR	-0.610965	0.846087
5.78359e-13	0.478501	CALU	-0.353723	1.31072
5.69017e-11	0.742371	CAMK2D	0.0912202	1.39352
4.84166e-06	0.412699	CAMK2G	-0.526591	1.35199
5.81598e-11	1.56318	CAMK2N1	0.383946	2.74241
2.60435e-06	0.0634665	CAMKK2	-0.341905	0.468838
0.00598438	0.00082132	CAMLG	-0.60171	0.603353
2.5437e-14	0.526509	CAMSAP1	-0.39837	1.45139
3.31604e-10	0.7384	CAMSAP2	-0.325849	1.80265
1.23297e-06	0.852241	CAMTA1	-0.23202	1.9365
1.2433e-07	0.159114	CAND1	-0.414413	0.732642
1.96922e-09	0.30178	CANT1	-0.765876	1.36944
1.49268e-16	0.788393	CAPG	-0.201743	1.77853
5.20625e-11	0.432789	CAPN1	-0.0559068	0.921486
0.0254909	0.0108049	CAPN10	-0.169204	0.190813
0.00448216	0.109299	CAPN10-AS1	-0.538601	0.757199
1.1542e-14	1.67452	CAPN5	0.849305	2.49973
4.62634e-13	1.15712	CAPN8	-0.36261	2.67685
3.24424e-06	0.781138	CAPN9	-0.716288	2.27856
4.12942e-05	0.472219	CAPNS1	-0.415138	1.35958
2.6522e-10	0.784186	CAPRIN1	0.116215	1.45216
3.09229e-14	0.15936	CAPRIN2	-0.541305	0.860025
0.00304113	0.25653	CAPS2	-0.365068	0.878129
2.86111e-05	0.479569	CAPZA1	-0.219968	1.17911
2.9902e-05	0.528547	CAPZA2	-0.269097	1.32619
1.52401e-09	0.730077	CAPZB	-0.24988	1.71003
1.30466e-11	0.803333	CARD10	0.169455	1.43721
0.00494664	0.199277	CARD11	-0.565909	0.964464
4.2388e-05	0.512282	CARD16	-1.03667	2.06123
7.95319e-08	0.330296	CARD6	-0.72396	1.38455
0.000175843	0.0791224	CARD8	-0.447406	0.605651
0.0082002	0.274291	CARM1	-0.603059	1.15164
0.000433465	0.108041	CARMIL1	-0.946298	1.16238
0.000118042	0.242378	CARNMT1	-0.292725	0.77748
2.16447e-05	0.210259	CARS	-0.263397	0.683915
1.05445e-07	0.494875	CASC15	-0.147752	1.1375
0.000203401	0.11046	CASC2	-0.295716	0.516635
5.20448e-08	1.04857	CASK	0.3148	1.78234
2.68259e-10	0.804568	CASP2	0.147183	1.46195
3.95313e-06	0.911342	CASP3	-0.0443217	1.86701
0.0172835	0.205273	CASP5	-0.90567	1.31622
0.000136879	0.591325	CASP6	-0.228276	1.41093
0.00692821	0.661677	CASP7	-0.33532	1.65867
1.10105e-06	0.813099	CASP8	-0.162384	1.78858
2.69157e-05	0.684946	CASP8AP2	-0.294218	1.66411
2.58163e-09	0.587627	CAST	-0.0711107	1.24637
7.93367e-10	0.0703247	CATSPER2	-0.710833	0.851482
3.10764e-12	0.181145	CAVIN1	-0.855349	1.21764
0.0363635	0.0649757	CAVIN4	-0.479786	0.609738
1.40529e-09	0.487582	CBFA2T2	-0.193379	1.16854
6.05329e-09	0.271145	CBFB	-0.587287	1.12958
5.55662e-07	0.568144	CBL	-0.175008	1.3113
7.60649e-09	0.683941	CBLB	-0.329772	1.69765
2.04423e-09	1.53427	CBLC	0.785601	2.28293
0.0035582	0.0845116	CBLL1	-0.839584	1.00861
4.80333e-09	1.05992	CBR3	0.190629	1.9292
2.34915e-05	0.308635	CBR4	-0.613897	1.23117
8.84769e-07	0.749938	CBWD1	0.203582	1.29629
3.38817e-07	0.0512983	CBX1	-0.666262	0.768859
1.20379e-09	1.01604	CBX3	0.00692435	2.02516
0.0020777	0.10009	CBX4	-0.479819	0.679998
1.67538e-08	0.36641	CBX5	0.079839	0.652981
0.00158422	0.0693943	CC2D2B	-0.404841	0.54363
5.34189e-11	0.59235	CCAR1	-0.303929	1.48863
2.97405e-10	0.45611	CCDC102B	-0.93938	1.8516
0.0438941	0.0465203	CCDC113	-1.22361	1.31665
0.0106354	0.0546322	CCDC115	-0.65117	0.760434
0.000492172	0.543196	CCDC12	-0.031202	1.11759
0.00128873	0.190787	CCDC122	-0.721327	1.1029
0.0052293	0.465393	CCDC125	-0.462236	1.39302
0.0403363	0.267448	CCDC126	-0.20892	0.743816
0.0188402	0.400749	CCDC127	-0.185262	0.98676
0.00218201	0.0885477	CCDC136	-0.772654	0.949749
0.00401424	0.0822782	CCDC137	-0.813052	0.977608
0.00454982	0.215052	CCDC138	-0.817655	1.24776
4.30017e-12	1.29429	CCDC14	0.648493	1.94008
0.000113045	0.454569	CCDC150	-0.121663	1.0308
6.6201e-06	0.199906	CCDC152	-0.51071	0.910522
0.0320998	0.141129	CCDC167	-0.329034	0.611293
0.000237344	0.0486851	CCDC17	-0.765694	0.863064
0.0217561	0.184092	CCDC174	-0.185533	0.553717
0.00124471	0.116105	CCDC186	-0.707326	0.939536
2.47888e-06	0.0557618	CCDC28B	-0.542688	0.654211
0.003491	0.226814	CCDC30	-0.45378	0.907408
9.02445e-05	0.57757	CCDC34	-0.0843384	1.23948
0.00229959	0.0930741	CCDC43	-0.594002	0.78015
0.0068217	0.097095	CCDC6	-0.539148	0.733338
0.00197649	0.185526	CCDC66	-0.407388	0.77844
0.0426529	0.633109	CCDC68	-0.335922	1.60214
3.74815e-11	0.753662	CCDC74A	-0.0844554	1.59178
0.0071752	0.188254	CCDC85C	-0.480958	0.857465
9.30106e-05	0.293068	CCDC88C	-0.466702	1.05284
3.15238e-05	0.417305	CCDC90B	0.0505547	0.784056
6.28939e-08	0.340608	CCDC93	-0.357666	1.03888
6.86841e-09	0.932609	CCL15	-0.0246365	1.88985
7.49566e-06	1.11634	CCL18	-0.332719	2.56539
0.000308775	0.136127	CCL27	-0.830473	1.10273
0.00666042	0.205979	CCM2	-0.373394	0.785351
7.80425e-08	1.05427	CCNA2	-0.406873	2.51542
9.28908e-09	1.34486	CCNB1	-0.0983109	2.78802
2.50338e-06	0.143215	CCNB1IP1	-0.668064	0.954495
3.1219e-07	0.626667	CCNB2	-0.143382	1.39672
0.00198285	0.108757	CCND1	-0.916411	1.13393
0.00351568	0.122147	CCNDBP1	-0.646968	0.891262
1.11282e-06	0.358548	CCNE1	-0.267494	0.98459
0.00366922	0.939368	CCNE2	-0.167782	2.04652
0.000735191	0.00333851	CCNF	-0.440214	0.446891
1.99374e-05	0.6979	CCNG2	-0.128649	1.52445
3.52033e-05	0.0362988	CCNI	-0.877815	0.950412
2.91358e-06	0.0635441	CCNK	-0.430073	0.557161
2.59594e-11	0.735148	CCNL2	0.114339	1.35596
0.010277	0.0517688	CCNT2	-0.694408	0.797946
7.89929e-05	0.0953469	CCNY	-0.540136	0.730829
1.47211e-11	0.883502	CCP110	0.167246	1.59976
0.000383887	0.415185	CCRL2	-0.975665	1.80603
7.61646e-07	0.680152	CCSAP	-0.0351385	1.39544
4.07619e-06	0.167366	CCT3	-0.374036	0.708768
6.84064e-08	0.0673234	CCT5	-0.487828	0.622475
5.00808e-08	0.593301	CCT6A	-0.0335146	1.22012
3.34704e-07	0.0877798	CCT6P1	-0.86302	1.03858
0.00564279	0.0498437	CCT7	-0.46917	0.568857
0.00513503	0.0652748	CCT8	-0.532247	0.662797
8.56069e-13	0.832291	CD109	-0.349761	2.01434
2.7106e-10	0.0541575	CD14	-1.04823	1.15655
0.00258302	0.449318	CD160	-0.929476	1.82811
0.000776415	0.52572	CD164	-0.3397	1.39114
0.00197864	0.0954176	CD177	-0.527326	0.718162
0.0291025	0.0709168	CD1A	-0.754998	0.896832
0.0412899	0.090632	CD1C	-1.1832	1.36446
3.5359e-09	0.080052	CD200	-1.19249	1.35259
0.0263011	0.485418	CD207	-0.178183	1.14902
0.0349634	0.648901	CD247	-0.656187	1.95399
3.15218e-10	0.417811	CD276	-0.366024	1.20165
3.44991e-07	0.734179	CD2AP	-0.114605	1.58296
2.20871e-08	0.712598	CD300A	-0.548227	1.97342
2.17617e-05	0.899148	CD300LF	-0.325888	2.12418
3.26614e-05	0.714851	CD46	0.0737993	1.3559
1.59118e-11	1.33394	CD47	0.302819	2.36505
3.80703e-05	0.75352	CD52	-0.841894	2.34893
5.37461e-19	2.77741	CD55	1.62459	3.93023
2.88618e-11	0.61884	CD58	-0.447145	1.68483
2.48813e-12	0.0463134	CD59	-0.701558	0.794185
1.62073e-05	0.136206	CD81	-0.667246	0.939657
1.15189e-12	0.617298	CD9	-0.395041	1.62964
3.48248e-06	0.579382	CD99P1	-0.0197554	1.17852
2.9655e-05	0.0998613	CDAN1	-0.818085	1.01781
0.000133532	0.160598	CDC123	-0.49263	0.813826
1.32149e-09	0.725114	CDC14B	-0.095963	1.54619
1.55915e-09	2.52879	CDC20	1.18208	3.87551
2.00093e-06	0.363718	CDC23	-0.585093	1.31253
3.17548e-11	0.35412	CDC25A	-0.202977	0.911218
3.51184e-08	0.826436	CDC25B	-0.159385	1.81226
5.24392e-07	0.507889	CDC25C	-0.35411	1.36989
0.0279458	0.0909707	CDC26	-0.635005	0.816946
3.32679e-06	0.025902	CDC37P1	-0.732217	0.784021
0.000180224	0.0313431	CDC42	-0.829543	0.892229
0.00268023	0.146545	CDC42-IT1	-0.826453	1.11954
1.34563e-07	0.785635	CDC42BPA	0.251871	1.3194
6.11803e-09	0.645879	CDC42BPB	-0.110733	1.40249
0.00628184	0.350617	CDC42EP1	-0.279847	0.981082
2.67778e-08	1.75648	CDC42EP5	0.521187	2.99178
0.0200797	0.0767102	CDC42SE2	-0.658081	0.811502
0.0155829	0.486332	CDC6	-0.635949	1.60861
0.00244187	1.04893	CDC7	-0.203083	2.30094
1.37785e-05	0.471669	CDC73	-0.328298	1.27164
9.16799e-06	0.259598	CDCA2	-0.355649	0.874845
9.51256e-06	1.64096	CDCA3	0.329126	2.95279
0.0268101	0.162489	CDCA4	-0.549883	0.874862
3.32929e-07	1.73545	CDCA7	0.362257	3.10863
0.0182247	0.309655	CDCA7L	-0.685833	1.30514
0.00274575	0.780301	CDCA8	-0.0992912	1.65989
0.0147622	0.641201	CDH1	-0.225211	1.50761
2.59936e-17	1.77786	CDH11	0.63195	2.92378
0.00457566	0.241621	CDH13	-0.965875	1.44912
0.0214876	1.85618	CDH17	-0.382859	4.09522
3.22758e-06	0.0120395	CDH26	-0.871384	0.895463
1.00935e-07	0.643256	CDH3	-0.882349	2.16886
5.92385e-11	0.79503	CDH6	-0.320654	1.91071
0.00167737	0.303429	CDHR3	-0.434596	1.04145
2.94549e-08	1.77648	CDHR5	0.586984	2.96598
1.17576e-10	2.21361	CDK1	0.837844	3.58937
0.00112561	0.338285	CDK10	-0.167154	0.843725
5.6006e-09	0.6699	CDK11A	0.0702515	1.26955
5.44018e-07	0.770443	CDK12	0.0433984	1.49749
2.64222e-08	0.502864	CDK13	-0.0230799	1.02881
0.00261884	0.519876	CDK17	-0.404008	1.44376
2.27927e-09	0.703777	CDK19	-0.00864685	1.4162
2.22523e-06	0.238599	CDK2AP1	-0.7082	1.1854
0.00841851	0.252656	CDK5RAP1	-0.314057	0.819369
2.35391e-09	0.840216	CDK7	0.225984	1.45445
0.012421	0.542375	CDK8	-0.10983	1.19458
0.0141824	0.45549	CDKAL1	-0.12209	1.03307
9.74701e-07	0.235453	CDKL3	-0.199536	0.670441
4.73374e-06	0.0856243	CDKL5	-0.719832	0.891081
0.00866319	0.565785	CDKN2AIP	-0.406249	1.53782
1.24079e-09	0.505425	CDKN2B	-0.938569	1.94942
2.46094e-06	1.71194	CDKN3	0.350955	3.07293
2.2146e-05	0.473405	CDR2	-0.54445	1.49126
8.76647e-07	0.424813	CDR2L	-0.680747	1.53037
2.92018e-09	0.891855	CDS1	0.218896	1.56481
6.61365e-06	0.0484562	CDX2	-0.72359	0.820503
7.25093e-09	0.654453	CDYL	-0.232481	1.54139
1.18904e-05	0.207706	CDYL2	-0.642655	1.05807
1.58411e-08	1.63998	CEACAM1	0.299189	2.98077
4.61543e-11	1.20228	CEACAM5	-0.854483	3.25904
1.52039e-10	0.875953	CEACAM6	-0.970118	2.72202
7.37337e-06	2.2968	CEACAM7	0.460867	4.13274
6.15388e-07	0.23255	CEBPA-AS1	-0.530195	0.995294
0.000523651	0.570284	CEBPG	-0.295823	1.43639
1.73106e-10	0.506166	CELF1	-0.0127767	1.02511
0.000563577	0.10367	CELF6	-0.73002	0.937361
4.5936e-12	1.13422	CELSR1	0.265459	2.00298
0.0201043	0.111077	CELSR3	-0.684332	0.906486
1.6853e-07	1.66818	CEMIP	-0.356314	3.69268
0.00059554	1.70191	CENPA	0.48576	2.91806
5.84519e-06	0.0862955	CENPB	-0.436964	0.609555
1.59586e-07	1.3836	CENPE	0.0256906	2.7415
5.57355e-10	1.88989	CENPF	0.951752	2.82803
0.00310592	0.820348	CENPH	-0.120785	1.76148
3.37066e-05	0.331837	CENPI	-0.120545	0.784218
2.0628e-10	0.546531	CENPJ	-0.560364	1.65343
4.5716e-07	1.29966	CENPK	-0.116073	2.7154
3.90609e-05	0.435275	CENPL	-0.637244	1.50779
2.4694e-05	0.944408	CENPM	0.115453	1.77336
1.52827e-08	0.294983	CENPO	-0.252673	0.84264
0.0169463	0.239747	CENPQ	-0.588363	1.06786
4.87052e-08	1.1203	CENPU	-0.152407	2.393
1.15307e-08	0.434096	CENPV	-0.179609	1.0478
1.84228e-08	1.17992	CENPW	0.121524	2.23832
2.44097e-05	0.260791	CEP128	-0.744648	1.26623
0.000119644	0.510157	CEP135	-0.248444	1.26876
2.85673e-07	0.54496	CEP162	-0.340142	1.43006
0.000101459	0.254335	CEP192	-0.573262	1.08193
5.09521e-06	0.464755	CEP290	-0.669689	1.5992
1.08693e-06	0.880655	CEP350	0.131995	1.62931
7.30221e-07	0.642857	CEP44	-0.111356	1.39707
3.13104e-07	1.9106	CEP55	0.598173	3.22303
0.000215602	0.0808325	CEP63	-0.375363	0.537028
0.00163479	0.569615	CEP72	-0.230196	1.36943
0.000742782	0.308506	CEP76	-0.586898	1.20391
0.000200712	0.462319	CEP78	-0.117742	1.04238
0.00165562	0.0777007	CEP85L	-0.538775	0.694176
5.34084e-05	0.0304089	CEP95	-0.853631	0.914449
3.26089e-06	0.950066	CEP97	-0.0580324	1.95817
0.00010258	0.555252	CEPT1	-0.38574	1.49624
2.76364e-10	0.298083	CERCAM	-0.363477	0.959642
4.47331e-10	0.733443	CERS6	0.000504114	1.46638
0.000580451	1.40744	CES1	0.204061	2.61081
1.18689e-09	0.182869	CETN2	-0.613806	0.979543
9.84184e-05	0.153382	CFAP20	-0.597912	0.904677
0.00135105	0.271227	CFAP36	-0.568415	1.11087
0.00090641	0.365086	CFAP44	-0.621456	1.35163
0.00663273	0.38677	CFAP69	-0.335722	1.10926
1.065e-06	0.361532	CFAP97	-0.0131775	0.736241
1.18667e-10	0.338374	CFB	-1.2552	1.93195
4.12208e-07	0.29958	CFDP1	-0.803505	1.40267
2.28165e-16	1.06702	CFH	-0.154322	2.28835
0.000582592	0.0185127	CFHR2	-0.802003	0.839029
2.93063e-09	1.33337	CFL1	0.463186	2.20355
1.79038e-06	0.258731	CFLAR	-0.547473	1.06494
1.4636e-05	0.286213	CGAS	-0.175394	0.74782
0.000443669	1.08553	CGN	0.099086	2.07197
0.00103232	0.179242	CHADL	-0.676172	1.03466
1.28199e-05	0.167143	CHAF1A	-0.407327	0.741613
2.6778e-07	0.128886	CHAF1B	-1.26147	1.51924
0.00128594	0.473975	CHCHD1	-0.192397	1.14035
0.00423316	0.0770134	CHCHD2	-0.590513	0.74454
1.33039e-07	0.517429	CHD1L	-0.209045	1.2439
3.36261e-08	0.164703	CHD3	-0.558942	0.888348
1.07179e-06	0.319244	CHD4	-0.256165	0.894653
2.49033e-06	0.245815	CHD7	-0.231387	0.723017
1.04449e-05	0.102596	CHD8	-0.613048	0.818241
1.7057e-08	0.617427	CHD9	0.00297166	1.23188
3.55278e-10	0.576746	CHEK1	-0.187822	1.34131
0.0170569	0.175024	CHEK2	-0.459642	0.809689
8.34698e-06	0.110179	CHFR	-0.442545	0.662902
8.12894e-09	0.292227	CHI3L1	-1.22752	1.81197
1.89335e-05	0.523749	CHIC1	-0.435367	1.48287
7.11851e-07	0.448355	CHM	0.00132116	0.895389
2.48838e-14	1.69792	CHML	0.708006	2.68783
3.59162e-05	0.366807	CHMP1A	-0.387816	1.12143
0.00532181	0.0251158	CHMP1B	-0.485335	0.535567
0.000316987	0.213938	CHMP2A	-0.470599	0.898475
0.000215861	0.537368	CHMP2B	-0.414529	1.48926
0.000193566	0.294827	CHMP3	-0.310263	0.899918
1.66201e-05	0.357066	CHMP4A	-0.412793	1.12693
7.98092e-06	0.635291	CHMP5	-0.195302	1.46588
0.00937671	0.0104065	CHORDC1	-0.726557	0.74737
0.00243197	1.10513	CHP2	-0.468282	2.67854
2.99832e-07	0.487867	CHPF2	0.044416	0.931318
0.0146397	0.449065	CHPT1	-0.372048	1.27018
3.56027e-13	0.311138	CHST11	-0.649247	1.27152
6.89371e-08	0.231482	CHST14	-0.53459	0.997555
5.98351e-08	0.0285353	CHSY1	-0.801839	0.858909
1.05344e-09	0.140852	CHSY3	-0.906354	1.18806
0.000502977	0.195402	CHTOP	-0.103794	0.494598
0.02539	0.378845	CHUK	-0.436911	1.1946
5.98249e-05	0.0864469	CHURC1	-0.632764	0.805658
3.65544e-08	0.401446	CHURC1-FNTB	0.0100534	0.792838
6.52769e-06	0.415103	CIAPIN1	-0.156244	0.986449
0.0048576	0.239007	CIDEC	-0.953934	1.43195
3.36816e-06	1.13575	CIP2A	0.0173097	2.2542
0.0462637	0.152606	CISD2	-0.663437	0.968648
8.36811e-10	0.662663	CIT	0.150028	1.1753
0.00163691	0.106788	CIZ1	-0.482582	0.696157
0.000477622	0.927523	CKAP2L	-0.00466027	1.85971
7.86599e-06	0.753052	CKAP4	0.166141	1.33996
2.80305e-10	0.321281	CKAP5	-0.373164	1.01573
2.90649e-05	1.27248	CKMT1A	0.0851424	2.45982
8.20475e-08	0.573405	CKS1B	-0.253582	1.40039
1.29571e-08	1.96143	CKS2	0.59429	3.32856
0.00671496	0.990022	CLCA1	-1.57064	3.55069
0.000942425	0.624483	CLCN3	-0.228919	1.47788
4.97479e-07	0.612058	CLCN5	0.0639661	1.16015
5.16006e-08	0.120601	CLDN1	-1.27927	1.52047
2.43163e-06	1.01902	CLDN12	0.277561	1.76048
0.0022795	0.229332	CLDN15	-1.01529	1.47396
1.06094e-12	3.67473	CLDN18	1.6491	5.70035
8.01206e-08	0.0576922	CLDN22	-0.588465	0.703849
3.18247e-11	2.14452	CLDN23	0.768996	3.52004
1.63575e-07	0.0706718	CLDND1	-0.623513	0.764856
7.50879e-15	0.189801	CLEC11A	-0.973455	1.35306
0.00149276	0.227445	CLEC2D	-1.20376	1.65865
0.0222784	0.0609206	CLEC4C	-0.316819	0.43866
2.56771e-11	0.0352642	CLEC5A	-1.52236	1.59289
6.8643e-13	0.432085	CLIC1	-0.630782	1.49495
0.0145822	0.490671	CLIC3	-0.841039	1.82238
2.8023e-10	0.084933	CLIC4	-0.858155	1.02802
0.00568881	0.165797	CLINT1	-0.569092	0.900687
6.69593e-06	0.489353	CLIP1	-0.247218	1.22592
0.000774515	0.180897	CLIP2	-0.544136	0.905931
2.77533e-06	0.366677	CLIP3	-0.268645	1.002
3.66513e-05	0.0270948	CLK2	-0.746539	0.800728
0.0445276	0.13308	CLN3	-0.199312	0.465472
5.19504e-05	0.0647358	CLN5	-0.592278	0.721749
5.74027e-05	0.275519	CLPTM1L	-0.400405	0.951442
0.002849	0.519675	CLPX	-0.143077	1.18243
0.00198254	1.44437	CLRN3	-0.528339	3.41708
6.73704e-10	0.431972	CLSTN1	-0.234085	1.09803
0.0286921	0.0218848	CLSTN3	-0.625157	0.668926
1.48687e-08	0.942373	CLTB	0.0489235	1.83582
8.32391e-06	0.457909	CLTC	-0.126627	1.04245
0.000677522	0.182564	CLTC-IT1	-0.836038	1.20117
2.31442e-05	0.0450143	CMAS	-0.529451	0.61948
3.73425e-05	0.746972	CMPK1	0.0228199	1.47112
4.74547e-07	1.17419	CMPK2	-0.034957	2.38333
4.07094e-14	0.0892839	CMTM3	-0.850208	1.02878
4.35875e-05	0.252445	CMTM4	-0.6309	1.13579
2.61391e-12	1.08287	CMTM6	0.445219	1.72052
1.37002e-06	0.0536745	CMTM7	-0.908413	1.01576
0.0133422	0.138546	CMTR2	-0.569475	0.846566
3.33513e-09	0.416768	CNGB1	-0.0473565	0.880892
9.25003e-06	0.348869	CNIH1	-0.45608	1.15382
1.80719e-12	0.505288	CNIH4	-0.229252	1.23983
0.0221395	0.031105	CNKSR1	-0.886538	0.948748
0.00558909	0.222039	CNN2	-0.429326	0.873403
2.2354e-06	0.00870245	CNNM2	-0.546776	0.564181
0.000360672	0.26968	CNNM4	-0.529665	1.06903
0.000289175	0.386396	CNOT1	-0.0268318	0.799624
0.00738901	0.224915	CNOT10	-0.304735	0.754565
2.36978e-05	0.47424	CNOT11	-0.243242	1.19172
1.7153e-07	0.296185	CNOT2	-0.176878	0.769249
5.34535e-08	0.773003	CNOT4	0.300745	1.24526
7.90514e-07	0.220115	CNOT6	-0.632495	1.07272
0.00222087	0.518923	CNOT7	-0.36863	1.40648
2.01465e-07	0.70472	CNOT8	0.0693269	1.34011
3.13052e-09	0.262631	CNP	-0.109098	0.63436
0.0032862	0.0488904	CNPPD1	-0.350468	0.448249
0.00010799	0.192144	CNPY2	-0.751726	1.13602
9.24418e-06	0.48272	CNPY3	-0.454043	1.41948
8.28652e-09	0.117997	CNPY4	-0.654394	0.890389
1.80261e-10	0.0493596	CNRIP1	-0.795517	0.894236
0.0440713	0.503376	CNST	-0.180514	1.18727
1.13526e-06	0.566506	CNTLN	-0.256143	1.38916
0.000121528	0.00726288	CNTN5	-0.59197	0.606496
1.18477e-06	0.042969	CNTNAP5	-0.847236	0.933174
5.71777e-06	0.510681	COA5	-0.0465574	1.06792
7.70473e-06	0.122862	COG2	-0.240467	0.486192
7.35201e-08	0.620667	COG4	-0.0896526	1.33099
3.01536e-05	0.396727	COG7	-0.159108	0.952563
0.0019093	0.325379	COIL	-0.505756	1.15651
5.25557e-20	1.75771	COL10A1	-0.353689	3.8691
7.67573e-19	2.66171	COL11A1	0.575236	4.74819
1.10252e-14	0.947329	COL12A1	-0.464639	2.3593
4.63461e-14	0.548768	COL16A1	-0.589303	1.68684
4.52559e-11	0.0907871	COL18A1	-0.987677	1.16925
1.78625e-21	1.08304	COL1A1	-0.0262228	2.1923
6.22462e-22	1.355	COL1A2	-0.138616	2.84862
1.09383e-20	1.76383	COL3A1	0.603134	2.92453
4.31194e-15	1.33101	COL4A1	-0.189332	2.85134
3.50846e-14	0.634021	COL4A2	-0.593575	1.86162
1.6001e-06	0.442009	COL4A3BP	-0.0609046	0.944924
2.91324e-08	0.820705	COL4A5	-0.356184	1.99759
4.9691e-21	0.584349	COL5A1	-0.589359	1.75806
1.69228e-19	1.19571	COL5A2	-0.0855726	2.477
1.28315e-18	0.334912	COL6A2	-1.03819	1.70801
6.28967e-19	0.939687	COL6A3	-0.324988	2.20436
7.86787e-07	0.757421	COL7A1	-0.139855	1.6547
1.09779e-21	0.854973	COL8A1	-0.824028	2.53397
0.000908241	0.541528	COLCA2	-0.514918	1.59797
8.83522e-09	0.431375	COLGALT1	-0.489449	1.3522
2.27843e-07	0.0205309	COMMD2	-0.840131	0.881193
1.83195e-05	0.304736	COMMD4	-0.190693	0.800165
6.84786e-09	0.720422	COMMD5	-0.298801	1.73965
1.83923e-17	1.10313	COMP	-0.563909	2.77016
2.20926e-08	0.533161	COMT	-0.121239	1.18756
2.64969e-05	0.116975	COPA	-0.696091	0.930041
0.00653831	0.26372	COPB1	-0.429009	0.956449
1.65975e-05	0.0862089	COPE	-0.446292	0.618709
0.0412578	0.500972	COPG1	-0.253167	1.25511
0.000148725	0.00641617	COPS6	-0.561773	0.574606
5.97667e-10	0.101986	COPS7A	-0.578915	0.782886
2.02818e-06	0.155641	COPS7B	-0.602864	0.914145
1.52143e-06	0.36843	COPS9	-0.72	1.45686
2.50237e-05	0.182855	COQ2	-0.441969	0.807679
2.08436e-05	0.0335969	COQ7	-0.381775	0.448969
0.000945958	0.0472249	CORO1A	-1.4059	1.50035
2.0945e-08	0.338738	CORO1C	-0.717799	1.39528
3.34647e-09	1.14841	CORO2A	-0.0156967	2.31252
0.0339389	0.0504209	CORO6	-0.624018	0.724859
3.42895e-07	1.08034	COTL1	-0.368855	2.52953
0.0492123	0.287253	COX20	-0.400681	0.975186
2.95142e-07	0.556314	COX4I1	-0.194229	1.30686
0.0116886	0.546738	COX5B	-0.147781	1.24126
2.15639e-06	0.339314	COX6A1	-0.49618	1.17481
0.00131635	0.687143	COX7B	-0.0989991	1.47329
6.18622e-09	0.0329108	CP	-1.47091	1.53673
9.93367e-10	1.18848	CPD	0.487597	1.88936
0.00293746	0.268597	CPEB2	-0.37222	0.909413
7.27759e-07	0.0734373	CPED1	-0.871628	1.0185
3.75881e-07	0.351018	CPM	-0.857211	1.55925
1.8201e-09	0.335891	CPNE2	-0.686428	1.35821
6.58571e-11	0.617985	CPNE8	-0.172256	1.40823
4.71675e-06	0.169736	CPOX	-0.535257	0.874729
0.000746776	0.355491	CPPED1	-0.752087	1.46307
0.0188386	0.698989	CPS1	-1.33553	2.73351
0.000151065	0.523732	CPSF2	-0.367287	1.41475
3.24787e-07	0.460165	CPSF3	-0.275022	1.19535
1.58406e-08	0.742656	CPSF6	0.0970724	1.38824
4.72477e-05	0.298398	CPSF7	-0.303016	0.899812
0.00936402	0.141589	CPT1C	-0.518422	0.801601
3.86248e-07	0.450873	CPT2	-0.166388	1.06813
0.0143102	0.766241	CPXM1	-0.720887	2.25337
0.0011069	0.428743	CR936796	-0.509534	1.36702
3.31668e-06	0.643992	CRABP2	-0.448828	1.73681
0.000903804	0.142154	CRACR2B	-0.88542	1.16973
1.28524e-07	0.725999	CRAMP1	0.173713	1.27828
3.91917e-07	0.645781	CREB1	0.0424976	1.24906
0.0169733	0.438763	CREB3L1	-0.470229	1.34775
0.0133499	0.59073	CREB3L4	-0.261671	1.44313
0.0286911	0.396051	CREG2	-0.340286	1.13239
4.27913e-11	1.22491	CRIP1	0.107612	2.34221
5.89183e-09	0.0794088	CRIP2	-0.909102	1.06792
2.11062e-05	0.913368	CRIPAK	0.0259781	1.80076
2.97318e-07	0.852244	CRIPT	-0.0798864	1.78437
6.00123e-09	0.874567	CRISPLD1	-0.54914	2.29827
0.000997688	0.300358	CRKL	-0.279352	0.880068
0.000398115	0.263651	CRLF3	-0.592141	1.11944
8.53072e-09	2.0399	CRNDE	0.863274	3.21653
0.02338	0.211789	CRNKL1	-0.467221	0.890799
0.00131386	0.327061	CROT	-0.718425	1.37255
3.46262e-09	0.436609	CRTC3	-0.169178	1.0424
0.00969783	0.023476	CRY1	-1.07688	1.12383
0.00444819	0.191176	CRYBG1	-1.00372	1.38607
0.0158376	0.328675	CRYGS	-0.296426	0.953775
0.00230161	0.940509	CRYM	0.234099	1.64692
5.81685e-07	0.566765	CSE1L	0.0355797	1.09795
7.64704e-07	0.0575049	CSF2	-0.777367	0.892377
7.25746e-05	0.178082	CSGALNACT1	-1.11012	1.46628
2.79847e-13	0.101805	CSGALNACT2	-0.69834	0.90195
0.00791415	0.47427	CSK	-0.470211	1.41875
1.72277e-10	1.21259	CSNK1A1	0.480771	1.94442
1.61644e-08	0.723228	CSNK1G1	-0.0169502	1.46341
0.00377297	0.285364	CSNK1G2	-0.119557	0.690286
2.09679e-05	0.311028	CSNK1G3	-0.340451	0.962507
0.00108309	0.503188	CSNK2A1	-0.0244546	1.03083
6.60041e-05	0.689949	CSPP1	0.0241462	1.35575
7.54293e-16	1.16478	CSRP3	0.513541	1.81601
9.94235e-12	1.32264	CST1	-0.377818	3.0231
7.25463e-10	0.513828	CST2	-0.687217	1.71487
2.29997e-10	0.958137	CST3	-0.0568539	1.97313
2.46397e-09	1.01398	CST4	-0.10714	2.13509
0.000225167	0.782507	CST6	-0.640415	2.20543
2.13122e-06	0.572046	CSTA	-0.933277	2.07737
3.31563e-10	0.80791	CSTB	-0.192827	1.80865
0.000276005	0.770567	CSTF2	-0.0736497	1.61478
0.0207704	0.152263	CSTF2T	-0.604158	0.908685
3.52389e-05	0.351442	CSTF3	-0.512095	1.21498
0.00366892	0.515162	CTA-29F11.1	-0.148414	1.17874
0.0295813	0.273025	CTB-181H17.1	-0.38002	0.92607
0.00151479	0.275663	CTB-31O20.2	-0.35064	0.901966
8.45649e-05	0.318841	CTBP2	-0.348172	0.985855
0.0269851	0.0462616	CTBS	-0.746358	0.838882
6.5599e-09	0.909947	CTC-338M12.4	0.197129	1.62276
0.00288284	0.849054	CTC-425F1.4	0.112599	1.58551
1.62106e-08	0.889651	CTC-444N24.11	0.178618	1.60068
0.0196324	0.194026	CTC-523E23.1	-0.611055	0.999107
0.000117817	0.0760797	CTCF	-0.687863	0.840022
0.0466092	0.0200651	CTD-2194D22.4	-0.250716	0.290847
0.00275703	0.260044	CTD-2292M16.8	-0.722543	1.24263
2.68233e-05	1.03911	CTD-2377D24.6	-0.341471	2.4197
0.0252358	0.000953311	CTD-2540F13.2	-0.825102	0.827009
4.63143e-05	0.224221	CTD-3092A11.2	-0.832226	1.28067
1.77696e-09	0.639164	CTDSPL	0.000928025	1.2774
4.67264e-05	0.070059	CTDSPL2	-0.704237	0.844355
3.43299e-20	2.12601	CTHRC1	0.464077	3.78795
1.24709e-05	0.151634	CTIF	-0.432617	0.735885
4.46853e-11	0.320674	CTNNA1	-0.370885	1.01223
3.89513e-11	0.67866	CTNNB1	-0.448941	1.80626
0.00539178	0.134261	CTNNBL1	-0.661611	0.930132
5.19886e-07	0.687562	CTNND1	-0.146302	1.52143
0.000146224	0.409853	CTPS2	-0.337286	1.15699
3.25719e-10	0.573044	CTSA	-0.323882	1.46997
9.30719e-13	0.686889	CTSB	-0.259157	1.63293
1.95706e-11	0.0477839	CTSC	-1.22081	1.31638
5.00537e-09	0.536493	CTSD	-0.209954	1.28294
1.80683e-14	2.29524	CTSE	0.337359	4.25313
6.65158e-07	0.206147	CTSH	-0.680901	1.0932
2.11256e-15	0.446168	CTSK	-0.762101	1.65444
5.87269e-08	1.27371	CTSS	-0.116231	2.66365
9.63744e-06	0.285826	CTSV	-0.685537	1.25719
1.53385e-11	1.22171	CTTN	0.640584	1.80284
1.20152e-12	0.88889	CTTNBP2NL	-0.130275	1.90806
1.68076e-07	0.0110296	CTXND1	-0.580828	0.602887
0.0318814	0.317421	CUEDC1	-0.264872	0.899715
2.92278e-05	0.494198	CUL1	-0.23123	1.21963
5.14937e-07	0.340525	CUL2	-0.479983	1.16103
0.00858374	0.424898	CUL3	-0.0545118	0.904307
1.35933e-05	0.319668	CUL4A	-0.120776	0.760112
4.40862e-08	0.562131	CUL5	-0.223724	1.34799
3.48474e-15	1.09809	CUX1	0.534943	1.66124
0.000323055	0.465013	CWC22	-0.181957	1.11198
3.95549e-07	0.104059	CWC27	-0.743526	0.951645
2.64009e-07	1.2366	CXCL14	-0.384786	2.85799
5.55631e-13	1.18089	CXCL16	0.0986395	2.26313
3.927e-13	1.19438	CXCL5	-0.701722	3.09049
3.09275e-06	0.585786	CXCL6	-0.784577	1.95615
3.08998e-09	0.840007	CXCR4	-0.439194	2.11921
1.11931e-06	0.664786	CXorf38	-0.47381	1.80338
0.030227	0.0835313	CXorf40B	-0.610054	0.777116
0.0231265	0.146796	CXorf56	-0.0859575	0.379549
5.97759e-06	0.621602	CYB5B	-0.310025	1.55323
9.90875e-11	0.351651	CYB5R2	-0.487719	1.19102
5.50417e-10	0.297521	CYB5R3	-0.418706	1.01375
5.68908e-06	0.439995	CYB5R4	-0.544965	1.42496
1.67989e-06	0.123446	CYBRD1	-1.20417	1.45106
6.12351e-05	0.0941756	CYFIP1	-0.623127	0.811478
0.0370879	0.346014	CYP27A1	-0.652407	1.34443
1.77926e-10	0.406597	CYP27B1	-0.611631	1.42482
0.00265909	0.403991	CYP27C1	-0.871137	1.67912
0.0106456	0.88459	CYP2C18	-0.812522	2.5817
0.0261094	0.190105	CYP2C19	-0.777035	1.15724
0.0380709	0.399535	CYP2J2	-1.01339	1.81246
6.40194e-06	0.841595	CYP2R1	0.203317	1.47987
7.92268e-05	0.134299	CYP3A43	-0.485909	0.754508
1.40666e-06	1.41468	CYP3A5	0.174767	2.65459
0.000129391	0.341528	CYP4F12	-0.72199	1.40505
0.000668623	0.23539	CYP4F2	-1.12158	1.59236
0.0024419	0.475681	CYP4X1	-0.855909	1.80727
0.00636321	0.0517308	CYP4Z1	-0.626647	0.730108
0.000140877	0.770186	CYP51A1	0.103456	1.43692
7.56589e-05	0.525129	CYTH1	-0.577997	1.62825
1.36033e-11	1.19077	CYTH2	0.219405	2.16214
1.04978e-13	0.140271	CYTH3	-0.542766	0.823308
8.9512e-11	0.491509	CYTOR	-0.566492	1.54951
3.83774e-05	0.0436495	D21S2088E	-0.38891	0.476209
2.35963e-05	0.277343	DAAM1	-0.512554	1.06724
1.81515e-14	0.57274	DACT1	-0.50724	1.65272
2.95447e-05	0.464807	DAG1	-0.3834	1.31301
1.29554e-06	0.0605046	DAOA	-0.561398	0.682407
1.9432e-05	0.257149	DAP3	-0.154962	0.669259
6.07151e-07	0.800277	DAPP1	0.0589185	1.54163
0.0173671	0.0404414	DARS	-0.749583	0.830466
0.00143685	0.0767834	DAXX	-0.492493	0.64606
9.45884e-12	0.41112	DAZAP2	-0.221463	1.0437
0.000339888	0.563921	DBF4	-0.321509	1.44935
5.66116e-11	0.631921	DBN1	-0.342313	1.60616
9.15424e-08	0.677066	DBNDD2	0.0151284	1.339
6.02742e-05	0.0960608	DBP	-0.536782	0.728903
0.0328893	0.2159	DCAF12	-0.467925	0.899725
0.00036482	0.393302	DCAF13	-0.598916	1.38552
1.20785e-06	0.32946	DCAF16	-0.361742	1.02066
0.00311991	0.286832	DCAF17	-0.442201	1.01586
2.70131e-06	0.434641	DCAF5	-0.583835	1.45312
1.72824e-07	0.218664	DCAF6	-0.490488	0.927817
1.61346e-11	1.14055	DCAF8	0.412968	1.86813
1.26731e-14	0.404191	DCBLD1	-0.720219	1.5286
3.42686e-17	0.843777	DCBLD2	-0.207101	1.89466
1.41009e-06	0.361109	DCHS1	-0.775423	1.49764
0.00551689	0.234492	DCK	-0.958406	1.42739
2.75894e-08	0.897646	DCLRE1C	0.269618	1.52567
7.71725e-09	0.669697	DCP2	-0.0658644	1.40526
1.20352e-06	0.226759	DCTN1	-0.395011	0.84853
1.21776e-06	0.318544	DCTN5	-0.159886	0.796974
0.00105074	0.299694	DCTPP1	-0.42029	1.01968
4.48036e-08	0.278363	DCUN1D1	-0.508898	1.06562
0.00849087	0.274808	DCUN1D2	-0.249129	0.798745
1.73592e-06	0.596666	DCUN1D4	-0.330985	1.52432
7.53813e-05	0.0219066	DDAH1	-0.695481	0.739294
0.0155627	0.056093	DDB1	-0.513719	0.625905
8.75861e-06	0.410607	DDI2	-0.418622	1.23984
0.00599495	0.106744	DDIT4L	-0.697653	0.911142
0.000102489	0.525709	DDR1	-0.412374	1.46379
5.13804e-05	0.451822	DDT	-0.579126	1.48277
0.00010476	0.137772	DDX11	-1.23127	1.50681
5.29962e-05	0.395718	DDX17	-0.028033	0.819469
1.84582e-10	0.413974	DDX19A	-0.0176427	0.84559
0.00235887	0.357101	DDX23	-0.42456	1.13876
7.90053e-09	0.621315	DDX27	-0.00166192	1.24429
3.06748e-06	0.0126765	DDX31	-0.463627	0.48898
8.03357e-06	0.641081	DDX39A	-0.134774	1.41694
0.0218738	0.208154	DDX46	-0.71822	1.13453
8.42079e-07	0.00887488	DDX49	-0.949839	0.967589
1.15837e-07	0.0784651	DDX50	-0.607654	0.764584
0.0142517	0.248047	DDX55	-0.610146	1.10624
0.0071152	0.0976923	DDX56	-0.498678	0.694063
3.58468e-07	0.434409	DDX58	-0.330846	1.19966
0.000161617	0.358571	DDX59	-0.497138	1.21428
3.67227e-08	0.698937	DDX60	-0.432469	1.83034
3.92816e-11	0.645889	DDX60L	-0.380577	1.67236
0.00329249	0.0629177	DEDD	-0.192304	0.318139
0.00580719	0.18532	DEDD2	-0.738078	1.10872
0.00515767	0.468537	DEFA5	-1.4474	2.38447
0.00613896	0.619417	DEFA6	-0.43631	1.67514
1.65686e-07	0.608327	DEGS1	-0.419687	1.63634
0.00832424	0.290259	DENND1A	-0.716241	1.29676
5.54895e-09	0.474969	DENND1B	-0.0670732	1.01701
6.15553e-07	0.742986	DENND3	0.0914206	1.39455
0.00209404	0.412779	DENND4B	-0.547141	1.3727
0.00597652	0.314435	DENND4C	-0.294484	0.923355
2.42038e-07	0.425425	DENND6A	-0.483967	1.33482
7.23812e-08	0.842633	DENR	0.393164	1.2921
2.7072e-05	0.819102	DEPDC1	-0.32152	1.95972
1.78696e-05	0.783042	DEPDC1B	-0.318348	1.88443
5.1267e-05	0.68659	DEPTOR	-0.35179	1.72497
0.00980683	0.271631	DERA	-0.494658	1.03792
9.91672e-07	0.693558	DERL1	-0.0244224	1.41154
1.09996e-09	0.700487	DESI1	-0.124553	1.52553
0.025213	0.142994	DFFA	-0.530884	0.816873
0.00075403	0.531296	DFFB	-0.216718	1.27931
0.00847728	0.572412	DGAT1	-0.437801	1.58262
4.51991e-05	0.0392865	DGCR11	-0.44317	0.521743
5.4668e-08	0.0800806	DGCR8	-0.574183	0.734344
0.0283273	1.06162	DGKA	-0.296132	2.41938
0.00800552	0.495253	DGKD	-0.622469	1.61298
1.67638e-13	1.04747	DGKH	-0.110027	2.20497
6.08537e-07	0.815879	DGKQ	0.172215	1.45954
0.000208012	0.100872	DGS2	-0.537267	0.739011
8.78488e-07	0.390778	DGUOK	-0.347884	1.12944
2.2393e-07	0.392624	DHCR24	-0.609073	1.39432
0.00555071	0.429248	DHCR7	-0.189268	1.04776
0.00599728	0.194268	DHDDS	-0.268426	0.656962
3.06492e-06	1.62321	DHFR	0.613361	2.63307
0.000190981	0.182179	DHFR2	-0.441718	0.806076
7.59334e-08	0.161094	DHRS4-AS1	-0.352638	0.674825
1.26071e-09	0.233717	DHRS9	-1.20371	1.67114
5.15504e-07	0.179127	DHX15	-0.464996	0.82325
4.21977e-05	0.130501	DHX16	-0.567699	0.828702
0.0421211	0.111037	DHX32	-0.692546	0.914619
4.84974e-08	0.804648	DHX35	0.155466	1.45383
1.01785e-05	0.0314589	DHX36	-0.887922	0.95084
0.00987255	0.0751245	DHX37	-0.506143	0.656392
1.32633e-08	1.25714	DHX8	0.0826277	2.43166
3.95113e-06	0.320249	DHX9	-0.313366	0.953864
2.53059e-06	0.196236	DIAPH1	-0.4863	0.878772
2.65676e-12	1.19715	DIAPH2	0.620237	1.77407
6.1449e-05	1.02616	DIAPH3	-0.0466667	2.09899
2.891e-05	0.435324	DICER1	-0.088311	0.95896
6.50484e-07	0.694296	DIDO1	0.0703762	1.31821
9.18326e-10	0.136009	DIEXF	-0.572577	0.844595
9.38334e-06	0.89672	DIP2B	0.0243504	1.76909
1.32851e-09	0.0371801	DIP2C	-0.71389	0.78825
1.70042e-06	0.357965	DIS3	-0.601076	1.31701
0.000158499	0.405989	DIS3L2	-0.193632	1.00561
7.42918e-05	0.117943	DISP1	-0.883739	1.11962
0.000176706	0.162114	DKC1	-0.496403	0.820631
3.01283e-05	0.124398	DKFZP586I1420	-0.756897	1.00569
5.05116e-11	0.581583	DKK1	-1.01729	2.18045
4.91104e-08	0.436992	DKK2	-0.772491	1.64648
7.22318e-20	0.634136	DKK3	-0.251418	1.51969
0.00180701	0.241315	DKK4	-0.899621	1.38225
0.011363	0.463942	DLAT	-0.552037	1.47992
1.52233e-07	0.821577	DLEU2	-0.621366	2.26452
0.0135288	0.000372624	DLEU7-AS1	-0.492351	0.493096
1.3258e-14	1.72434	DLG1	1.07238	2.37631
2.68703e-11	0.514142	DLG5	-0.427706	1.45599
2.03558e-06	0.545357	DLGAP1-AS1	-0.0164185	1.10713
2.59823e-05	0.35466	DLGAP1-AS2	-0.439027	1.14835
2.06663e-07	2.00001	DLGAP5	0.45219	3.54783
0.0137189	0.232299	DMAC1	-0.14971	0.614308
0.00304894	1.03285	DMBT1	-0.933257	2.99896
0.0186041	0.122463	DMKN	-1.15097	1.3959
1.56093e-05	0.106364	DMRT2	-0.51246	0.725188
0.000443133	0.02617	DMTF1	-0.959565	1.01191
0.00111633	0.396962	DMXL1	-0.339389	1.13331
0.000630406	0.0601075	DMXL2	-0.94258	1.0628
1.62416e-05	0.0120224	DNAAF4	-0.73938	0.763425
1.30823e-10	0.427078	DNAAF5	-0.0517098	0.905865
0.00718429	0.0903887	DNAJA2	-0.82896	1.00974
0.000305079	0.00498015	DNAJB1	-0.912809	0.922769
1.04305e-06	0.70694	DNAJB14	-0.0684775	1.48236
1.00261e-06	0.209143	DNAJB6	-0.447996	0.866282
5.17227e-10	0.65922	DNAJC10	0.119249	1.19919
2.00812e-06	0.57718	DNAJC13	-0.542215	1.69657
0.00348937	0.055461	DNAJC14	-0.262923	0.373845
7.5519e-05	0.384252	DNAJC15	-0.296676	1.06518
3.73989e-05	0.718808	DNAJC17	0.220769	1.21685
2.87598e-05	0.0752213	DNAJC18	-0.424386	0.574829
0.00111277	0.43934	DNAJC2	-0.0117329	0.890413
7.21134e-08	0.470297	DNAJC22	-0.138712	1.07931
1.39842e-05	0.057669	DNAJC27	-0.447182	0.56252
0.000234129	0.063156	DNAJC30	-0.453458	0.57977
0.00368779	0.130332	DNAJC5	-0.690999	0.951663
3.00288e-06	0.476321	DNAJC7	-0.471946	1.42459
0.0061037	0.0801916	DNAJC8	-0.555591	0.715974
2.86844e-05	0.47265	DNAJC9	-0.576082	1.52138
5.26968e-09	0.618382	DNASE1L1	-0.0933488	1.33011
3.13564e-05	0.149238	DNASE2	-0.2942	0.592676
8.98664e-13	0.587195	DNM2	-0.161016	1.33541
1.16783e-08	0.0460847	DNM3	-0.760811	0.852981
0.00151842	0.505599	DNMBP	-0.191077	1.20227
3.22135e-05	0.0844979	DNMT1	-0.815699	0.984695
7.54301e-09	0.751917	DNMT3A	-0.0636097	1.56744
0.0011642	0.0864819	DNPEP	-0.61006	0.783024
3.5938e-09	0.301035	DNTTIP1	-0.743174	1.34524
0.0415134	0.0539441	DNTTIP2	-0.551226	0.659114
4.52959e-11	0.0330799	DOCK4	-1.01266	1.07881
1.12142e-12	1.65352	DOCK5	0.366651	2.94039
1.96297e-09	0.320995	DOCK7	-0.543295	1.18529
1.23639e-07	1.6422	DOCK8	0.258761	3.02563
1.42332e-07	0.449315	DOCK9	-0.568045	1.46667
3.93865e-09	0.753665	DOHH	-0.275699	1.78303
4.35997e-06	1.04022	DOK4	0.326644	1.75379
2.20245e-06	0.479862	DONSON	-0.421014	1.38074
6.52417e-05	0.439089	DOPEY2	-0.576134	1.45431
3.54829e-06	0.0573296	DPCD	-0.805188	0.919847
1.45083e-06	0.0106056	DPCR1	-1.79865	1.81987
3.80529e-05	0.31932	DPF2	-0.776887	1.41553
0.00715177	0.0095101	DPH3	-0.794438	0.813458
3.53813e-05	0.403194	DPH6	-0.0724118	0.878799
1.51969e-09	0.332914	DPP3	-0.429217	1.09504
9.01283e-06	0.612505	DPP8	0.0144739	1.21054
0.0033402	0.355677	DPP9	-0.36329	1.07464
0.00123127	0.0486596	DPY19L3	-0.853443	0.950762
2.29384e-10	0.291098	DPY19L4	-0.371135	0.953331
0.000164849	0.486651	DPY30	-0.213044	1.18635
3.89878e-09	1.24593	DPYSL2	0.48091	2.01096
3.7723e-12	0.47212	DPYSL3	-0.715835	1.66008
1.13846e-05	1.40716	DQX1	0.153867	2.66045
1.15386e-07	0.852952	DR1	-0.044243	1.75015
0.00139076	0.147831	DRAP1	-0.284638	0.580301
6.84618e-10	0.419666	DROSHA	-0.561228	1.40056
7.96458e-05	0.172148	DSC2	-0.84964	1.19394
6.68887e-06	0.351239	DSCC1	-0.264616	0.967094
0.00013775	1.10911	DSG2	-0.0368084	2.25503
0.000715732	0.491218	DSN1	-0.158104	1.14054
4.45313e-05	0.202615	DSTNP1	-0.408403	0.813633
4.78653e-08	0.235284	DSTYK	-0.366846	0.837413
0.00242154	0.688675	DTD2	-0.373695	1.75105
0.00132243	0.152895	DTNBP1	-0.555709	0.8615
0.00407924	0.10363	DTX2	-0.413014	0.620274
1.10936e-10	0.270822	DTX2P1-UPK3BP1-PMS2P11	-0.428051	0.969695
5.47401e-07	0.3451	DTX3L	-0.501469	1.19167
4.98637e-06	0.361732	DTX4	-0.675709	1.39917
4.37522e-10	0.065942	DUBR	-0.956472	1.08836
8.39048e-08	0.213754	DUOX1	-0.556069	0.983577
5.20433e-07	0.636594	DUOX2	-1.05849	2.33167
0.00188069	1.56067	DUOXA2	0.373196	2.74815
0.000238471	0.541427	DUS4L	-0.255198	1.33805
0.000229826	0.0723977	DUSP11	-0.638269	0.783065
0.000278962	0.0644505	DUSP12	-0.657488	0.786389
0.00015813	0.35293	DUSP18	-0.138013	0.843873
1.15534e-09	0.609143	DUSP23	-0.316331	1.53462
0.00183481	0.186827	DUSP3	-0.333362	0.707015
8.80824e-08	0.901185	DUSP6	-0.330199	2.13257
3.98215e-08	0.398443	DUT	-0.406699	1.20358
6.44768e-05	0.840721	DUTP1	0.150297	1.53115
2.90625e-06	0.854591	DUXAP10	-0.236995	1.94618
1.59133e-11	0.56619	DVL3	-0.00621972	1.1386
7.98596e-11	0.0106305	DXO	-0.537124	0.558385
3.13641e-11	0.758009	DYNC1H1	0.0636069	1.45241
6.44058e-10	0.368758	DYNC1LI2	-0.397371	1.13489
3.2939e-12	0.530814	DYNC2H1	-0.235085	1.29671
3.34856e-09	0.548343	DYNC2LI1	0.0932321	1.00345
5.10547e-11	0.8746	DYNLRB1	0.323646	1.42555
6.53495e-07	0.304935	DYNLT1	-0.324903	0.934772
5.16724e-10	0.378633	DYNLT3	-0.371233	1.1285
2.91506e-12	1.51107	DYRK2	0.609696	2.41245
0.000263387	0.144125	DZIP1L	-0.593051	0.881301
6.79096e-11	0.667614	E2F3	-0.167959	1.50319
2.22845e-08	0.268921	E2F7	-0.516899	1.05474
3.10874e-07	1.71034	E2F8	0.275682	3.145
3.93135e-07	0.0628733	EAF2	-0.169861	0.295607
0.000104413	0.321363	EBF1	-0.885638	1.52836
0.0218152	0.0932209	EBF4	-0.807605	0.994046
0.00249756	0.307759	EBLN2	-0.344934	0.960451
0.00125162	0.114386	EBNA1BP2	-0.752397	0.981169
8.03805e-10	0.492215	ECM1	-0.594739	1.57917
6.08559e-16	1.86895	ECT2	0.631138	3.10677
0.00892423	0.503737	EDAR	-0.184366	1.19184
0.00216076	0.59639	EDEM3	-0.114954	1.30773
1.23485e-12	0.548149	EDIL3	-0.80523	1.90153
2.25655e-05	0.273599	EEA1	-0.752882	1.30008
1.34655e-05	0.249067	EED	-0.710135	1.20827
0.0255526	0.199854	EEF2K	-0.296977	0.696685
0.000382557	0.394488	EFCAB11	-0.330993	1.11997
7.82975e-15	0.387244	EFEMP2	-0.435603	1.21009
0.00553273	0.0178544	EFHB	-0.464497	0.500206
8.47791e-14	0.400795	EFHC1	-0.412683	1.21427
0.000660819	0.00483871	EFHC2	-0.38095	0.390627
0.00051921	0.8035	EFHD2	-0.0453884	1.65239
1.87533e-08	0.799199	EFNA1	-0.410904	2.0093
2.08233e-10	0.139606	EFNA2	-0.603273	0.882485
0.00659636	0.000141342	EFNA3	-0.421775	0.422057
2.59755e-05	0.473293	EFNA4	-0.612592	1.55918
9.7686e-14	0.240084	EFNA5	-1.31651	1.79668
0.014248	0.197443	EFNB1	-0.347563	0.74245
5.26375e-12	0.92973	EFNB2	-0.236653	2.09611
0.00073169	0.346086	EFR3A	-0.551692	1.24386
1.88697e-07	0.458281	EFTUD2	0.0177396	0.898823
4.9808e-06	0.503313	EGFL6	-0.721113	1.72774
4.17209e-07	2.06997	EGLN3	0.553269	3.58668
2.76817e-08	0.42179	EHBP1	-0.53445	1.37803
1.40015e-08	1.01147	EHBP1L1	-0.191562	2.21451
0.000557525	0.706295	EHD1	-0.165255	1.57784
5.20344e-09	0.128635	EHD3	-0.760604	1.01787
4.11416e-10	1.03922	EHF	-0.458877	2.53732
2.22698e-05	0.300812	EHHADH	-0.506507	1.10813
3.57946e-08	0.532004	EHMT1	-0.0506602	1.11467
1.17799e-08	0.602151	EHMT2	0.17545	1.02885
1.88683e-05	0.157883	EID1	-0.649933	0.9657
0.000316784	0.100869	EIF1AD	-0.620971	0.822709
5.13482e-07	1.0097	EIF2AK2	0.0970861	1.92232
8.40509e-05	0.390613	EIF2AK4	-0.317796	1.09902
0.0260769	0.11151	EIF2B5	-0.458392	0.681412
0.000320498	0.0810386	EIF2S3	-0.611836	0.773914
1.66577e-11	0.571137	EIF3B	-0.277911	1.42019
0.000244991	0.248915	EIF3J-AS1	-0.650669	1.1485
4.95295e-06	0.0937606	EIF4A3	-0.525233	0.712754
4.95763e-11	1.14673	EIF4E2	0.611844	1.68162
7.00871e-05	0.138481	EIF4G1	-0.564053	0.841015
1.63096e-07	0.0472552	EIF4G2	-0.541129	0.635639
4.09187e-12	0.779518	EIF4G3	0.039216	1.51982
0.000370176	0.0574882	EIF5	-0.516994	0.63197
3.33064e-15	0.329183	EIF5A2	-0.649118	1.30748
7.0732e-05	0.6158	EIF5B	-0.00291571	1.23452
1.01877e-05	0.0870867	EIF6	-0.66316	0.837334
1.50264e-08	0.0864211	ELAC2	-0.643634	0.816476
2.45712e-05	0.56968	ELF1	-0.203119	1.34248
1.2629e-08	0.859649	ELF3	-0.271808	1.99111
3.94128e-10	1.4125	ELF4	0.264441	2.56057
2.91962e-09	0.481468	ELK3	-0.535303	1.49824
1.84759e-06	0.358971	ELK4	-0.447271	1.16521
0.00111768	0.0379995	ELL	-0.538898	0.614897
3.58277e-08	1.35488	ELL3	0.327352	2.38241
2.52151e-07	0.338564	ELOB	-0.137524	0.814652
2.28195e-06	0.391293	ELOC	-0.116786	0.899371
6.6523e-09	0.425699	ELOVL1	-0.419264	1.27066
0.000354359	0.187696	ELOVL4	-0.617137	0.992529
3.7876e-10	1.39181	ELOVL6	0.106649	2.67698
4.59212e-07	1.71045	EMB	0.396464	3.02443
1.71382e-09	0.66864	EMC1	0.187894	1.14939
0.00104972	0.387395	EMC10	-0.549949	1.32474
0.00574277	0.432924	EMC3-AS1	-0.322733	1.18858
8.85337e-05	0.0193774	EMC8	-0.650774	0.689529
4.80535e-06	0.0474954	EMG1	-0.607806	0.702797
2.50513e-13	0.717323	EMILIN1	-0.178083	1.61273
2.19905e-07	0.684312	EMILIN2	-0.468848	1.83747
6.11229e-09	0.504708	EML2	-0.134523	1.14394
1.55618e-05	0.179922	EML4	-0.641389	1.00123
4.05222e-11	0.689673	EMP2	0.0076759	1.37167
2.23972e-06	0.436322	EMP3	-0.620155	1.4928
1.16415e-13	1.18304	ENC1	0.349631	2.01646
5.12824e-09	0.166196	ENDOD1	-0.587128	0.919521
8.31104e-05	0.0175348	ENDOG	-0.802191	0.837261
4.70365e-10	0.269596	ENG	-0.57845	1.11764
4.37078e-10	0.344434	ENGASE	-0.335571	1.02444
2.02614e-11	0.586803	ENO1	-0.289712	1.46332
1.82837e-09	0.542306	ENO2	-0.70482	1.78943
1.62512e-06	0.288796	ENO3	-0.634142	1.21173
5.86181e-05	0.103298	ENOSF1	-0.768221	0.974816
3.322e-05	0.208648	ENOX1	-0.72598	1.14328
7.81244e-06	0.865352	ENSA	0.452914	1.27779
0.0122742	0.486433	ENTPD4	-0.0813236	1.05419
4.30513e-07	0.766543	ENTPD5	-0.194317	1.7274
1.75539e-08	1.24649	ENTPD6	0.535717	1.95726
0.00220198	0.230827	ENTPD7	-0.533308	0.994963
1.83763e-05	0.00823166	ENY2	-0.427694	0.444157
5.45221e-07	0.320924	EOGT	-0.667381	1.30923
3.9269e-05	0.502483	EP300	-0.432462	1.43743
1.43956e-06	0.503577	EP400	-0.0447901	1.05194
1.11154e-08	0.559314	EPB41L1	-0.363835	1.48246
2.84496e-06	0.30398	EPB41L2	-0.314357	0.922317
0.000316115	0.532958	EPB41L4A	-0.0433133	1.10923
0.0048737	0.243041	EPB41L4A-AS2	-0.613309	1.09939
0.00249513	0.0155119	EPC2	-0.758704	0.789727
0.0279098	0.197887	EPCAM	-0.691247	1.08702
1.70097e-07	0.468936	EPG5	-0.571182	1.50905
8.7211e-11	0.439005	EPHA10	-0.255465	1.13348
0.000515987	0.371382	EPHA2	-0.648906	1.39167
2.36538e-11	1.0273	EPHA3	-0.692034	2.74662
2.74475e-15	2.22924	EPHA4	0.978341	3.48014
0.0125724	0.222799	EPHB3	-0.887667	1.33327
1.25916e-07	0.675993	EPHB4	0.103952	1.24803
2.58899e-07	0.971023	EPHX4	-0.20056	2.14261
0.000513702	0.0617855	EPM2AIP1	-0.595638	0.719209
9.56503e-12	1.64601	EPPK1	0.544795	2.74722
0.00335954	0.0559394	EPRS	-0.483478	0.595357
6.6947e-06	0.175683	EPS15	-0.815644	1.16701
7.21029e-10	0.923511	EPS8	-0.120264	1.96729
1.11401e-10	1.64074	EPS8L1	0.643675	2.63781
6.20517e-06	0.595938	EPS8L2	-0.522311	1.71419
7.55832e-11	1.62398	EPS8L3	0.165232	3.08272
1.14027e-06	0.424005	EPSTI1	-0.652561	1.50057
6.21822e-05	0.568789	EPYC	-1.47453	2.61211
3.68818e-06	0.154775	ERAP1	-0.555909	0.86546
7.88178e-06	0.411458	ERBB2	-0.357882	1.1808
2.22409e-11	1.41621	ERBB3	0.705888	2.12654
3.94481e-05	0.483036	ERBIN	-0.508587	1.47466
7.73022e-09	0.123892	ERC1	-0.475184	0.722968
3.7746e-07	0.0076097	ERCC2	-0.425953	0.441172
2.73934e-06	0.307279	ERCC3	-0.506369	1.12093
3.27901e-09	0.689707	ERCC4	0.0147564	1.36466
0.00765576	0.47801	ERCC6L	-0.147701	1.10372
0.0029233	0.0655226	ERCC6L2	-0.220197	0.351242
9.22855e-08	0.186023	ERG28	-0.680836	1.05288
0.000262582	0.0702523	ERGIC1	-0.349373	0.489878
8.83668e-06	0.293878	ERGIC3	-0.392095	0.979852
0.0124777	0.189997	ERH	-0.644302	1.0243
2.92792e-07	0.355759	ERI1	-0.417293	1.12881
8.78039e-06	0.561115	ERI2	0.0804128	1.04182
0.000762388	0.0838535	ERI3	-0.19187	0.359577
0.0228457	0.412742	ERLIN1	-0.268996	1.09448
4.62711e-10	0.450236	ERMP1	-0.360024	1.26049
1.20456e-06	0.422262	ERN2	-0.580568	1.42509
1.83749e-07	1.18468	ERO1A	0.146071	2.2233
0.00801399	0.0543992	ERVV-1	-0.529487	0.638285
1.93029e-07	0.825509	ESCO1	-0.0516107	1.70263
0.000294336	0.157221	ESCO2	-0.35889	0.673333
0.000506304	0.0891307	ESM1	-1.34971	1.52798
2.34093e-05	0.624928	ESPL1	-0.150473	1.40033
0.00043981	1.14915	ESRP1	0.427763	1.87054
3.23251e-06	0.21732	ESRRA	-0.676943	1.11158
8.99448e-09	0.616102	ESYT2	0.0606934	1.17151
0.000434726	0.263827	ETAA1	-0.451309	0.978964
0.000603686	0.164757	ETFA	-0.356977	0.686491
0.00496381	0.100697	ETFDH	-0.594566	0.795959
2.27856e-05	0.961479	ETHE1	0.0425004	1.88046
1.12873e-05	0.975223	ETNK1	0.010484	1.93996
2.70555e-15	0.437313	ETV1	-0.507255	1.38188
5.77175e-05	0.42723	ETV3	-0.557535	1.41199
0.000636198	0.292112	ETV4	-0.45354	1.03776
4.56682e-09	0.174305	ETV6	-0.55354	0.90215
0.00281928	0.199216	EVI2B	-1.23409	1.63252
1.88224e-08	0.821479	EVI5	0.0459496	1.59701
0.00283036	0.249956	EXO5	-0.0289836	0.528897
8.2867e-05	0.337691	EXOC2	-0.403456	1.07884
0.00808629	0.258477	EXOC3	-0.241857	0.758812
0.00373299	0.426875	EXOC6	-0.0436632	0.897414
3.13319e-05	0.497861	EXOC6B	-0.196243	1.19196
1.52517e-09	0.646738	EXOC7	0.00414091	1.28933
0.00166275	0.157558	EXOC8	-0.641327	0.956443
1.34895e-07	0.403289	EXOSC10	-0.174082	0.98066
6.76088e-07	0.877832	EXOSC3	-0.0386849	1.79435
0.00817447	0.0859734	EXOSC7	-0.428173	0.600119
0.000122247	0.359794	EXOSC8	-0.256652	0.97624
2.05962e-10	1.22887	EXPH5	0.252913	2.20482
1.01339e-07	0.422166	EXT1	-0.241961	1.08629
7.20763e-05	0.124245	EXTL3	-0.34381	0.592301
0.00976751	0.69614	EYA2	-0.427816	1.8201
8.25149e-08	1.10794	EZH2	0.0698775	2.14601
3.29026e-09	0.167745	EZR	-1.09258	1.42807
8.25313e-10	1.10876	F11R	0.50442	1.71311
1.5456e-08	0.0711596	F12	-0.593061	0.73538
1.94968e-10	0.195362	F13A1	-0.909642	1.30037
3.39575e-14	1.08102	F2R	-0.0932193	2.25525
0.00865546	0.872483	F2RL1	-0.59815	2.34312
7.49242e-12	1.7873	F2RL2	0.220855	3.35375
4.39672e-13	0.661465	F5	-0.779469	2.1024
0.00173703	0.0713258	F8A1	-0.626816	0.769468
2.39761e-05	0.62993	FA2H	-0.524365	1.78422
0.00208504	0.16687	FABP5	-1.0473	1.38104
1.95348e-06	0.368148	FADD	-0.365875	1.10217
4.8618e-09	0.37343	FAF2	-0.12388	0.87074
7.92566e-08	0.332295	FAM102B	-0.855393	1.51998
0.00353033	0.554672	FAM103A1	-0.0164581	1.1258
0.0102835	0.095504	FAM104B	-0.764528	0.955536
1.92951e-05	0.10339	FAM105A	-0.779239	0.986019
0.000146463	0.361241	FAM107B	-0.593784	1.31627
1.49543e-05	0.147369	FAM109A	-0.42174	0.716479
2.43699e-05	0.24198	FAM109B	-0.292249	0.77621
3.96357e-08	0.518314	FAM111A	-0.409264	1.44589
1.80824e-05	0.151919	FAM111B	-0.376704	0.680541
2.65442e-10	1.33203	FAM114A1	0.407755	2.25631
7.53366e-05	0.31484	FAM118A	-0.499285	1.12896
1.35973e-07	0.602506	FAM118B	-0.0902103	1.29522
4.91608e-09	0.537696	FAM120A	-0.00230462	1.0777
3.06762e-07	0.238775	FAM120AOS	-0.565956	1.0435
1.33916e-06	0.598414	FAM122B	-0.298534	1.49536
1.8336e-08	0.104111	FAM122C	-0.402888	0.61111
0.0403564	0.176935	FAM124B	-0.420798	0.774667
6.14671e-07	0.830939	FAM126B	-0.0272479	1.68913
0.000862064	0.358162	FAM129B	-0.185651	0.901975
3.23059e-08	1.01812	FAM133B	0.230696	1.80555
8.60446e-06	0.762947	FAM135A	-0.118748	1.64464
0.000543316	0.0165755	FAM13A-AS1	-0.969171	1.00232
0.034046	0.385788	FAM149A	-0.801012	1.57259
0.000108212	0.00420015	FAM151A	-0.480582	0.488982
3.93309e-09	0.530245	FAM155A	-0.66744	1.72793
1.60398e-09	0.244237	FAM156A	-0.530707	1.01918
1.35377e-06	0.181693	FAM160B1	-0.762744	1.12613
0.000815254	0.211318	FAM161B	-0.449063	0.871699
4.41802e-09	0.161129	FAM162A	-0.658327	0.980586
0.0184486	0.0336487	FAM167B	-0.528157	0.595454
0.0156902	0.18685	FAM168B	-0.478012	0.851712
0.000303799	0.0420012	FAM171A1	-0.720266	0.804268
0.000547181	0.207409	FAM172A	-0.780993	1.19581
0.00867707	0.35198	FAM173A	-0.280183	0.984143
0.00970193	0.237291	FAM173B	-0.534807	1.00939
4.08196e-06	0.398528	FAM177A1	-0.284805	1.08186
7.27983e-13	0.959684	FAM185A	0.328719	1.59065
0.000591823	0.261266	FAM186A	-0.315511	0.838043
8.55439e-06	0.0118221	FAM192A	-0.419667	0.443311
3.93589e-07	0.129818	FAM193A	-0.532339	0.791974
2.16644e-11	0.308423	FAM198B	-0.707507	1.32435
1.16731e-17	1.02264	FAM19A5	-0.457658	2.50294
0.0022279	0.0731052	FAM200A	-0.837272	0.983482
8.90793e-06	0.136698	FAM208B	-0.498443	0.771839
5.92439e-06	0.292829	FAM20A	-0.51587	1.10153
3.60962e-05	0.416862	FAM20B	-0.210688	1.04441
4.09989e-13	0.239784	FAM20C	-0.60631	1.08588
0.00275483	0.289631	FAM210B	-0.212091	0.791353
2.43958e-05	0.929125	FAM213B	-0.0911657	1.94941
0.00113864	0.124793	FAM214B	-0.490918	0.740504
2.47105e-08	0.467229	FAM219B	0.0907024	0.843755
9.3881e-07	0.216801	FAM222B	-0.681199	1.1148
0.000813374	0.169792	FAM241A	-0.807016	1.1466
6.83736e-06	0.0152096	FAM27E2	-0.712828	0.743247
6.46066e-06	0.0789125	FAM32A	-0.806483	0.964308
0.00038458	0.10286	FAM3A	-0.531957	0.737677
0.00270835	1.17913	FAM3D	-0.15064	2.5089
5.40283e-10	0.636825	FAM45A	0.28168	0.991969
9.82684e-12	0.415861	FAM46A	-0.423639	1.25536
6.39475e-07	0.149347	FAM49B	-0.503321	0.802015
1.88194e-06	0.277961	FAM50A	-0.414914	0.970836
6.76351e-06	0.0236851	FAM53B	-0.603473	0.650843
2.69101e-06	0.228914	FAM57A	-0.540534	0.998361
1.28233e-06	0.818136	FAM69A	0.0746275	1.56165
0.000103684	0.00750789	FAM71F1	-0.760162	0.775178
7.47732e-05	0.0190347	FAM71F2	-0.643214	0.681283
2.28873e-08	1.48237	FAM72A	0.0940925	2.87065
0.00192678	0.114982	FAM76A	-0.464399	0.694363
0.000584791	0.175268	FAM76B	-0.591185	0.941721
6.34473e-08	0.231757	FAM78B	-0.738069	1.20158
1.7924e-05	1.37847	FAM83B	0.0189423	2.73799
1.66774e-05	1.28752	FAM83D	-0.151542	2.72659
0.00334482	0.0518692	FAM83G	-0.832061	0.9358
2.15376e-05	0.643019	FAM83H	-0.304899	1.59094
1.12092e-09	0.866101	FAM84A	0.165479	1.56672
0.0336006	0.320297	FAM84B	-0.317035	0.957628
3.43016e-06	0.789685	FAM91A1	-0.0244676	1.60384
4.81085e-05	0.451872	FAM98A	-0.256199	1.15994
4.84077e-05	0.518649	FAM98B	-0.395645	1.43294
0.0223932	0.00400103	FAM9A	-0.367726	0.375728
1.18725e-07	1.90416	FANCI	0.646495	3.16183
1.10015e-06	0.444826	FANCL	-0.510466	1.40012
7.1589e-05	0.221721	FANCM	-0.16874	0.612181
1.48434e-05	0.386259	FANK1	-0.623547	1.39607
0.00617646	0.466779	FAR1	-0.146338	1.0799
2.0673e-06	0.830679	FAR2	-0.464275	2.12563
5.2367e-09	0.0026197	FARP2	-1.0511	1.05634
0.00213666	0.488045	FARSA	-0.150893	1.12698
0.00596043	0.0227486	FARSB	-0.685588	0.731085
1.79945e-09	0.350077	FAS	-0.725511	1.42566
5.18451e-05	0.0283884	FASTK	-0.250768	0.307545
0.0160608	0.363162	FASTKD1	-0.435055	1.16138
0.00515519	0.319352	FASTKD2	-0.267332	0.906036
0.00339363	0.186805	FASTKD3	-0.467383	0.840994
2.01039e-09	0.922547	FAT1	-0.171784	2.01688
3.8013e-09	0.50809	FBLIM1	-0.0125541	1.02873
1.29025e-09	1.05173	FBLN2	-0.0784936	2.18195
9.1802e-06	0.141474	FBLN5	-0.956066	1.23901
4.94827e-17	1.06058	FBN1	-0.102175	2.22333
0.000222726	0.0576722	FBRS	-0.370863	0.486208
4.72015e-08	0.150422	FBXL2	-0.933108	1.23395
2.01787e-08	0.242123	FBXL20	-0.867136	1.35138
0.00188168	0.0693071	FBXL4	-0.680191	0.818806
0.00100743	0.557961	FBXO18	0.0336132	1.08231
2.2407e-06	0.112233	FBXO22	-1.17883	1.4033
2.62006e-05	0.079233	FBXO28	-0.511886	0.670352
1.44262e-20	2.50578	FBXO32	1.37907	3.63249
0.000254282	0.30967	FBXO33	-0.336793	0.956132
6.09535e-05	0.177838	FBXO34	-0.444491	0.800168
0.000228673	0.0581611	FBXO36	-0.572661	0.688984
2.36572e-07	0.196853	FBXO38	-0.263489	0.657196
0.000235109	0.238501	FBXO41	-0.480569	0.957571
0.000743329	0.204527	FBXO42	-0.373419	0.782473
1.06811e-06	0.606055	FBXO45	-0.103897	1.31601
0.0252822	0.289666	FBXO46	-0.63788	1.21721
0.00132257	0.466556	FBXO5	-0.573851	1.50696
4.8849e-07	0.289806	FBXO7	-0.436205	1.01582
2.52883e-09	0.169814	FBXW12	-0.831864	1.17149
0.000282477	0.383054	FBXW7	-0.0878352	0.853942
7.95581e-07	0.626185	FCF1	-0.210756	1.46313
0.000175962	0.948308	FCGBP	-0.572436	2.46905
4.3428e-14	0.292651	FCGR2A	-0.672482	1.25778
5.80472e-10	0.0482597	FCGR2B	-0.649479	0.745999
1.15876e-08	0.325064	FCHO2	-0.680012	1.33014
5.00467e-06	0.146481	FCHSD2	-0.947554	1.24052
0.00463577	0.363569	FCRLA	-1.23636	1.96349
0.00956696	0.931926	FDCSP	-1.08851	2.95236
9.46514e-06	0.733473	FDFT1	-0.346557	1.8135
3.17721e-07	0.460796	FDPS	-0.289529	1.21112
6.4613e-06	0.352144	FEM1B	-0.760552	1.46484
0.0396438	0.100366	FEM1C	-0.712652	0.913384
0.000415781	0.637558	FEN1	-0.164065	1.43918
2.33288e-11	1.00002	FER	0.26872	1.73132
0.00116586	0.667571	FER1L4	-0.0859545	1.4211
5.23077e-12	0.323751	FERMT1	-1.21188	1.85938
0.000357518	0.913802	FERMT3	-0.446941	2.27454
4.59937e-08	0.666695	FEZ2	-0.0293212	1.36271
3.1682e-06	0.431338	FGD4	-0.28797	1.15065
1.29652e-14	1.19584	FGD6	0.15007	2.2416
6.45293e-07	0.0709714	FGF14-AS2	-1.10479	1.24674
0.00264438	0.382621	FGF19	-0.857795	1.62304
0.0190074	0.1655	FGF9	-0.999242	1.33024
1.21876e-10	0.0415577	FGFR2	-0.469401	0.552517
0.00262856	0.0942693	FGG	-1.70226	1.8908
0.00659309	0.728418	FH	-0.0187903	1.47563
0.00262475	0.249441	FHDC1	-0.609874	1.10876
5.57229e-14	0.928111	FHL2	0.00671438	1.84951
2.04862e-06	0.0249016	FIBCD1	-0.558076	0.607879
3.41629e-05	0.399166	FIBP	-0.383342	1.18167
0.000970655	0.14473	FIG4	-0.398933	0.688394
1.03412e-07	0.645103	FIGNL1	-0.263545	1.55375
2.53057e-08	0.577144	FIP1L1	-0.193178	1.34747
1.1119e-07	0.0441996	FJX1	-1.11279	1.20119
2.29013e-12	0.891754	FKBP10	0.127685	1.65582
7.65316e-11	0.491942	FKBP14	-0.219505	1.20339
2.00024e-06	0.446602	FKBP15	-0.332838	1.22604
0.00233423	0.817584	FKBP1A-SDCBP2	-0.298836	1.934
0.00898369	0.338654	FKBP1B	-0.726844	1.40415
1.9129e-13	0.7276	FKBP7	-0.0871231	1.54232
3.62281e-05	0.0521165	FKBP9	-0.640327	0.74456
0.011626	0.0599837	FKRP	-0.304205	0.424173
0.00508898	0.348413	FLAD1	-0.138939	0.835765
0.00637716	0.176051	FLJ10038	-0.824993	1.17709
0.0128173	0.48361	FLJ16734	-0.40341	1.37063
0.0157164	0.0374146	FLJ20021	-0.702099	0.776928
6.49221e-08	0.289141	FLJ20712	-0.527104	1.10539
0.00051561	0.203476	FLJ31306	-0.705132	1.11208
0.00484318	0.540618	FLJ32255	-0.986593	2.06783
0.00840008	0.03175	FLJ33544	-0.574084	0.637584
1.06572e-05	0.716682	FLJ35934	-0.109094	1.54246
0.00585613	0.278387	FLJ38717	-0.727288	1.28406
4.77938e-10	0.0624349	FLNA	-1.03878	1.16365
3.29493e-08	0.585299	FLNB	-0.0402491	1.21085
8.02921e-14	0.478616	FLOT1	0.250086	0.707146
0.000528944	0.335558	FLOT2	-0.0161457	0.687261
6.81509e-05	0.81156	FLRT3	-0.546155	2.16928
4.28779e-08	0.0897675	FLT4	-0.532423	0.711958
0.00164303	0.881728	FLVCR1	-0.0946536	1.85811
1.11629e-05	0.0722424	FMC1	-0.570328	0.714812
2.33857e-05	0.777947	FMN1	0.230111	1.32578
2.24797e-11	1.19582	FMNL3	0.0995696	2.29206
4.70277e-11	0.217755	FMO1	-1.22112	1.65663
0.00205013	1.00646	FMO5	-0.000392337	2.01332
0.0123304	0.437589	FMOD	-0.536441	1.41162
0.00252509	0.291574	FMR1	-0.530638	1.11379
1.36217e-21	0.791647	FN1	-0.710371	2.29366
0.00100732	0.0427683	FN3KRP	-0.700618	0.786155
0.0152414	0.296888	FNBP1L	-0.4445	1.03828
0.000128847	0.251256	FNBP4	-0.289919	0.79243
6.95373e-16	1.79033	FNDC1	0.157637	3.42303
4.43651e-06	0.579751	FNIP1	-0.145977	1.30548
5.47015e-08	0.672245	FNIP2	-0.0822339	1.42672
0.000766818	0.148752	FOCAD	-0.549198	0.846703
0.000826048	0.462515	FOLH1	-0.861319	1.78635
1.97748e-07	0.240317	FOSL2	-0.946041	1.42668
8.87221e-08	0.0532634	FOXA2	-0.764795	0.871322
1.46635e-07	0.142622	FOXC1	-1.18159	1.46683
0.000304502	0.857109	FOXD1	-0.41511	2.12933
0.0167113	0.286308	FOXI1	-0.344367	0.916983
0.0040934	0.294719	FOXJ1	-0.569698	1.15914
2.12109e-09	0.114084	FOXK2	-0.712578	0.940746
1.33556e-09	1.43764	FOXL1	0.427814	2.44747
8.13266e-05	0.120088	FOXL2	-0.658981	0.899158
0.000326012	0.516995	FOXN2	-0.43749	1.47148
4.68804e-11	0.00739633	FOXP1	-0.708659	0.723451
6.93405e-06	0.49775	FOXP4	-0.422142	1.41764
1.44775e-08	0.853023	FOXQ1	-0.432224	2.13827
2.04031e-05	0.367962	FOXS1	-0.623805	1.35973
0.0116308	0.468348	FRG1	-0.659005	1.5957
1.32561e-06	1.46862	FRK	0.692896	2.24434
3.30545e-05	0.585352	FRMD4B	-0.104484	1.27519
1.98591e-09	0.529604	FRMD5	-0.717629	1.77684
4.10003e-07	0.15955	FRMD6-AS1	-0.56941	0.88851
3.84483e-05	0.358013	FRS2	-0.154732	0.870758
0.0411093	0.0118318	FRS3	-0.545437	0.569101
2.55174e-06	0.261324	FRY	-0.485203	1.00785
4.17841e-10	1.60253	FRYL	0.75556	2.44949
2.19687e-07	0.01595	FSD1L	-0.692298	0.724198
1.27429e-14	0.410728	FSTL1	-0.757613	1.57907
0.00274245	0.137513	FTH1P5	-0.432769	0.707795
1.2986e-06	0.0982864	FTL	-0.476385	0.672958
0.0134304	0.666407	FTSJ3	-0.349195	1.68201
1.55105e-07	0.556853	FUBP1	-0.138334	1.25204
0.00600871	0.251409	FUBP3	-0.57443	1.07725
1.79943e-07	0.254891	FUCA1	-0.778999	1.28878
0.0273294	0.0297593	FUCA2	-0.679494	0.739012
2.67826e-07	0.74767	FUNDC1	-0.124218	1.61956
5.31063e-05	0.673517	FUS	-0.229843	1.57688
0.00573882	0.889796	FUT2	-0.237926	2.01752
3.3547e-05	0.97288	FUT3	-0.113968	2.05973
3.32997e-06	0.986438	FUT4	0.288498	1.68438
1.50481e-08	0.440657	FUT6	-0.137163	1.01848
1.93417e-06	0.732914	FUT8	-0.137433	1.60326
2.52757e-05	0.29584	FUT9	-0.799804	1.39148
7.84758e-08	0.00307638	FXR2	-0.332274	0.338427
1.93352e-15	2.72583	FXYD3	1.38472	4.06693
3.20165e-10	0.879876	FXYD5	-0.303829	2.06358
6.70941e-05	0.337563	FYN	-0.603952	1.27908
2.59913e-11	0.360101	FZD1	-0.494872	1.21507
0.000640051	0.600133	FZD10	-0.602168	1.80243
0.00587952	0.0587481	FZD10-AS1	-0.667489	0.784985
1.11563e-16	1.52764	FZD2	0.514869	2.54041
1.37398e-06	0.655308	FZD5	0.00263769	1.30798
2.0462e-07	0.0442922	FZD6	-0.852911	0.941495
4.3798e-09	0.716707	FZD7	-0.526436	1.95985
1.43906e-07	1.01215	G2E3	0.146242	1.87806
1.75868e-08	0.189976	G3BP1	-0.634995	1.01495
7.78786e-06	0.372172	G3BP2	-0.307062	1.05141
2.50013e-10	1.789	G6PD	0.834174	2.74382
0.00121639	0.0483914	GAA	-0.648337	0.745119
1.93884e-06	0.0283292	GABBR2	-0.563498	0.620156
4.23531e-05	0.0766834	GABPB1	-0.877824	1.03119
2.87308e-12	0.79857	GABRP	-1.44557	3.04271
4.39299e-08	0.517256	GAD1	-0.285629	1.32014
2.88319e-05	0.00785578	GAFA1	-0.46963	0.485341
0.0195922	0.119156	GAL3ST1	-0.576918	0.81523
0.000367392	0.799684	GALC	-0.229004	1.82837
4.49121e-10	1.55255	GALE	0.498543	2.60656
9.33874e-06	0.658753	GALK2	-0.074787	1.39229
0.0025847	0.622032	GALM	-0.130773	1.37484
2.70414e-10	0.922517	GALNS	-0.102306	1.94734
1.26575e-05	0.781312	GALNT1	0.0589753	1.50365
1.65568e-12	0.791154	GALNT10	-0.0967819	1.67909
3.51043e-09	1.99496	GALNT12	1.10751	2.88241
0.00661949	0.269837	GALNT13	-0.452962	0.992636
8.56278e-05	1.40865	GALNT3	0.409744	2.40756
3.0924e-10	1.93025	GALNT4	0.763538	3.09695
2.52487e-13	2.66294	GALNT5	1.58543	3.74044
3.0204e-07	1.25688	GALNT6	-0.0509466	2.56471
9.08231e-05	1.3261	GALNT7	0.686052	1.96614
0.00337889	0.0234271	GALNTL6	-0.490616	0.53747
3.50625e-05	0.351918	GAN	-0.160729	0.864565
7.19673e-05	0.0999874	GANAB	-0.262287	0.462262
0.00233076	0.0893911	GANC	-0.568447	0.747229
2.48771e-10	0.677613	GAP43	-0.420795	1.77602
3.58014e-08	0.621476	GAPDH	-0.119091	1.36204
3.74687e-09	0.316719	GAPVD1	-0.209434	0.842872
1.5814e-06	0.138744	GART	-0.430402	0.707891
3.4964e-11	1.65984	GAS2L3	0.290669	3.02902
2.03497e-05	0.634187	GAS5	-0.394518	1.66289
[truncated: 4,400 more rows]

## Sheet: 2-selected_breast_meta_data
meta_p	meta_fc	identical_gene	meta_fc_low	meta_fc_up
0.000425882	0.156515	AAAS	-0.0555511	0.368581
1.56064e-15	0.405057	AAGAB	-0.0268317	0.836945
0.0410306	0.178535	AAMP	-0.151995	0.509065
1.74935e-05	0.129279	AAR2	-0.134371	0.39293
3.76288e-05	0.295684	AARS	-0.0792869	0.670654
0.000753035	0.280415	AATF	-0.128079	0.68891
1.05126e-13	0.355954	ABAT	0.066336	0.645571
2.72293e-09	0.540997	ABCA12	-0.294726	1.37672
7.49657e-05	0.105273	ABCA2	-0.202081	0.412626
6.35686e-08	0.360705	ABCA3	-0.247885	0.969296
5.79267e-05	0.175799	ABCA4	0.0131556	0.338443
0.00734145	0.111059	ABCA7	-0.275628	0.497746
0.00720362	0.144005	ABCB11	-0.0222195	0.310229
0.000290978	0.0461589	ABCB4	-0.150876	0.243194
4.54965e-06	0.166839	ABCB6	-0.0738818	0.40756
6.04396e-10	0.200784	ABCB8	-0.0777694	0.479337
7.96547e-12	0.489535	ABCB9	0.143912	0.835158
1.15118e-13	0.298544	ABCC1	-0.0756251	0.672714
6.39563e-07	0.244775	ABCC10	-0.0807806	0.570331
1.23988e-07	0.249388	ABCC4	-0.0518309	0.550607
1.79587e-10	0.253336	ABCC5	-0.0571451	0.563816
4.5771e-12	0.302109	ABCD1	0.0565975	0.54762
0.00206953	0.154346	ABCD1P2	-0.0341884	0.34288
1.9503e-11	0.228426	ABCD3	-0.327656	0.784509
8.74209e-07	0.106393	ABCE1	-0.228734	0.441521
0.00456362	0.103758	ABCF1	-0.198225	0.405741
0.00250315	0.234521	ABCF3	-0.0145108	0.483553
1.17137e-18	0.290913	ABCG1	-0.106573	0.6884
6.61897e-07	0.0690351	ABHD10	-0.256469	0.39454
2.037e-14	0.440066	ABHD11	0.100204	0.779928
3.23568e-07	0.124281	ABHD14A-ACY1	-0.288235	0.536797
2.95776e-06	0.211259	ABHD17A	-0.0729612	0.49548
5.03349e-07	0.0517788	ABHD18	-0.227991	0.331549
3.23042e-29	0.80538	ABHD2	0.288272	1.32249
9.72736e-17	0.310352	ABHD3	-0.211489	0.832193
1.01477e-05	0.0158473	ABHD4	-0.206562	0.238257
0.00940281	0.0974258	ABHD8	-0.108917	0.303769
2.37451e-06	0.055795	ABI1	-0.287836	0.399426
0.00106525	0.102507	ABL2	-0.183936	0.38895
4.37366e-08	0.073953	ABR	-0.244734	0.39264
0.000482665	0.24836	ABT1	-0.0965402	0.59326
0.000152951	0.0644382	ABTB2	-0.176157	0.305034
0.0294894	0.115478	AC005838.2	-0.0347416	0.265697
0.022045	0.143436	AC007967.3	-0.0237909	0.310663
4.31021e-06	0.277325	AC009237.8	-0.0151021	0.569752
0.0393622	0.0703515	AC084219.3	-0.059239	0.199942
0.00397643	0.356526	AC128677.4	-0.343036	1.05609
0.000109341	0.178526	ACACA	-0.272748	0.6298
0.000350917	0.167026	ACAD10	-0.0553254	0.389378
8.93574e-07	0.246632	ACAN	0.0349322	0.458332
1.0126e-05	0.400953	ACAP2	0.059061	0.742845
8.18246e-05	0.0347108	ACAT2	-0.339308	0.408729
2.34793e-14	0.26217	ACBD3	-0.0280723	0.552413
8.00632e-05	0.0239073	ACD	-0.313088	0.360903
3.62882e-06	0.124625	ACHE	-0.0341084	0.283358
0.0229895	0.108639	ACIN1	-0.249	0.466278
7.72681e-09	0.15976	ACLY	-0.169649	0.489168
0.000122253	0.177575	ACOT11	-0.0273227	0.382472
6.52767e-06	0.219536	ACOT13	-0.125553	0.564625
4.81629e-16	0.364877	ACOT7	0.069333	0.660421
8.02648e-14	0.555325	ACOT8	0.243454	0.867196
6.01978e-07	0.118615	ACOX2	-0.557418	0.794648
2.16024e-05	0.0206732	ACOX3	-0.446434	0.48778
0.00294096	0.14035	ACOXL	0.0041387	0.276561
9.62504e-19	0.436429	ACP1	0.094333	0.778525
1.17123e-08	0.241592	ACP2	-0.112258	0.595441
2.42723e-06	0.636318	ACP5	0.170687	1.10195
1.72039e-05	0.293788	ACP6	-0.0260103	0.613585
0.00156984	0.0762631	ACPP	-0.0551696	0.207696
0.00705241	0.120236	ACR	-0.061992	0.302464
1.82806e-05	0.138547	ACRV1	-0.0335589	0.310652
0.00956056	0.0277684	ACSBG2	-0.170554	0.226091
0.000101202	0.182072	ACSL6	-0.0434961	0.40764
0.0228981	0.00274293	ACSM1	-0.097528	0.103014
0.000217769	0.374489	ACTA1	-0.343687	1.09267
4.64297e-07	0.442244	ACTB	0.0399304	0.844558
8.66221e-10	0.569079	ACTBP9	0.218294	0.919865
0.0163915	0.178923	ACTC1	-0.170549	0.528395
2.77098e-13	0.558983	ACTL6A	0.104021	1.01394
0.0105774	0.103186	ACTL6B	-0.019573	0.225945
0.000846539	0.0637082	ACTL7A	-0.0633936	0.19081
3.98203e-05	0.185668	ACTL8	-0.0397217	0.411058
1.8829e-07	0.367577	ACTN2	0.0428875	0.692267
0.00561881	0.134334	ACTN4	-0.266958	0.535626
1.9158e-12	0.275859	ACTR1A	-0.0408655	0.592584
0.00209842	0.0473365	ACTR1B	-0.230122	0.324795
4.34969e-14	0.356652	ACTR2	0.0242464	0.689057
2.24507e-05	0.139644	ACTR3P2	0.00101344	0.278274
4.40279e-09	0.251945	ACTR5	-0.0248131	0.528704
1.31628e-05	0.11185	ACTR6	-0.146022	0.369722
0.00162547	0.0440663	ACTR8	-0.133539	0.221671
4.93073e-05	0.164112	ACVR1B	-0.027366	0.35559
0.00538307	0.0383735	ACVR2B	-0.216731	0.293478
0.00357071	0.126692	ADAM11	-0.00134672	0.254732
1.16928e-13	0.62005	ADAM15	0.184399	1.0557
8.07946e-20	0.599674	ADAM19	0.253563	0.945784
0.000885989	0.104119	ADAM20	-0.0694662	0.277704
0.0241854	0.097187	ADAM21	-0.0769083	0.271282
0.000123653	0.088157	ADAM23	-0.0810367	0.257351
6.40199e-09	0.121343	ADAM28	-0.247169	0.489855
0.0120124	0.108014	ADAM30	-0.0879244	0.303952
0.00288503	0.13441	ADAM5	-0.0438477	0.312667
0.000764585	0.119918	ADAM7	-0.0058524	0.245689
1.55796e-21	0.747378	ADAM8	0.338298	1.15646
9.31649e-10	0.481217	ADAM9	-0.0233425	0.985775
1.20756e-24	1.36252	ADAMDEC1	0.459242	2.26579
4.50776e-06	0.196375	ADAMTS12	-0.195551	0.588302
0.00386827	0.0771979	ADAMTS13	-0.191537	0.345933
3.46157e-14	0.429067	ADAMTS6	0.113033	0.745101
0.000158703	0.0241046	ADAMTS7	-0.13602	0.184229
0.0136479	0.068719	ADAMTSL2	-0.0640642	0.201502
3.19625e-06	0.327095	ADAP1	0.0393905	0.6148
0.000477282	0.0863649	ADAP2	-0.22633	0.399059
1.20189e-17	0.451383	ADAR	0.0975757	0.80519
0.000638761	0.131891	ADAT1	-0.172866	0.436647
1.7528e-11	0.432783	ADCK2	0.097385	0.768182
9.05221e-05	0.100375	ADCY1	-0.0403125	0.241063
3.11969e-06	0.226313	ADCY2	0.0383869	0.41424
2.09254e-09	0.147598	ADCY9	-0.164123	0.459319
1.4069e-08	0.246357	ADGRB2	-0.338908	0.831622
0.0186312	0.151934	ADGRE1	-0.0984772	0.402345
9.19605e-06	0.238295	ADGRE2	-0.0185204	0.49511
3.32648e-07	0.446092	ADGRG1	-0.199072	1.09126
0.00619334	0.0115369	ADGRG6	-0.155226	0.1783
1.05471e-06	0.0182754	ADGRL1	-0.275061	0.311611
8.90224e-05	0.150612	ADGRV1	-0.0281257	0.329349
5.8257e-24	0.609794	ADIPOR1	0.241264	0.978324
0.000272469	0.0867584	ADM2	-0.0709043	0.244421
1.52851e-07	0.276259	ADNP	-0.0353633	0.587882
6.81018e-18	0.480853	ADORA2A	0.0114246	0.950281
1.54384e-09	0.130749	ADORA3	-0.161899	0.423396
1.67024e-10	0.107315	ADPGK	-0.150039	0.364669
3.65407e-11	0.741092	ADRM1	0.306029	1.17615
1.29877e-08	0.258956	ADSL	-0.228306	0.746218
2.3236e-22	0.369035	ADSS	0.074831	0.663238
0.0315427	0.068244	AF090939	-0.285703	0.422191
0.00129549	0.160665	AFF2	0.00502926	0.3163
3.95732e-11	0.405771	AFTPH	0.131853	0.679689
3.70176e-05	0.16067	AGA	-0.338014	0.659353
2.33044e-10	0.0396376	AGAP11	-0.275588	0.354863
0.000584778	0.172986	AGAP2	-0.0101758	0.356147
0.000160531	0.239447	AGBL2	-0.0827166	0.561611
0.0134016	0.0585942	AGER	-0.107144	0.224332
4.04964e-07	0.150532	AGGF1	-0.205445	0.50651
1.72238e-09	0.220405	AGK	-0.0812708	0.52208
1.08706e-15	0.197636	AGMAT	-0.198325	0.593597
6.64278e-10	0.257062	AGO2	-0.170529	0.684654
6.53634e-08	0.236196	AGPAT1	-0.105795	0.578187
1.40983e-12	0.0870252	AGPAT3	-0.239675	0.413726
0.00327758	0.0215447	AGPAT5	-0.464934	0.508024
6.38103e-14	0.842498	AGR2	-0.010841	1.69584
1.90398e-06	0.276573	AGRN	-0.0192377	0.572385
0.0161005	0.0960062	AGTR2	-0.0467671	0.238779
0.00330112	0.0247143	AGXT	-0.0943211	0.14375
1.97722e-08	0.282898	AHCTF1	0.0535757	0.51222
0.00396409	0.290939	AHCY	-0.234145	0.816024
1.2295e-05	0.115379	AHCYL2	-0.0839783	0.314737
0.0477898	0.179561	AHSA1	-0.173772	0.532894
0.0438215	0.087634	AICDA	-0.0309548	0.206223
1.01464e-11	0.249165	AIFM1	-0.177679	0.676009
2.7538e-09	0.49297	AIM2	0.0324886	0.95345
2.32718e-13	0.0247032	AIMP1	-0.234046	0.283452
7.5261e-17	0.442919	AIMP2	0.0787002	0.807138
0.0348564	0.277683	AIP	-0.0963965	0.651764
0.00057373	0.139419	AIPL1	-0.0342848	0.313124
0.0372717	0.0959283	AJ011981	-0.148022	0.339878
0.00792263	0.060159	AJAP1	-0.0784803	0.198798
2.86081e-06	0.214943	AK1	-0.285083	0.714969
0.00698549	0.0421552	AK125860	-0.105351	0.189662
4.71762e-15	0.108634	AK2	-0.223027	0.440295
1.08757e-07	0.248914	AKAP5	0.0603058	0.437522
0.0156695	0.0600869	AKAP6	-0.0977682	0.217942
2.04064e-09	0.171781	AKAP8	-0.0795919	0.423153
2.33678e-10	0.576524	AKAP8L	0.180374	0.972674
6.20762e-18	0.407701	AKIP1	0.0508579	0.764544
0.00718291	0.157789	AKIRIN1	-0.430197	0.745775
2.99881e-06	0.368228	AKR1A1	-0.0388602	0.775316
2.28276e-07	0.0567433	AKR7A2	-0.336224	0.449711
6.26422e-11	0.500023	AKR7A3	-0.0622087	1.06225
8.33148e-07	0.507427	AKT1	-0.00134906	1.0162
0.00396797	0.00754702	AKTIP	-0.438236	0.45333
3.71834e-09	0.218643	ALAS1	-0.154397	0.591682
0.000369789	0.0594531	ALB	-0.290899	0.409805
3.37145e-08	0.038936	ALCAM	-0.438273	0.516145
3.67643e-19	0.530068	ALDH18A1	0.152233	0.907902
1.21725e-09	0.390806	ALDH1B1	0.0356689	0.745943
0.000119046	0.173503	ALDH3B1	-0.064816	0.411822
1.09559e-06	1.04113	ALDH3B2	0.132667	1.9496
3.51737e-10	0.721477	ALDOA	0.15996	1.283
0.0143699	0.0933628	ALDOB	-0.0370457	0.223771
1.17981e-12	0.411123	ALG3	0.0467354	0.775511
1.1213e-15	0.267125	ALG6	-0.171789	0.706039
1.5144e-12	0.127395	ALG8	-0.296944	0.551733
1.73348e-08	0.126595	ALKBH1	-0.0870814	0.340272
2.78271e-08	0.0270942	ALMS1	-0.291756	0.345944
0.0111113	0.127333	ALOX12	-0.0554175	0.310084
0.00282289	0.135172	ALOX12P2	-0.0124183	0.282763
0.000428049	0.16003	ALOX5	-0.0576977	0.377757
2.51218e-07	0.3699	ALOX5AP	-0.0695731	0.809373
0.01128	0.14074	ALOXE3	-0.102004	0.383484
0.0395133	0.0327982	ALPPL2	-0.126753	0.192349
1.35751e-16	0.523631	AMACR	0.190862	0.8564
0.00130937	0.132845	AMBN	-0.0174063	0.283097
0.000172031	0.0861458	AMBP	-0.0640651	0.236357
0.000107219	0.142264	AMBRA1	-0.0680432	0.352572
1.39504e-06	0.246298	AMDHD2	-0.132718	0.625313
1.56647e-10	0.700115	AMH	0.231647	1.16858
9.37213e-11	0.368252	AMIGO3	0.0713654	0.665139
9.3134e-20	0.252772	AMMECR1	-0.207365	0.712909
4.08253e-08	0.21695	AMPD3	-0.144812	0.578713
3.09398e-07	0.0141899	ANAPC1	-0.29247	0.32085
0.000272378	0.253485	ANAPC15	-0.044659	0.551629
0.00846902	0.114508	ANAPC2	-0.226117	0.455133
6.46833e-09	0.22391	ANAPC5	-0.0897323	0.537552
0.0281702	0.108947	ANGEL1	-0.143856	0.36175
3.05174e-20	0.348397	ANGEL2	0.0840074	0.612786
0.0375793	0.0437153	ANGPTL3	-0.0274653	0.114896
0.000131388	0.0290617	ANK1	-0.14737	0.205493
1.70466e-06	0.24639	ANK3	-0.115413	0.608193
1.25157e-21	0.453775	ANKEF1	0.0311281	0.876423
1.03329e-05	0.0269142	ANKMY1	-0.16518	0.219008
0.025273	0.135906	ANKRD1	-0.0503385	0.32215
0.000396213	0.161922	ANKRD10-IT1	-0.203432	0.527275
0.000285805	0.192292	ANKRD2	-0.044019	0.428604
2.23855e-06	0.197907	ANKRD26	-0.0651552	0.46097
0.00143678	0.0547456	ANKRD36B	-0.509205	0.618696
0.000850147	0.0851733	ANKRD36BP2	-0.126706	0.297052
0.000177347	0.021574	ANKRD46	-0.354053	0.397201
1.1775e-07	0.135666	ANO10	-0.160281	0.431613
0.0101937	0.163617	ANP32A-IT1	-0.0824234	0.409658
1.9468e-14	0.206239	ANP32E	-0.305832	0.71831
4.94484e-17	0.0793894	ANPEP	-0.131584	0.290363
6.74033e-16	0.888985	ANTXR1	0.405968	1.372
0.00252149	0.0826677	ANXA10	-0.0456845	0.21102
9.28214e-07	0.158367	ANXA2	-0.157137	0.473872
8.37924e-06	0.0466057	ANXA6	-0.214501	0.307713
5.01616e-09	0.196099	ANXA7	-0.0480475	0.440245
6.59485e-20	0.751121	ANXA9	0.232041	1.2702
0.000149201	0.0806078	AOAH	-0.294169	0.455385
0.000803786	0.181793	AOC1	-0.11677	0.480357
2.72224e-07	0.352921	AP1AR	-0.0354074	0.741249
2.59152e-05	0.228284	AP1B1	-0.129437	0.586005
1.00869e-14	0.0123871	AP1G1	-0.347246	0.37202
6.57834e-06	0.65364	AP1G2	0.119798	1.18748
4.34211e-30	1.183	AP1M2	0.708331	1.65767
1.92461e-17	0.627319	AP1S1	0.291841	0.962797
9.89427e-12	0.311433	AP2B1	-0.143769	0.766635
0.000614953	0.369555	AP2M1	-0.111679	0.850789
5.13369e-11	0.669851	AP2S1	0.321858	1.01784
3.8367e-05	0.102008	AP3B1	-0.139425	0.34344
2.58034e-07	0.051405	AP3B2	-0.168603	0.271413
0.000359959	0.138972	AP3D1	-0.463872	0.741817
4.72889e-08	0.116153	AP3M2	-0.208416	0.440721
3.98449e-13	0.112051	AP3S2	-0.151518	0.37562
1.32366e-06	0.111263	AP4E1	-0.0837465	0.306272
2.40806e-12	0.47286	AP4M1	0.175168	0.770552
2.46755e-09	0.164584	AP5S1	-0.0749164	0.404085
4.17396e-08	0.187289	AP5Z1	-0.243043	0.617621
3.202e-05	0.165338	APAF1	0.0204204	0.310256
0.000173624	0.187182	APBA2	-0.062766	0.437129
0.000374936	0.0609964	APBA3	-0.150585	0.272577
7.981e-09	0.314125	APEH	-0.147446	0.775696
0.0262389	0.0621029	APEX1	-0.160431	0.284637
2.19376e-13	0.519298	APEX2	0.177638	0.860959
4.7586e-13	0.428665	APH1A	0.0590787	0.798251
1.16749e-15	0.405965	API5	0.0184647	0.793466
0.019127	0.224787	APLP1	-0.0402378	0.489812
0.00160872	0.146089	APOBEC2	-0.123252	0.415431
8.78103e-08	0.399826	APOBEC3A	-0.108903	0.908556
7.15904e-27	1.19467	APOBEC3B	0.389582	1.99977
1.46136e-12	0.0702543	APOBEC3C	-0.325974	0.466483
1.34638e-05	0.320463	APOBEC3F	0.0285422	0.612383
1.82148e-05	0.189111	APOBR	-0.0485626	0.426785
3.17635e-10	1.07005	APOC1	0.31809	1.82202
3.52737e-17	0.580343	APOC2	0.257505	0.903181
0.000122096	0.811682	APOE	0.180822	1.44254
0.00178441	0.209988	APOL1	-0.238737	0.658713
1.19183e-22	0.271562	APOO	-0.0670208	0.610145
0.00355943	0.416889	APRT	-0.162473	0.996252
3.69371e-10	0.202428	APTX	-0.0947135	0.49957
0.00119794	0.0140683	AQP3	-0.408291	0.436428
1.99616e-05	0.0614279	AQP4	-0.219652	0.342508
0.0329545	0.0418706	AQP8	-0.0997917	0.183533
2.59514e-06	0.43609	AQP9	-0.0817177	0.953898
1.41684e-08	0.240759	ARAF	-0.0270971	0.508615
0.00130318	0.103137	ARAP2	-0.214732	0.421006
0.00184388	0.0302866	AREL1	-0.162267	0.22284
1.33785e-12	0.447915	ARF1	0.115974	0.779855
2.75615e-08	0.145993	ARF1P1	0.00804527	0.283942
1.79461e-26	0.649867	ARF3	0.340828	0.958906
5.62126e-15	0.11936	ARF4	-0.374658	0.613377
0.000150823	0.477519	ARF5	0.141698	0.81334
9.11083e-12	0.171375	ARF6	-0.12628	0.46903
0.0227853	0.123524	ARFGAP2	-0.0678405	0.314889
7.40879e-10	0.478648	ARFGAP3	0.106642	0.850654
1.94179e-25	0.631711	ARFGEF1	0.114166	1.14926
2.02029e-14	0.0650492	ARFGEF2	-0.497485	0.627584
4.47036e-06	0.419615	ARFIP2	0.0139821	0.825249
5.60374e-05	0.179462	ARFRP1	-0.12693	0.485854
0.00340818	0.100618	ARG1	-0.0105441	0.211781
1.26972e-07	0.217718	ARHGAP11A	0.032222	0.403214
1.3071e-05	0.0833091	ARHGAP22	-0.112127	0.278745
6.50626e-06	0.401584	ARHGAP33	0.10099	0.702178
1.20186e-05	0.0460749	ARHGAP44	-0.369577	0.461726
0.00416383	0.14247	ARHGAP45	-0.103666	0.388606
1.4588e-09	0.581879	ARHGAP8	0.108484	1.05527
1.57103e-12	0.427984	ARHGDIA	0.117054	0.738913
6.00586e-11	0.525389	ARHGDIB	0.153534	0.897245
1.32066e-13	0.525354	ARHGEF11	0.166173	0.884534
3.6366e-10	0.440006	ARHGEF16	0.109921	0.770091
3.9415e-07	0.0540745	ARHGEF26	-0.521109	0.629258
0.0156023	0.129917	ARHGEF38	-0.0974716	0.357305
1.3282e-05	0.250235	ARID1A	0.0187012	0.481769
7.31019e-08	0.173505	ARID3A	-0.151796	0.498806
1.33918e-17	0.00555524	ARIH2	-0.284627	0.295737
1.39505e-14	0.280595	ARL1	-0.094435	0.655624
0.0109107	0.137687	ARL14	-0.0238821	0.299257
6.23849e-09	0.227429	ARL17A	-0.0477953	0.502654
4.75742e-08	0.240349	ARL3	-0.0107073	0.491406
9.20133e-20	0.383319	ARL6IP1	0.0406394	0.725999
0.000495412	0.0939851	ARL6IP4	-0.264269	0.45224
9.93705e-19	0.302053	ARL8B	0.0132281	0.590878
3.51286e-11	0.271421	ARMC1	-0.208455	0.751297
2.37044e-05	0.437526	ARMC2-AS1	0.0418376	0.833214
0.00867873	0.0557706	ARMC4	-0.169424	0.280965
0.00132357	0.180281	ARMC6	-0.051249	0.411812
0.00024746	0.223059	ARMC7	-0.0187711	0.464889
1.94765e-07	0.0134689	ARMC8	-0.237917	0.264854
2.49292e-16	0.463557	ARMC9	0.197312	0.729802
3.32369e-09	0.628068	ARMT1	-0.169749	1.42589
6.19722e-10	0.652775	ARNT2	-0.110134	1.41568
3.3876e-07	0.347462	ARNTL2	-0.0647488	0.759672
0.00102266	0.267611	ARPC1A	-0.151598	0.68682
1.3711e-10	0.550864	ARPC1B	0.138078	0.963651
2.7941e-11	0.166393	ARPC2	-0.125633	0.458419
2.47195e-11	0.39252	ARPC3	0.0618903	0.723149
2.23579e-13	0.157225	ARPC4	-0.384872	0.699322
1.56033e-09	0.342452	ARPC5	0.0675851	0.617319
5.94096e-24	0.623734	ARPC5L	0.290472	0.956996
2.14202e-05	0.160908	ARPP19	-0.219512	0.541329
0.0484235	0.205853	ARPP21	-0.159035	0.570741
5.01078e-05	0.301065	ARRB2	-0.0728693	0.674999
0.000199844	0.0422689	ARSA	-0.282678	0.367216
2.32001e-10	0.263173	ARSB	-0.0264526	0.552799
6.59784e-07	0.324007	ARSD	0.0209521	0.627061
0.0441622	0.136744	ARSE	-0.0514681	0.324957
0.0483792	0.0740573	ARSJ	-0.310125	0.458239
0.0180774	0.0475915	ART1	-0.137781	0.232964
0.0130467	0.0151803	ART3	-0.590096	0.620456
2.04807e-11	0.181222	ARTN	-0.223007	0.58545
0.000546078	0.135244	ARVCF	-0.0658668	0.336355
0.0359021	0.125777	ASB12	-0.0831429	0.334698
4.86069e-05	0.403791	ASB13	-0.0320955	0.839678
4.78363e-05	0.104585	ASB6	-0.172746	0.381916
2.53013e-07	0.289239	ASB7	0.0478488	0.530629
1.15578e-12	0.29912	ASCC1	-0.027832	0.626072
1.45702e-05	0.145332	ASCC2	-0.306835	0.597498
2.06724e-10	0.0824053	ASCC3	-0.318843	0.483654
0.00011774	0.122704	ASCL1	-0.146115	0.391524
1.25892e-13	0.683788	ASCL2	0.181676	1.1859
1.66296e-05	0.19199	ASF1A	-0.244512	0.628491
1.06481e-46	0.911348	ASF1B	0.59343	1.22927
6.91687e-08	0.00855213	ASIC2	-0.212759	0.229864
2.48656e-09	0.664258	ASNA1	0.257894	1.07062
0.000281655	0.543747	ASNS	-0.00187207	1.08937
0.000103825	0.196348	ASPHD1	0.00664068	0.386055
7.69582e-59	2.33652	ASPM	1.61283	3.0602
1.10344e-16	0.715488	ASPN	-0.10533	1.53631
7.3283e-09	0.570559	ASPSCR1	0.175206	0.965911
2.81768e-06	0.098551	ASRGL1	-0.438052	0.635154
4.8975e-14	0.0618908	ASXL2	-0.161214	0.284996
6.5247e-41	1.25798	ATAD2	0.56525	1.95071
2.89885e-10	0.327838	ATAD2B	-0.136665	0.792341
8.03826e-07	0.388652	ATAD3A	0.107593	0.66971
5.55447e-10	0.332345	ATAD5	0.0890729	0.575617
3.34332e-05	0.263845	ATAT1	-0.00421266	0.531902
0.00185808	0.158447	ATF1	-0.240713	0.557606
6.94972e-07	0.104392	ATF5	-0.093454	0.302238
7.00762e-14	0.311263	ATF6	0.0656697	0.556857
1.09993e-06	0.155486	ATF6B	-0.119106	0.430077
3.89896e-05	0.181471	ATF7IP2	-0.0918108	0.454753
0.0157196	0.196182	ATG101	-0.114156	0.506521
9.94683e-13	0.0898595	ATG12	-0.268229	0.447948
6.37104e-13	0.013712	ATG13	-0.232288	0.259711
4.06785e-16	0.500815	ATG16L1	0.135234	0.866396
1.62038e-09	0.0793892	ATG3	-0.207715	0.366494
1.11334e-10	0.0892398	ATG4A	-0.194637	0.373117
1.49168e-08	0.295692	ATG4B	0.0106562	0.580728
8.33396e-13	0.39552	ATG7	0.121604	0.669437
7.72819e-13	0.391251	ATIC	0.00329466	0.779208
2.06135e-13	0.471428	ATOX1	0.0411872	0.901668
4.05444e-06	0.116251	ATP10A	-0.0776468	0.310149
1.53207e-17	0.332774	ATP11B	0.161908	0.503639
3.05308e-09	0.402876	ATP13A1	0.0354628	0.770289
8.07404e-08	0.455227	ATP13A2	-0.0272802	0.937733
1.82687e-05	0.231017	ATP13A3	-0.209721	0.671755
0.00281483	0.0823569	ATP1A3	-0.107892	0.272606
0.023932	0.0823076	ATP1B4	-0.0581185	0.222734
0.00546834	0.0818167	ATP2A1	-0.0979881	0.261622
4.51942e-24	0.374932	ATP2A2	0.0147502	0.735113
5.81898e-13	0.406908	ATP2A3	0.0344284	0.779387
2.88131e-06	0.176004	ATP2B2	-0.0699115	0.421919
0.000493307	0.172821	ATP2B3	-0.0300971	0.375739
4.61087e-09	0.191868	ATP2C1	-0.179972	0.563707
2.62192e-10	0.624864	ATP2C2	0.0793579	1.17037
8.0614e-16	0.0577957	ATP5C1	-0.260801	0.376393
0.00608934	0.13067	ATP5D	-0.257849	0.519189
9.914e-06	0.304583	ATP5E	0.0973787	0.511787
2.54576e-08	0.388939	ATP5G1	0.0356179	0.74226
8.74867e-08	0.0887271	ATP5G3	-0.239797	0.417252
0.000460326	0.162448	ATP5H	-0.116484	0.44138
0.00480553	0.274455	ATP5I	-0.040149	0.589058
1.85197e-07	0.161461	ATP5J2-PTCD1	-0.0815734	0.404496
1.36684e-11	0.402028	ATP6AP1	-0.014551	0.818607
8.72591e-07	0.15584	ATP6AP2	-0.132981	0.444661
4.13091e-05	0.00749873	ATP6V0A1	-0.232313	0.24731
0.00124066	0.101732	ATP6V0A4	-0.574574	0.778038
8.56796e-13	0.789985	ATP6V0B	0.347468	1.2325
3.14532e-13	0.538475	ATP6V0C	0.172013	0.904937
0.0208522	0.209196	ATP6V0D1	-0.236127	0.654518
3.23491e-13	0.195167	ATP6V0E1	-0.0374751	0.427809
0.000271405	0.490994	ATP6V0E2	-0.0259745	1.00796
2.3889e-12	0.458932	ATP6V1A	0.250728	0.667136
4.29309e-25	0.449631	ATP6V1C1	0.0272547	0.872007
4.9435e-11	0.0277278	ATP6V1D	-0.252014	0.307469
0.0111415	0.0258434	ATP6V1E1	-0.301227	0.352914
5.83459e-15	0.525815	ATP6V1F	0.198257	0.853372
8.24017e-13	0.334728	ATP6V1G1	0.0643284	0.605128
1.45897e-05	0.138598	ATP6V1G2-DDX39B	-0.303527	0.580723
2.95647e-12	0.346943	ATP6V1H	0.0206735	0.673213
6.47831e-13	0.120834	ATP7B	-0.346705	0.588373
2.25174e-06	0.069069	ATP8A1	-0.19828	0.336418
0.000270477	0.241773	ATP8A2	-0.0636812	0.547228
9.12348e-12	0.296864	ATP8B1	-0.248548	0.842277
8.14402e-07	0.0299087	ATP8B2	-0.340309	0.400127
0.000147793	0.228346	ATP8B3	0.00103242	0.45566
2.41354e-19	0.525222	ATPIF1	0.0524446	0.998
0.000172817	0.142487	ATRIP	-0.147858	0.432831
1.83865e-05	0.335504	ATRNL1	-0.0424964	0.713504
1.06709e-16	0.116833	ATRX	-0.204442	0.438108
0.000147549	0.125066	ATXN1	-0.172795	0.422926
9.40361e-09	0.324176	ATXN2L	0.0626009	0.58575
0.00394031	0.0956452	ATXN3L	-0.0444185	0.235709
0.0123958	0.0857521	ATXN8OS	-0.0343005	0.205805
5.06147e-20	0.579468	AUNIP	0.262521	0.896415
2.52083e-05	0.301513	AUP1	0.018034	0.584992
2.36092e-56	1.68962	AURKA	1.10628	2.27297
2.11162e-06	0.280139	AURKAIP1	0.00673511	0.553543
2.1028e-09	0.203013	AURKAPS1	-0.172718	0.578745
3.76848e-26	0.803098	AURKB	0.358505	1.24769
0.000466192	0.162887	AV8S2	-0.0167999	0.342574
0.0068204	0.0747335	AV8S2A1N1T	-0.0453875	0.194854
2.3354e-21	0.478732	AVL9	0.167266	0.790199
3.08e-10	0.271799	AXIN1	0.0253492	0.518248
6.40433e-08	0.00298869	AZF1	-0.25071	0.256687
2.16534e-05	0.807424	AZGP1	-0.196689	1.81154
0.0118274	0.212012	AZGP1P1	-0.0323104	0.456334
1.19181e-12	0.436978	AZIN1	-0.0224341	0.89639
0.000217318	0.11818	B2M	-0.0788318	0.315191
6.73737e-17	0.660225	B3GALNT1	0.13384	1.18661
5.23634e-11	0.512069	B3GAT3	0.160899	0.863238
0.0149392	0.162268	B3GNT3	-0.203108	0.527644
0.00211957	0.121146	B3GNTL1	-0.125964	0.368257
1.99587e-16	0.272525	B4GALT1	0.0615167	0.483533
0.0162952	0.220098	B4GALT2	-0.0776478	0.517843
3.02885e-20	0.598384	B4GALT3	0.216058	0.98071
1.89208e-09	0.370456	B4GALT4	0.0368491	0.704063
1.5073e-08	0.186751	B4GALT7	-0.0533717	0.426873
2.42728e-05	0.154818	B9D1	0.0208983	0.288737
0.0136791	0.298389	BABAM1	-0.0584404	0.655218
3.52469e-05	0.0798843	BABAM2	-0.192216	0.351985
0.0001166	0.166294	BACH1	-0.0904471	0.423035
1.78036e-05	0.365221	BAD	0.022203	0.708238
0.00518745	0.257288	BAG2	-0.275007	0.789583
5.82497e-05	0.158491	BAG6	-0.0970499	0.414031
0.0142119	0.104907	BAGE	-0.0144675	0.224282
1.87264e-10	0.392316	BAIAP2	0.13295	0.651683
0.00132241	0.109403	BAIAP3	-0.121254	0.340059
6.25207e-12	0.345214	BAK1	0.0884903	0.601938
0.000625662	0.0569771	BAMBI	-0.756669	0.870624
2.78112e-05	0.560574	BANF1	0.106573	1.01457
1.43935e-32	0.712654	BARD1	0.287165	1.13814
2.76716e-07	0.235164	BASP1	-0.0625508	0.53288
3.8114e-08	0.429391	BATF	0.00243083	0.856351
1.58532e-07	0.430853	BAX	0.0118807	0.849825
1.42549e-15	0.349588	BAZ1A	0.00494952	0.694227
1.19286e-06	0.30061	BAZ1B	0.0723582	0.528862
0.000394456	0.209995	BAZ2A	-0.0582421	0.478232
4.80037e-06	0.231204	BCAN	0.0620016	0.400407
1.88362e-07	0.630555	BCAS1	0.0304142	1.2307
5.36412e-21	0.842242	BCAS4	0.417596	1.26689
1.64691e-07	0.0854778	BCAT1	-0.605214	0.77617
2.06702e-08	0.184416	BCAT2	-0.100926	0.469758
1.24422e-07	0.19561	BCCIP	-0.159313	0.550534
2.28712e-09	0.288549	BCKDK	-0.066256	0.643354
0.000130575	0.145222	BCL10	-0.0982164	0.388661
4.61532e-09	0.25388	BCL11A	-0.274502	0.782262
0.00923601	0.109643	BCL11B	-0.405837	0.625123
1.88154e-08	0.768503	BCL2A1	-0.0372855	1.57429
1.08281e-06	0.421143	BCL2L1	-0.0273431	0.869629
2.51217e-13	0.798049	BCL2L11	0.264519	1.33158
0.00533044	0.114195	BCL2L14	-0.0729254	0.301315
0.00597329	0.0168879	BCL2L2-PABPN1	-0.256428	0.290204
5.72727e-17	0.466956	BCL3	0.0840547	0.849857
2.18069e-06	0.12878	BCL7B	-0.207033	0.464594
0.00324203	0.394015	BCL7C	-0.00312521	0.791154
1.69039e-16	0.38077	BCL9	0.148073	0.613468
3.77842e-06	0.396909	BCOR	-0.0245344	0.818353
0.00592186	0.0455502	BCORL1	-0.150705	0.241806
0.016603	0.142428	BCS1L	-0.132046	0.416902
5.87587e-07	0.379757	BDH1	-0.0203203	0.779834
0.0303532	0.141808	BEST2	-0.034518	0.318134
0.000111456	0.0586036	BET1	-0.302091	0.419298
1.1578e-10	0.168472	BFAR	-0.133746	0.470691
8.64888e-05	0.127602	BFSP2	-0.0282173	0.283422
2.89476e-25	1.2312	BGN	0.572203	1.8902
1.65603e-19	0.250252	BHLHE40	-0.132537	0.633042
3.57882e-24	0.655478	BICDL1	0.163097	1.14786
8.52405e-17	0.294114	BID	-0.179614	0.767842
7.79699e-13	0.829914	BIK	0.145378	1.51445
0.00124178	0.13094	BIN2	-0.24468	0.50656
7.81014e-48	1.89839	BIRC5	1.30522	2.49155
0.00601942	0.260387	BIRC7	-0.0675723	0.588346
0.00991669	0.112661	BLK	-0.0721297	0.297451
4.82395e-18	0.604506	BLM	0.209858	0.999154
1.42598e-17	0.316958	BLNK	-0.160373	0.794289
0.000505831	0.285984	BLOC1S1	-0.0288854	0.600854
9.29905e-06	0.0495911	BLVRA	-0.489176	0.588359
7.95346e-05	0.199765	BLVRB	-0.308666	0.708195
3.13813e-07	0.0802582	BLZF1	-0.336094	0.49661
7.85558e-07	0.269865	BMI1	-0.176323	0.716052
6.07853e-18	0.139575	BMP1	-0.285415	0.564565
0.0129189	0.124012	BMP15	-0.0380461	0.28607
1.16995e-06	0.356534	BMP7	0.0146335	0.698435
4.11638e-10	0.274243	BMP8A	0.135596	0.41289
0.0020367	0.164209	BMP8B	-0.0585724	0.386991
9.8529e-15	1.73719	BMPR1B	0.30721	3.16716
0.00487655	0.0309953	BMS1	-0.271472	0.333463
4.44392e-06	0.204757	BNIP1	-0.0736718	0.483185
4.47741e-09	0.393245	BOLA1	-0.0388154	0.825306
3.34312e-37	0.876336	BOLA2	0.460302	1.29237
1.40849e-12	0.521141	BOP1	0.070013	0.972268
2.6523e-24	0.631137	BORA	0.203537	1.05874
3.01516e-05	0.128611	BORCS8	-0.154663	0.411885
7.44965e-05	0.326826	BPGM	-0.118428	0.772081
0.0160641	0.121198	BPI	-0.169207	0.411603
6.18465e-26	0.771775	BPNT1	0.354434	1.18912
2.0822e-18	0.612653	BRCA1	0.167523	1.05778
6.04644e-21	0.380781	BRCA2	0.140216	0.621346
0.0219985	0.0959427	BRD2	-0.205815	0.3977
1.82698e-05	0.14003	BRD3OS	-0.263687	0.543747
0.0020454	0.101733	BRD7P3	-0.0536334	0.2571
0.00178002	0.388499	BRINP3	-0.439609	1.21661
8.93892e-05	0.175069	BRIX1	-0.218442	0.56858
1.36643e-06	0.495689	BRMS1	0.119266	0.872112
0.000494333	0.038939	BRS3	-0.139253	0.217131
0.022435	0.092853	BRSK2	-0.0175054	0.203211
1.17842e-09	0.371081	BRWD1	0.00620286	0.735959
0.000449993	0.48425	BSCL2	0.0167745	0.951725
2.26538e-05	0.275041	BSG	-0.253766	0.803848
8.08167e-14	0.690307	BSPRY	0.232809	1.1478
1.75749e-07	0.541762	BST2	-0.299755	1.38328
0.00168878	0.0599274	BTC	-0.355732	0.475586
0.00369617	0.127183	BTG4	-0.0333577	0.287724
0.00735402	0.0536281	BTK	-0.321844	0.4291
0.000254381	0.167758	BTN2A2	-0.066184	0.4017
0.00854186	0.1001	BTN2A3P	-0.0337511	0.23395
0.00272973	0.0326604	BTN3A2	-0.48975	0.555071
5.92253e-16	0.152155	BTRC	0.0131205	0.29119
1.83173e-38	1.56906	BUB1	0.917782	2.22033
2.52605e-49	1.19074	BUB1B	0.663895	1.71758
1.24275e-22	0.683739	BUB3	0.158006	1.20947
0.0114714	0.139124	BUD23	-0.0881754	0.366424
2.78778e-09	0.47254	BYSL	-0.00633087	0.95141
1.7058e-10	0.35662	BZW1	-0.112967	0.826207
2.14539e-20	0.494687	BZW2	0.0767427	0.912632
0.000607637	0.154948	C10orf88	-0.082798	0.392695
0.00657359	0.192168	C10orf95	0.000620672	0.383716
0.0353747	0.0946711	C11orf16	-0.0780555	0.267398
0.0125919	0.049858	C11orf21	-0.156821	0.256537
1.63411e-06	0.221409	C11orf24	-0.110103	0.552922
0.000626763	0.285848	C11orf49	0.0208175	0.550879
1.43353e-12	0.880604	C11orf80	0.381268	1.37994
1.47418e-14	0.058509	C12orf4	-0.267343	0.384361
9.39491e-17	0.234546	C12orf49	-0.0611678	0.53026
1.53885e-06	0.143243	C14orf2	-0.160807	0.447293
7.5195e-08	0.203551	C15orf39	-0.139242	0.546344
1.55836e-08	0.427983	C16orf58	0.0903694	0.765596
1.09336e-05	0.143327	C16orf71	-0.0359318	0.322586
6.95128e-07	0.422461	C17orf62	-0.0146758	0.859599
0.0019857	0.315142	C17orf75	-0.207399	0.837684
0.000341438	0.217198	C17orf80	-0.0434078	0.477804
2.55179e-08	0.266144	C18orf25	0.0414864	0.490802
1.98264e-13	0.060599	C18orf32	-0.292385	0.413583
4.67002e-07	0.468464	C19orf24	0.0677567	0.869171
0.000148075	0.350676	C19orf53	0.0260669	0.675284
0.00109943	0.202477	C19orf54	-0.12745	0.532404
0.00452476	0.0396025	C19orf66	-0.25125	0.330455
0.0115777	0.118165	C1orf105	-0.264661	0.50099
2.18036e-05	0.456235	C1orf106	-0.165761	1.07823
4.40402e-27	0.644403	C1orf112	0.253349	1.03546
0.000384339	0.218358	C1orf159	-0.0201833	0.4569
1.76606e-06	0.243381	C1orf174	-0.010442	0.497204
0.00015883	0.333942	C1orf35	0.0287362	0.639149
2.1095e-11	0.263698	C1orf56	-0.11828	0.645677
0.000254798	0.133186	C1QA	-0.506537	0.772908
3.14858e-05	0.396344	C1QB	-0.301867	1.09455
7.09981e-06	0.332315	C1QBP	-0.146766	0.811396
1.13676e-05	0.191821	C1QL1	0.0163353	0.367306
5.22094e-06	0.24695	C1QTNF3	-0.170799	0.664699
6.97366e-08	0.148353	C2	-0.103143	0.399849
1.11876e-20	0.347544	C20orf24	-0.074352	0.76944
6.40641e-08	0.155366	C20orf27	-0.203569	0.5143
1.61851e-06	0.0441962	C21orf59	-0.287321	0.375713
0.0152343	0.133469	C21orf62	-0.055181	0.32212
2.17577e-13	0.169638	C2CD2L	-0.0351599	0.374436
1.79355e-12	0.333822	C2CD3	0.066484	0.601159
0.00593365	0.243547	C2orf27A	-0.0964397	0.583535
7.46233e-11	0.0236441	C2orf49	-0.321406	0.368694
3.54256e-09	0.586837	C2orf54	0.122257	1.05142
0.000320678	0.179048	C2orf72	-0.14736	0.505456
1.68023e-05	0.340009	C3orf14	-0.220903	0.900922
2.66315e-16	0.863201	C3orf52	0.223377	1.50302
7.95446e-06	0.822374	C4A	-0.231445	1.87619
2.15292e-06	0.00719491	C5AR1	-0.585872	0.600262
0.000371185	0.135593	C5AR2	-0.00933044	0.280517
5.5396e-14	0.114153	C5orf22	-0.143402	0.371708
7.37895e-06	0.205866	C5orf30	-0.381105	0.792836
0.00410925	0.0478129	C5orf42	-0.148079	0.243705
0.0138858	0.157085	C5orf66	-0.0451018	0.359272
4.81004e-14	0.0446668	C6orf106	-0.370673	0.460006
2.50877e-07	0.28023	C6orf62	0.0123645	0.548095
7.86848e-07	0.0379492	C7orf25	-0.229089	0.304987
9.73927e-14	0.475667	C7orf43	0.203462	0.747873
0.0485427	0.19036	C7orf49	-0.0951874	0.475908
0.00161793	0.0852948	C8orf17	-0.0881364	0.258726
1.67138e-15	0.392383	C8orf33	-0.0815701	0.866336
0.0159585	0.150561	C8orf44	-0.109323	0.410446
6.09307e-28	0.649921	C9orf116	0.25604	1.0438
1.94781e-05	0.409458	C9orf16	0.0870468	0.73187
0.00631798	0.077595	CA1	-0.0315561	0.186746
4.57603e-08	0.511645	CA12	-0.251696	1.27499
0.0482107	0.180688	CA14	-0.0965514	0.457928
0.000105224	0.333046	CA5B	-0.0169291	0.683021
4.11917e-10	0.268336	CA5BP1	0.0947387	0.441933
0.00112626	0.140179	CA8	-0.383007	0.663365
6.89454e-06	0.351434	CA9	-0.0399745	0.742843
0.00432197	0.204551	CABIN1	-0.129603	0.538704
2.29433e-06	0.255815	CABYR	-0.0996034	0.611233
6.92413e-18	0.676321	CACFD1	0.302496	1.05015
3.57192e-05	0.11747	CACNA1A	-0.0540568	0.288997
8.66984e-13	0.707111	CACNA1D	0.0474627	1.36676
0.0138422	0.126736	CACNA1E	-0.0201131	0.273586
0.0139046	0.130539	CACNA1F	-0.0262591	0.287338
0.000153077	0.197286	CACNA1H	-0.0529955	0.447567
2.93359e-08	0.336888	CACNB1	0.0868556	0.586921
1.63565e-16	0.466065	CACNB3	0.117904	0.814226
0.00747296	0.0682001	CACNB4	-0.165823	0.302224
3.68338e-06	0.272805	CACNG1	0.0836147	0.461995
0.0280424	0.122434	CACNG2	-0.0405002	0.285368
2.43255e-11	0.757673	CACNG4	0.327047	1.1883
0.00127471	0.108525	CACNG5	0.00760148	0.209448
9.25313e-06	0.197947	CACTIN	-0.0163755	0.412269
4.72525e-24	0.684686	CACYBP	0.309735	1.05964
4.039e-07	0.387995	CAD	-0.0311005	0.80709
0.000355936	0.117465	CADM4	-0.0740099	0.308941
0.00054943	0.0789255	CADPS	-0.0207409	0.178592
0.00286739	0.0201597	CALCB	-0.102429	0.142748
2.31818e-18	0.0892089	CALM1	-0.342274	0.520692
0.000351544	0.271862	CALML3	-0.111446	0.655171
0.00565152	0.402049	CALML5	-0.971821	1.77592
5.51611e-13	0.548013	CALR	0.123031	0.972995
2.29843e-18	0.319983	CALU	-0.0936461	0.733611
1.34216e-07	0.361356	CAMK1D	-0.00226767	0.72498
0.0240744	0.0816794	CAMK1G	-0.0592149	0.222574
0.00991943	0.14569	CAMK2A	-0.0139559	0.305336
0.000380382	0.102306	CAMK2B	-0.3151	0.519713
0.000482581	0.176446	CAMK4	-0.140587	0.493478
3.00871e-07	0.234555	CAMKMT	0.0395882	0.429522
9.60788e-07	0.296651	CAMP	0.0010044	0.592298
4.12255e-16	0.0936821	CAMSAP1	-0.217683	0.405047
2.97322e-15	0.219661	CAND1	-0.0586181	0.49794
2.66298e-18	0.86333	CANT1	0.335557	1.3911
3.23904e-11	0.0356027	CANX	-0.230251	0.301456
9.45355e-11	0.753736	CAPG	0.297356	1.21012
2.20345e-06	0.428788	CAPN1	-0.00547619	0.863053
0.00589423	0.128496	CAPN10	-0.0118307	0.268822
1.71048e-22	0.671381	CAPN15	0.261136	1.08163
2.02938e-18	0.441229	CAPN9	0.0925965	0.789861
1.95956e-05	0.353433	CAPNS1	-0.0700393	0.776906
7.62993e-22	0.341685	CAPRIN1	-0.0595586	0.742928
4.31853e-23	0.262162	CAPZA1	0.0742592	0.450065
1.77209e-12	0.568533	CAPZB	0.273014	0.864053
7.29564e-16	0.372801	CARD14	0.19541	0.550191
0.00233771	0.136998	CARD9	-0.26493	0.538927
1.00707e-12	0.186777	CARHSP1	-0.174633	0.548187
1.5094e-07	0.360229	CARM1	0.0331216	0.687337
1.55866e-07	0.230944	CARMIL1	-0.11306	0.574948
1.01185e-10	0.15223	CARS	-0.186139	0.490599
1.2988e-10	0.299918	CASK	-0.0781579	0.677995
6.78079e-05	0.110013	CASP10	-0.0658757	0.285902
1.63759e-08	0.241698	CASP2	0.0136572	0.469739
1.63443e-19	0.369778	CASP3	0.0330221	0.706535
7.49153e-14	0.536067	CASP6	0.0590942	1.01304
5.08378e-07	0.199926	CASP7	-0.139093	0.538946
4.28543e-08	0.132176	CASP8	-0.140452	0.404804
1.88402e-05	0.342636	CASP8AP2	0.0127416	0.67253
4.14285e-05	0.160793	CASR	-0.0294901	0.351077
0.00520539	0.115645	CASS4	-0.0188596	0.25015
6.61183e-11	0.467764	CASZ1	0.114665	0.820862
7.18402e-05	0.00144436	CATSPER2	-0.257296	0.260184
3.25847e-08	0.369752	CATSPERB	-0.133567	0.873071
0.0036535	0.157511	CATSPERG	-0.0254193	0.340441
1.65197e-06	0.406599	CBFA2T2	0.0810896	0.732108
1.59914e-07	0.205985	CBFB	-0.172963	0.584932
1.42358e-10	0.258552	CBLC	-0.022733	0.539836
8.25743e-06	0.126045	CBR4	-0.273039	0.525129
2.41588e-08	0.457921	CBS	-0.101761	1.0176
3.53896e-11	0.308473	CBWD1	-0.0867232	0.703668
0.0494859	0.210376	CBX1	-0.1085	0.529251
2.03977e-17	0.686743	CBX2	0.160999	1.21249
1.9416e-26	0.769083	CBX3	0.338624	1.19954
7.68788e-21	0.855622	CBX4	0.222132	1.48911
7.03274e-05	0.0578426	CBX5	-0.26409	0.379775
4.80757e-08	0.322702	CBX8	0.0877624	0.557641
0.00290402	0.0716008	CBY1	-0.236251	0.379452
5.57572e-07	0.0165218	CC2D1A	-0.29876	0.331804
0.00154055	0.00661322	CCAR2	-0.334134	0.34736
0.000132986	0.0795759	CCDC106	-0.246343	0.405495
0.000134157	0.126114	CCDC130	-0.144951	0.397179
0.00575031	0.218465	CCDC134	-0.00637343	0.443303
0.0468978	0.111671	CCDC177	-0.0772213	0.300563
0.00193572	0.0954904	CCDC198	-0.0266234	0.217604
9.08212e-06	0.264241	CCDC22	-0.0870704	0.615553
0.000679518	0.18794	CCDC28B	-0.0570576	0.432938
5.97997e-07	0.212129	CCDC30	-0.0265846	0.450844
0.023606	0.165521	CCDC33	-0.0674215	0.398463
0.00012331	0.184031	CCDC40	-0.0284948	0.396557
2.27576e-08	0.270148	CCDC47	-0.174254	0.71455
1.15478e-16	0.216125	CCDC51	-0.0810861	0.513337
3.58949e-06	0.23015	CCDC57	0.0601091	0.40019
1.32563e-06	0.0849094	CCDC6	-0.320203	0.490022
0.00595256	0.0568996	CCDC7	-0.280332	0.394131
7.35483e-05	0.109357	CCDC86	-0.220129	0.438843
7.60718e-05	0.163938	CCDC87	0.0286464	0.299229
2.25387e-10	0.538149	CCDC88C	0.087023	0.989275
0.0285572	0.0217618	CCDC94	-0.313565	0.357088
1.37249e-05	0.250141	CCHCR1	-0.0153425	0.515624
0.00010348	0.160852	CCKAR	0.0157384	0.305966
0.00526036	0.0874459	CCKBR	-0.1157	0.290592
1.31724e-20	0.589225	CCL11	0.27892	0.89953
2.95662e-09	0.125194	CCL13	-0.200555	0.450942
2.11415e-15	0.428476	CCL15	0.0270808	0.829872
0.00178827	0.0823874	CCL19	-0.839479	1.00425
1.18966e-06	0.39734	CCL20	0.0175599	0.777119
9.62943e-06	0.304813	CCL22	0.0767459	0.53288
0.00233052	0.53377	CCL5	-0.129532	1.19707
3.82461e-06	0.241819	CCL7	0.0350991	0.448538
9.3728e-44	1.29863	CCNA2	0.799886	1.79737
5.38937e-54	1.4003	CCNB1	0.82482	1.97578
3.13185e-45	1.5378	CCNB2	0.983314	2.09229
2.95392e-15	0.658809	CCNE1	0.178837	1.13878
1.1074e-55	1.57889	CCNE2	0.918031	2.23974
3.33698e-30	0.691452	CCNF	0.436671	0.946234
0.000588107	0.225253	CCNG2	-0.244321	0.694828
0.000192475	0.266978	CCNJ	0.00703857	0.526918
9.97389e-05	0.135079	CCNK	-0.0586743	0.328832
1.07731e-17	0.680562	CCNO	0.148797	1.21233
6.36463e-08	0.451916	CCP110	0.102932	0.8009
9.29372e-07	0.147062	CCR1	-0.397215	0.691339
5.18899e-05	0.0985976	CCR2	-0.204742	0.401937
8.13477e-11	0.644257	CCR5	0.241798	1.04672
1.19095e-11	0.519989	CCR7	0.0195364	1.02044
7.49864e-17	0.316269	CCT2	-0.187585	0.820123
4.61936e-09	0.504201	CCT3	0.122182	0.88622
9.39103e-06	0.00840402	CCT4	-0.375634	0.392442
1.11495e-16	0.459463	CCT5	0.0309643	0.887961
1.87167e-09	0.330871	CCT6A	-0.0741416	0.735884
3.60295e-07	0.0471098	CCT8	-0.304462	0.398682
2.1034e-14	0.347898	CCZ1	0.126479	0.569317
0.000843089	0.13987	CD101	-0.0187691	0.298509
0.010338	0.0883209	CD177	-0.210466	0.387108
0.00116806	0.255094	CD180	-0.0971181	0.607307
0.0162423	0.186373	CD19	-0.141241	0.513987
0.00177397	0.119216	CD1A	-0.161564	0.399995
0.0121602	0.146155	CD1B	-0.0462605	0.338571
0.000115318	0.0940781	CD1E	-0.118766	0.306923
3.7191e-05	0.410496	CD2	-0.174375	0.995367
0.00346826	0.208191	CD207	-0.0592176	0.4756
5.80006e-07	0.353313	CD22	0.078818	0.627808
0.00792628	0.131843	CD226	-0.0228606	0.286547
6.89805e-20	0.576122	CD24	0.0666031	1.08564
0.0060557	0.408489	CD27	-0.168087	0.985066
1.89848e-09	0.368801	CD2AP	-0.135241	0.872843
0.00921317	0.17153	CD2BP2	-0.170812	0.513872
1.36134e-07	0.201142	CD300A	-0.132844	0.535128
0.000517289	0.0780885	CD300C	-0.0813448	0.237522
8.6367e-08	0.067669	CD37	-0.0739611	0.209299
0.0303271	0.268958	CD3D	-0.294111	0.832027
4.20143e-05	0.284478	CD3E	-0.0408872	0.609844
5.39381e-07	0.284511	CD3EAP	0.0095294	0.559493
0.000776621	0.250456	CD3G	-0.288169	0.789082
5.96945e-05	0.200214	CD4	-0.188103	0.58853
1.41663e-15	0.318447	CD46	-0.065132	0.702026
1.44446e-07	0.231659	CD48	-0.192569	0.655888
5.17617e-10	0.280612	CD5	0.1165	0.444724
1.62081e-06	0.628205	CD52	-0.211002	1.46741
3.01685e-07	0.299771	CD53	-0.195306	0.794848
8.56588e-08	0.0596791	CD58	-0.336021	0.45538
1.01927e-06	0.35092	CD6	0.0231708	0.678668
0.0282587	0.00308198	CD63	-0.315431	0.321595
0.00801119	0.0891556	CD68	-0.333919	0.51223
3.84353e-07	0.242967	CD7	0.0142479	0.471686
0.00769417	0.123568	CD70	-0.0926556	0.339792
1.84182e-06	0.260757	CD72	-0.118679	0.640193
1.12051e-08	0.58532	CD74	0.0298519	1.14079
0.0170132	0.237527	CD79A	-0.163655	0.63871
3.85315e-24	0.462964	CD80	0.201533	0.724396
0.0244151	0.20829	CD82	-0.141684	0.558265
3.30718e-12	0.271302	CD84	-0.0607574	0.603361
8.71926e-14	0.576459	CD86	0.127641	1.02528
0.00518545	0.177669	CD8B	-0.024418	0.379756
4.61231e-11	0.436733	CD9	0.00794708	0.865518
0.00026482	0.267327	CD96	-0.0683872	0.60304
0.000558694	0.141834	CD99	-0.2801	0.563769
5.97544e-08	0.200978	CDC123	-0.180714	0.58267
2.50535e-07	0.0480909	CDC14A	-0.203738	0.29992
9.41944e-36	1.58263	CDC20	0.845405	2.31986
7.82828e-07	0.00463524	CDC23	-0.326539	0.335809
4.21586e-20	0.833213	CDC25A	0.440156	1.22627
0.000106132	0.280485	CDC25B	-0.15459	0.715559
1.1596e-28	0.683317	CDC25C	0.37268	0.993953
2.20426e-10	0.0269337	CDC27	-0.245177	0.299045
6.13606e-08	0.0734576	CDC34	-0.192124	0.339039
0.00301751	0.0513788	CDC37	-0.391229	0.493986
4.6686e-08	0.106651	CDC42	-0.223987	0.437289
4.81906e-38	0.621285	CDC42SE1	0.298285	0.944284
1.78524e-26	0.787102	CDC45	0.412639	1.16156
1.11557e-30	0.884574	CDC6	0.356703	1.41245
6.69767e-26	0.769537	CDC7	0.243444	1.29563
1.8116e-15	0.509695	CDC73	0.119499	0.899891
1.49528e-43	1.43151	CDCA3	1.02323	1.83978
4.94119e-21	0.529091	CDCA4	0.210304	0.847878
2.31181e-38	0.974715	CDCA8	0.646076	1.30335
1.13576e-17	0.609165	CDCP1	0.214809	1.00352
1.01616e-09	1.27779	CDH1	0.411632	2.14395
8.66753e-14	0.898284	CDH11	0.479242	1.31733
0.000414797	0.150705	CDH15	-0.00494857	0.306359
4.95603e-07	0.236118	CDH18	0.0705228	0.401713
1.21486e-10	0.717879	CDH2	0.18389	1.25187
5.14597e-05	0.369874	CDH3	-0.246415	0.986162
0.0106979	0.121082	CDHR5	-0.0425134	0.284678
7.0906e-61	1.93604	CDK1	1.24114	2.63094
1.24744e-09	0.258294	CDK12	-0.15488	0.671468
0.000222866	0.0591357	CDK14	-0.264145	0.382416
2.68724e-14	0.35766	CDK16	0.0155225	0.699797
1.31167e-10	0.00654897	CDK17	-0.295921	0.309019
0.000551786	0.211712	CDK18	-0.0754621	0.498886
9.3741e-05	0.0662549	CDK19	-0.162253	0.294763
6.37421e-18	0.785584	CDK2	0.334457	1.23671
4.77678e-06	0.234178	CDK20	0.0315638	0.436792
1.13896e-13	0.572148	CDK2AP2	0.0476164	1.09668
2.3245e-06	0.414896	CDK4	0.0330417	0.796751
9.68159e-29	1.04197	CDK5	0.654292	1.42964
4.99206e-08	0.515309	CDK5R1	-0.0256916	1.05631
0.00276687	0.0375925	CDK5RAP1	-0.216487	0.291673
1.60438e-07	0.104496	CDK7	-0.278139	0.48713
3.81303e-12	0.178149	CDK8	-0.249694	0.605992
0.0224157	0.101868	CDKAL1	-0.128539	0.332275
4.44411e-05	0.0180547	CDKL3	-0.283124	0.319233
5.21121e-14	0.504085	CDKN2A	-0.0658338	1.074
0.00536855	0.110504	CDKN2A-AS1	-0.0555106	0.276519
8.67614e-10	0.336207	CDKN2D	0.100866	0.571548
1.22701e-51	1.52682	CDKN3	0.954158	2.09947
4.4666e-06	0.168693	CDR2	-0.215848	0.553235
0.00353254	0.214187	CDR2L	-0.209712	0.638085
0.000134865	0.128669	CDRT1	-0.0101169	0.267455
1.24299e-28	0.68144	CDS1	0.372503	0.990377
7.94666e-06	0.203629	CDSN	0.00114521	0.406113
1.87104e-16	1.14951	CDT1	0.633629	1.66539
0.0375329	0.0167765	CDX1	-0.137383	0.170936
0.0216706	0.0680317	CDY1	-0.0425248	0.178588
3.93413e-11	0.0802871	CDYL	-0.273786	0.43436
1.79961e-06	0.071062	CEACAM1	-0.311926	0.45405
8.03527e-05	0.102626	CEACAM3	-0.0572085	0.26246
6.34435e-06	0.107346	CEACAM4	-0.0095339	0.224225
2.67905e-09	0.128196	CEACAM5	-0.268999	0.525392
7.78743e-23	1.35363	CEACAM6	-0.0379812	2.74524
6.16679e-05	0.126644	CEACAM7	-0.0475279	0.300815
3.03287e-18	0.838187	CEL	0.143037	1.53334
0.0165164	0.0699393	CELA2A	-0.0734914	0.21337
0.00374385	0.12186	CELA3A	-0.0635401	0.307261
5.52652e-16	0.23323	CELF1	-0.0632635	0.529723
9.51386e-05	0.108662	CELF3	-0.0307275	0.248051
5.49821e-25	1.49332	CELSR1	0.923647	2.06298
7.5619e-05	0.239067	CELSR2	-0.145844	0.623978
6.00284e-19	0.64917	CELSR3	0.308325	0.990016
5.32971e-28	1.39985	CEMIP	0.762867	2.03683
0.0425065	0.0197245	CEND1	-0.166091	0.20554
7.6673e-39	1.4301	CENPA	0.787341	2.07286
0.0280055	0.0788774	CENPB	-0.279694	0.437449
6.15228e-06	0.190293	CENPBD1P1	-0.098932	0.479518
2.16477e-38	1.1439	CENPE	0.711267	1.57653
2.27665e-59	1.4082	CENPF	1.00764	1.80875
5.63959e-24	0.490777	CENPI	0.25908	0.722475
0.000986459	0.103429	CENPJ	-0.115805	0.322664
1.06618e-30	0.997712	CENPM	0.542164	1.45326
2.22547e-22	0.789591	CENPN	0.261113	1.31807
3.83953e-18	0.589414	CENPO	0.238853	0.939974
5.12256e-05	0.243184	CENPQ	-0.0933515	0.57972
1.07346e-11	0.374553	CENPS	0.00289833	0.746209
1.77432e-42	1.10195	CENPU	0.553159	1.65074
8.52031e-06	0.37198	CEP135	-0.0471732	0.791134
2.77501e-05	0.206571	CEP152	0.0316321	0.381509
0.000503783	0.201251	CEP170	-0.0865523	0.489054
1.32366e-05	0.218229	CEP250	0.00103345	0.435425
7.52003e-05	0.0617606	CEP295	-0.187446	0.310967
6.57823e-08	0.470942	CEP41	0.0652581	0.876626
1.06205e-54	2.08285	CEP55	1.38999	2.77572
3.58136e-17	0.431492	CEP70	0.105555	0.75743
0.000595623	0.217413	CEP72	-0.124925	0.559751
8.32319e-05	0.277077	CEP76	-0.0776045	0.631758
1.18797e-05	0.249626	CEP83	-0.105239	0.604492
2.86555e-22	0.549426	CEP85	0.272096	0.826755
2.80674e-09	0.326741	CEP97	0.0573542	0.596128
7.27103e-20	0.447182	CERS2	0.0160205	0.878344
7.53385e-07	0.523225	CERS4	-0.00291269	1.04936
6.81819e-41	0.858229	CERS6	0.324217	1.39224
0.0364921	0.06563	CETN1	-0.0646894	0.195949
5.50802e-12	0.264205	CETN2	-0.0640794	0.59249
0.0165798	0.0740755	CFAP43	-0.0657427	0.213894
2.2027e-08	0.204786	CFAP44	-0.164665	0.574236
3.72713e-05	0.158959	CFAP45	0.0228949	0.295023
0.000371334	0.178439	CFAP46	-0.0387212	0.395599
0.000740455	0.177546	CFAP74	0.0305885	0.324503
9.45811e-25	0.399167	CFB	-0.0125446	0.810878
0.0291082	0.16413	CFHR4	-0.043213	0.371473
1.53318e-20	0.536527	CFL1	0.191346	0.881708
0.00231191	0.285049	CFTR	-0.131061	0.70116
3.18119e-05	0.305983	CGA	-0.445991	1.05796
0.00422063	0.121987	CGREF1	-0.208333	0.452308
6.7826e-08	0.296144	CHAC1	0.073336	0.518951
0.0113777	0.337404	CHAD	-0.195952	0.87076
7.54571e-13	0.419224	CHAF1A	0.153536	0.684911
2.87311e-17	0.483138	CHAF1B	0.249021	0.717255
0.037768	0.109499	CHAT	-0.0138373	0.232834
9.45334e-10	0.37752	CHCHD2	-0.00115567	0.756195
2.38407e-10	0.220234	CHCHD3	-0.0671238	0.507592
1.42661e-08	0.086654	CHCHD7	-0.351242	0.52455
6.99653e-13	0.0877257	CHD1L	-0.144994	0.320446
1.18779e-07	0.0494064	CHD2	-0.330237	0.42905
0.014706	0.193478	CHD3	-0.139781	0.526738
1.90991e-05	0.229758	CHD4	0.00223385	0.457283
3.73501e-06	0.53718	CHD7	-0.000168499	1.07453
6.06977e-34	0.00407984	CHEK1	-0.402864	0.411023
1.43538e-12	0.387788	CHEK2	0.0303041	0.745271
0.00381381	0.0779917	CHERP	-0.148804	0.304787
7.26379e-16	0.358163	CHFR	0.0684527	0.647873
0.000173586	0.29171	CHKA	-0.213481	0.796902
1.59466e-05	0.278661	CHKB-CPT1B	-0.14226	0.699581
0.0169402	0.0732614	CHM	-0.0440596	0.190582
9.9583e-18	0.637655	CHML	0.213428	1.06188
0.024197	0.271864	CHMP1A	-0.0982422	0.641971
4.0008e-09	0.341238	CHMP1B	0.0367986	0.645678
1.80744e-12	0.181432	CHMP4A	-0.355947	0.718811
1.93699e-07	0.218626	CHMP5	-0.156014	0.593266
1.05736e-08	0.421807	CHORDC1	0.0285418	0.815073
3.81481e-12	0.373339	CHPF	0.0528728	0.693805
3.93201e-08	0.361417	CHPF2	0.075944	0.646891
0.000194023	0.0996712	CHRD	-0.0634595	0.262802
0.000715744	0.256326	CHRNA1	-0.0426136	0.555266
0.00034886	0.167329	CHRNA10	0.0152971	0.319361
0.00969362	0.191863	CHRNA2	-0.0614267	0.445154
0.0041725	0.0954506	CHRNA3	-0.0378799	0.228781
0.00191393	0.101022	CHRNA4	-0.0186774	0.220721
1.19594e-06	0.319936	CHRNA5	-0.0440136	0.683886
1.62432e-05	0.124468	CHRNA6	-0.0587994	0.307735
0.00375375	0.0744625	CHRNA9	-0.53337	0.682295
0.0109264	0.0812799	CHRNB3	-0.0698509	0.232411
9.53426e-05	0.155186	CHRNB4	0.0243299	0.286043
0.0153798	0.103695	CHRNE	-0.0960048	0.303395
3.63125e-06	0.31962	CHST1	-0.221874	0.861114
0.0184141	0.189346	CHST10	-0.0932295	0.471921
6.28686e-21	0.851592	CHST11	0.427382	1.2758
0.0187821	0.143449	CHST15	-0.242375	0.529273
0.0461989	0.0327396	CHST5	-0.124244	0.189723
1.13241e-18	0.331993	CHTOP	0.118498	0.545488
0.000831812	0.0421411	CHUK	-0.279977	0.364259
1.63876e-14	0.189878	CIAO1	-0.110929	0.490685
1.45763e-09	0.329651	CIAPIN1	0.0582758	0.601026
2.19546e-11	0.597515	CIB1	0.107859	1.08717
0.00336361	0.173579	CIITA	-0.0829619	0.430119
4.74761e-05	0.267892	CISD1	-0.182144	0.717929
7.72327e-13	0.170602	CISH	-0.283284	0.624489
3.2313e-18	0.479161	CIT	0.185514	0.772807
2.86947e-34	0.977034	CKAP2	0.451432	1.50264
5.89138e-13	0.474417	CKAP4	0.10329	0.845543
2.62813e-24	0.531471	CKAP5	0.230255	0.832688
0.000115983	0.343048	CKM	-0.146986	0.833081
4.48903e-06	0.273649	CKMT1A	-0.463872	1.01117
8.22835e-09	0.143987	CKS1B	-0.245312	0.533285
3.21138e-54	1.60287	CKS2	0.952607	2.25314
8.57815e-05	0.287008	CLBA1	0.00908644	0.564929
0.0347841	0.0361524	CLCF1	-0.186945	0.25925
9.06532e-08	0.19866	CLCN2	0.0089272	0.388392
5.8684e-15	0.364275	CLCN5	0.0725261	0.656023
1.34448e-09	0.212531	CLCN7	-0.0335668	0.458629
2.06042e-05	0.0509374	CLDN1	-0.667884	0.769759
0.0455743	0.0369357	CLDN10	-0.151419	0.225291
5.08304e-06	0.186423	CLDN14	0.0208523	0.351993
0.00592329	0.0947108	CLDN17	-0.0214346	0.210856
0.023537	0.00719112	CLDN18	-0.137198	0.15158
1.03147e-08	1.55626	CLDN3	0.589299	2.52322
1.3929e-05	0.382135	CLDN4	-0.156345	0.920615
7.50538e-16	0.725762	CLDN7	0.193016	1.25851
0.0113913	0.142595	CLDN9	-0.0446391	0.329828
0.000280589	0.282165	CLEC11A	-0.0725533	0.636884
0.000107496	0.247397	CLEC16A	0.0369328	0.457861
0.00592046	0.126183	CLEC1B	-0.00133297	0.2537
2.09887e-06	0.358843	CLEC2D	0.0198509	0.697836
1.48079e-08	0.359128	CLEC4A	0.0737659	0.644489
1.2367e-26	0.863102	CLEC5A	0.306281	1.41992
2.27432e-19	0.668048	CLEC7A	0.168809	1.16729
1.05997e-09	1.08087	CLGN	-0.101827	2.26356
1.29467e-06	0.299798	CLIC1	-0.0298275	0.629424
4.00902e-08	0.589666	CLIC3	-0.169517	1.34885
0.000185254	0.103172	CLK3	-0.13063	0.336973
4.99582e-17	0.606542	CLN3	0.193574	1.01951
1.34762e-15	0.672316	CLN6	0.312421	1.03221
2.06566e-06	0.323744	CLNS1A	-0.0983986	0.745886
8.68254e-10	0.167798	CLPB	-0.0959789	0.431575
1.21897e-07	0.415462	CLPP	0.000921137	0.830004
5.23294e-06	0.592991	CLPTM1	0.147047	1.03894
6.87724e-06	0.152686	CLSPN	0.0144765	0.290895
0.0319906	0.0684195	CLSTN1	-0.322221	0.45906
4.91833e-05	0.103489	CLSTN3	-0.196115	0.403093
3.47938e-07	0.094427	CLTA	-0.304976	0.49383
8.08218e-05	0.11631	CLTB	-0.134683	0.367303
9.67854e-14	0.316852	CLTC	0.00562307	0.628081
0.017169	0.132277	CLTC-IT1	-0.283229	0.547783
0.000966779	0.284404	CLUHP3	-0.0123004	0.581108
1.61682e-05	0.305976	CMAS	-0.176171	0.788122
2.31537e-10	0.329139	CMC2	-0.112896	0.771174
1.44509e-05	0.0576876	CMTM6	-0.190313	0.305688
0.000934406	0.214001	CMTR1	-0.0461268	0.474129
1.22109e-11	0.385364	CNDP2	0.0700851	0.700644
0.0226737	0.0660245	CNGA3	-0.0787637	0.210813
0.00110498	0.0870781	CNGB1	-0.17771	0.351866
0.0322315	0.0791692	CNGB3	-0.0423951	0.200733
2.699e-31	0.332028	CNIH4	-0.00907828	0.673134
2.30202e-06	0.361966	CNKSR1	0.0185347	0.705396
0.021593	0.0906591	CNN3P1	-0.0442257	0.225544
2.94379e-05	0.132562	CNNM2	-0.0336123	0.298737
2.71888e-12	0.274761	CNNM4	-0.0766659	0.626187
3.5913e-11	0.414328	CNOT3	0.0326953	0.795961
3.82949e-10	0.274704	CNOT6	-0.0583014	0.607709
0.000174591	0.103522	CNOT8	-0.210263	0.417306
6.68445e-21	0.511194	CNOT9	0.228771	0.793617
2.14055e-08	0.136076	CNP	-0.115252	0.387404
7.60586e-09	0.0533359	CNPPD1	-0.21437	0.321042
6.20816e-08	0.290228	CNPY2	-0.00960883	0.590066
2.6396e-11	0.538922	CNPY3	0.225658	0.852186
0.024148	0.0733473	CNR2	-0.133728	0.280423
0.0480175	0.131026	CNTD2	-0.119298	0.38135
5.8741e-19	1.01961	CNTNAP2	0.397325	1.64189
1.00486e-10	0.155322	COA1	-0.113929	0.424573
0.00103588	0.332749	COA3	-0.00730663	0.672805
4.70933e-15	0.389626	COA4	0.0274831	0.751769
0.000625696	0.266175	COASY	-0.148099	0.680449
2.8182e-24	0.46301	COG2	0.133057	0.792964
0.000568165	0.0690401	COG4	-0.213196	0.351276
1.85794e-09	0.191458	COG7	-0.287081	0.669996
8.31465e-80	3.71818	COL10A1	2.95625	4.48011
2.13976e-64	3.7606	COL11A1	2.71298	4.80822
0.00927463	0.0314705	COL11A2	-0.223281	0.286222
1.47462e-07	0.262884	COL13A1	-0.052345	0.578114
2.79988e-17	1.38483	COL1A1	0.588242	2.18142
1.88941e-16	0.711408	COL1A2	0.100352	1.32247
3.72084e-05	0.345059	COL3A1	-0.361917	1.05203
1.1822e-07	0.0884647	COL4A3	-0.089127	0.266056
0.00559203	0.0418518	COL4A4	-0.183079	0.266783
3.18615e-05	0.217177	COL4A5	-0.0335752	0.467929
1.32663e-11	0.853056	COL5A1	0.0755582	1.63055
1.80958e-14	0.759887	COL5A2	0.0168086	1.50297
1.53766e-12	0.52993	COL8A1	0.156107	0.903753
0.000298565	0.0456746	COL8A2	-0.384589	0.475938
0.0202656	0.105643	COL9A1	-0.0234198	0.234707
0.00110698	0.133643	COL9A2	-0.0709505	0.338236
4.0395e-11	0.18575	COLGALT1	-0.0950856	0.466585
2.20821e-08	0.237832	COMMD10	-0.0797506	0.555414
5.78512e-20	0.282512	COMMD3	-0.0721187	0.637143
7.90985e-06	0.411182	COMMD4	0.0279414	0.794422
0.000957083	0.151426	COMMD8	-0.279657	0.582508
2.44377e-08	0.302132	COMMD9	-0.000316897	0.60458
8.88098e-34	2.65734	COMP	1.68435	3.63034
5.40261e-07	0.0526409	COMT	-0.172764	0.278046
7.45934e-16	0.587684	COPA	0.191807	0.983562
2.68697e-09	0.105421	COPB1	-0.174209	0.385051
3.31113e-20	0.394115	COPB2	0.166102	0.622128
1.02797e-11	0.743539	COPE	0.376904	1.11017
6.6837e-13	0.641459	COPG1	0.220878	1.06204
4.02809e-11	0.138058	COPS5	-0.27072	0.546836
1.21921e-05	0.246371	COPS6	-0.086004	0.578746
8.34421e-05	0.191214	COPS7A	-0.113214	0.495643
0.000307288	0.191301	COPS7B	-0.017057	0.39966
1.78379e-11	0.18968	COPS8	-0.185463	0.564823
3.7588e-14	0.535432	COPZ1	0.137118	0.933745
7.33369e-12	0.348881	COQ2	0.0265586	0.671204
2.35217e-21	0.728554	COQ4	0.256205	1.2009
1.37057e-12	0.175243	COQ7	-0.110468	0.460954
0.000191404	0.273489	COQ8B	0.0325441	0.514434
4.78741e-05	0.160084	COQ9	-0.15576	0.475927
8.89492e-08	0.451029	CORIN	0.120987	0.781071
4.68271e-08	0.639947	CORO1A	0.0182076	1.26169
1.38067e-14	0.395203	CORO1B	-0.106628	0.897034
1.73199e-10	0.347231	CORO1C	-0.0772576	0.771719
3.0874e-29	0.831621	CORO2A	0.305175	1.35807
2.2438e-07	0.256237	CORO7	0.00600877	0.506466
8.69499e-11	0.317017	COTL1	-0.359017	0.99305
9.87921e-07	0.180623	COX16	-0.0674763	0.428722
4.2593e-16	0.502907	COX17	0.14692	0.858894
1.53039e-10	0.472883	COX20	0.123433	0.822333
4.1411e-10	0.267946	COX5A	-0.0107132	0.546606
0.000229343	0.137906	COX5B	-0.212676	0.488489
5.68285e-15	0.233598	COX6A1	0.0167218	0.450474
0.0102662	0.039367	COX6A2	-0.245552	0.324286
0.000162043	0.313278	COX6B1	-0.0102615	0.636817
0.00301352	0.092548	COX6B1P3	-0.0725825	0.257679
7.14022e-28	0.665165	COX6C	0.199885	1.13045
2.68233e-15	0.395838	COX6CP1	0.0732439	0.718432
0.000414968	0.066628	COX6CP2	-0.0746854	0.207941
1.53212e-12	0.30293	COX7A2	-0.00708289	0.612942
0.00161852	0.0450314	COX7A2L	-0.235581	0.325643
7.57427e-14	0.322537	COX7A2P2	0.0093663	0.635707
5.3326e-08	0.0403487	COX7B	-0.378547	0.459244
0.000150568	0.301177	COX7BP1	-0.0397703	0.642125
0.0100194	0.0347458	COX7C	-0.292247	0.361739
3.60884e-09	0.530578	COX8A	0.150305	0.91085
0.0172766	0.314521	CP	-0.580075	1.20912
4.68268e-10	0.169052	CPD	-0.288388	0.626492
0.00221122	0.233554	CPNE1	-0.16255	0.629659
2.63678e-16	0.312885	CPNE3	-0.0807225	0.706493
0.0130412	0.119446	CPNE6	-0.0155771	0.25447
0.0103182	0.201403	CPNE7	-0.0381329	0.440939
0.0115192	0.0759066	CPS1-IT1	-0.0168883	0.168701
1.94941e-06	0.347558	CPSF1	-0.0405995	0.735715
9.91526e-16	0.342616	CPSF6	0.10826	0.576972
0.00195606	0.0115496	CPT1A	-0.200767	0.223866
1.65873e-08	0.0122544	CPT2	-0.319102	0.34361
0.00222937	0.119719	CPTP	-0.256655	0.496093
0.00152963	0.160597	CR2	-0.0664016	0.387595
0.000567887	0.2447	CRABP1	-0.336572	0.825971
6.56917e-08	0.99436	CRABP2	0.271875	1.71684
4.20453e-38	0.719916	CRAMP1	0.313895	1.12594
6.61588e-10	0.245828	CRAT	-0.214668	0.706324
0.0272456	0.087153	CRB1	-0.131604	0.305909
2.53583e-09	0.296731	CRCP	-0.0250885	0.618551
0.00919549	0.19935	CREB3	-0.164046	0.562747
1.21611e-16	0.719661	CREB3L1	0.214555	1.22477
0.0111736	0.019493	CRELD1	-0.343448	0.382434
3.13062e-05	0.293631	CRELD2	-0.161712	0.748974
0.0378596	0.185024	CRHR1	-0.0731895	0.443238
9.74599e-12	1.16306	CRIP1	0.0825232	2.2436
0.000426699	0.793984	CRIP2	-0.0215639	1.60953
7.36554e-05	0.13992	CRISP1	0.0243532	0.255488
0.00557483	0.390933	CRISP3	-1.04129	1.82316
1.31018e-06	0.177101	CRKL	-0.0872662	0.441469
0.00968222	0.114966	CRLF2	-0.0528785	0.282811
1.00013e-05	0.154429	CRMP1	-0.06443	0.373288
2.99629e-11	0.272677	CRNKL1	-0.215925	0.761279
0.00270208	0.0873625	CRNN	-0.0602521	0.234977
0.0164576	0.034609	CROCCP3	-0.0975058	0.166724
2.2696e-10	0.429472	CROT	-0.0524554	0.9114
0.0169371	0.243635	CRTAM	-0.223577	0.710846
0.00703696	0.183986	CRTC1	0.000599281	0.367372
0.00091726	0.0590299	CRX	-0.0654866	0.183546
0.003141	0.160206	CRYAA	-0.0200951	0.340506
0.0288395	0.0766131	CRYBA4	-0.0702589	0.223485
0.00462778	0.104887	CRYBB2	-0.0621041	0.271879
0.00276097	0.0897433	CRYBB3	-0.0504085	0.229895
0.000142946	0.240558	CRYBG2	0.0338637	0.447252
0.0368321	0.0977024	CRYGA	-0.0318409	0.227246
0.00206485	0.273204	CSAG2	0.0268575	0.519551
0.00203681	0.175403	CSDC2	0.013894	0.336911
1.83124e-22	0.635487	CSE1L	0.272838	0.998136
1.07304e-09	0.0190315	CSF2RA	-0.225553	0.263616
1.35299e-14	0.422345	CSF3R	0.0319295	0.81276
0.00112219	0.220012	CSGALNACT2	-0.155997	0.596022
2.60671e-07	0.144061	CSH1	-0.00129305	0.289416
0.0298071	0.0268746	CSHL1	-0.0859628	0.139712
3.04143e-06	0.350999	CSK	-0.0234902	0.725489
0.0168639	0.284789	CSN2	-0.351788	0.921365
0.0103288	0.119456	CSN3	-0.775035	1.01395
1.00489e-07	0.221988	CSNK1D	-0.117279	0.561255
4.24312e-05	0.224529	CSNK1G1	-0.104447	0.553505
0.00085139	0.259156	CSNK1G2	-0.116279	0.634591
7.41695e-17	0.29467	CSNK2A1	-0.0309655	0.620305
0.000752284	0.195873	CSNK2B	-0.0911654	0.482911
5.63707e-05	0.216259	CSPG5	-0.0611957	0.493713
2.09443e-14	0.203285	CSPP1	-0.202718	0.609289
1.12027e-16	0.236114	CSRNP2	-0.0553367	0.527566
6.33935e-13	0.742468	CST1	0.124784	1.36015
2.65026e-18	0.425312	CST2	0.147511	0.703114
1.05015e-11	0.498118	CST4	0.0226022	0.973633
9.27605e-05	0.587058	CST6	-0.0623018	1.23642
1.17558e-07	0.346726	CST7	-0.0662666	0.759718
2.07669e-07	0.360501	CSTB	-0.0524756	0.773477
7.45137e-11	0.357891	CSTF1	0.0608294	0.654953
1.83559e-17	0.40085	CSTF2	0.158372	0.643327
0.0361261	0.0290851	CSTF2T	-0.291296	0.349466
8.04374e-18	0.458654	CSTF3	0.129938	0.787369
0.00624693	0.22029	CTAG1A	-0.221074	0.661654
0.0030045	0.343282	CTAGE15	-0.0493714	0.735934
0.0221949	0.251698	CTAGE4	-0.139444	0.642839
5.71594e-07	0.0725319	CTBP2	-0.261738	0.406801
6.10991e-07	0.0857073	CTC-338M12.4	-0.138766	0.310181
0.0145214	0.132535	CTC-425F1.4	-0.229711	0.49478
0.0273549	0.0780154	CTD-3126B10.1	-0.0843337	0.240365
9.73391e-06	0.214192	CTLA4	-0.00272667	0.43111
2.38906e-06	0.00901201	CTNNA1	-0.423659	0.441683
3.91874e-07	0.074977	CTNNA3	-0.05603	0.205984
3.1524e-12	0.025573	CTNNB1	-0.35277	0.403916
0.00305842	0.0887896	CTNNBL1	-0.212296	0.389876
1.23208e-05	0.300609	CTNND2	-0.130048	0.731266
9.90621e-10	0.105649	CTNS	-0.116024	0.327322
1.11949e-21	0.630132	CTPS1	0.172506	1.08776
5.39726e-27	0.630356	CTPS2	0.100941	1.15977
0.00125942	0.125818	CTRB2	-0.0406556	0.292292
6.54656e-11	0.540799	CTSA	0.096611	0.984986
8.19385e-14	0.610433	CTSB	0.1621	1.05877
2.25035e-14	0.911398	CTSD	0.272242	1.55055
0.00603492	0.227606	CTSH	-0.238943	0.694154
2.98031e-08	0.108153	CTSS	-0.528309	0.744614
0.00966816	0.403908	CTSV	-0.193355	1.00117
4.47172e-16	0.333358	CTTN	0.0682327	0.598483
0.00358692	0.139858	CTXND1	-0.131041	0.410756
7.72787e-07	0.249836	CUEDC1	0.0408429	0.45883
0.0121538	0.0958646	CUEDC2	-0.25943	0.45116
4.95669e-06	0.281445	CUL4A	-0.0455707	0.60846
3.46951e-08	0.291569	CUL7	0.0135628	0.569575
0.00837951	0.0762324	CUL9	-0.209242	0.361707
0.00911076	0.269043	CUTA	-0.0943068	0.632394
6.77292e-05	0.162398	CUX1	-0.29514	0.619936
2.19169e-07	0.0757896	CWF19L1	-0.112356	0.263936
5.62544e-14	0.0772651	CXADR	-0.464573	0.619103
1.92838e-38	1.31712	CXCL10	0.643457	1.99078
1.9745e-26	1.56134	CXCL11	0.634852	2.48783
1.8157e-05	1.06055	CXCL13	-0.514998	2.63609
0.00749123	0.0780282	CXCL5	-0.135906	0.291962
2.72241e-22	0.851609	CXCL9	-0.0146565	1.71788
0.0232356	0.121003	CXCR1	-0.0113558	0.253361
1.68615e-07	0.269411	CXCR3	0.0910147	0.447808
8.52491e-25	0.838107	CXCR4	0.201393	1.47482
0.000591975	0.19546	CXCR5	0.0131692	0.377752
8.40055e-05	0.244865	CXCR6	0.0215206	0.468209
0.00195227	0.0242759	CXorf21	-0.313948	0.3625
3.24729e-19	0.553993	CXorf40A	0.159686	0.9483
1.42675e-09	0.507703	CXorf40B	0.0337957	0.981611
0.00770384	0.0662008	CXXC1	-0.228831	0.361233
1.14091e-07	0.419467	CXXC4	-0.0023123	0.841245
7.72245e-06	0.401017	CYAT1	-0.00405915	0.806094
6.34349e-23	0.491913	CYB561	0.0602712	0.923556
1.54202e-18	0.525484	CYB561D2	0.19529	0.855677
1.57698e-09	0.258206	CYB5R1	-0.0108228	0.527236
1.36096e-11	0.235373	CYB5R4	-0.0640557	0.534802
0.000231602	0.329105	CYBA	0.0562449	0.601966
7.99553e-09	0.191046	CYBB	-0.265126	0.647218
1.54685e-09	0.408113	CYC1	-0.135045	0.951271
5.54099e-18	0.248551	CYCS	-0.101153	0.598256
0.0476981	0.0714529	CYCSP19	-0.0765213	0.219427
0.00626975	0.111206	CYCSP33	-0.053831	0.276242
2.56546e-15	0.485452	CYFIP2	0.0132247	0.95768
4.80242e-07	0.269419	CYHR1	-0.0968531	0.635691
0.000971518	0.157418	CYLC1	-0.012818	0.327653
2.96424e-05	0.116168	CYP19A1	-0.0214059	0.253741
0.0105652	0.1294	CYP21A1P	-0.0986829	0.357483
3.86341e-13	0.57669	CYP27B1	0.193148	0.960233
0.00012954	0.0409555	CYP2A6	-0.387864	0.469775
4.41705e-12	0.887333	CYP2B6	0.011461	1.76321
0.00913813	0.157277	CYP2C8	-0.11439	0.428943
0.0455345	0.0441272	CYP2D6	-0.100573	0.188827
0.0282235	0.173638	CYP2E1	-0.0329155	0.380191
0.000421232	0.319872	CYP2J2	-0.274131	0.913875
1.27083e-08	0.1339	CYP2R1	-0.0782362	0.346036
0.0299879	0.0156599	CYP2W1	-0.203801	0.235121
2.63269e-07	0.102877	CYP3A4	-0.118697	0.324451
0.00726667	0.108349	CYP3A43	-0.0313441	0.248043
0.00220216	0.149068	CYP4A11	-0.0281371	0.326273
0.0330038	0.114747	CYP4F11	-0.0688993	0.298392
0.0436271	0.397375	CYP4F8	-0.389419	1.18417
1.16476e-12	0.447627	CYP51A1	0.0326655	0.862589
5.37814e-06	0.22963	CYTH1	-0.00313762	0.462398
1.14149e-09	0.344107	CYTH2	-0.0334379	0.721652
3.184e-08	0.0160375	CYTH4	-0.205813	0.237888
0.000619755	0.22228	CYTIP	-0.503383	0.947943
0.00363659	0.286936	DAB1	-0.00397843	0.57785
0.0125409	0.184187	DACH1	-0.369264	0.737639
4.74655e-05	0.119376	DAD1	-0.237233	0.475986
1.97141e-05	0.0394573	DAG1	-0.342121	0.421036
0.000370294	0.0499969	DALRD3	-0.288801	0.388795
2.16296e-05	0.298311	DAP	-0.0949586	0.69158
1.89123e-20	0.509162	DAP3	0.186687	0.831636
0.00039461	0.110211	DAPK3	-0.177021	0.397442
3.76115e-23	0.635547	DAPP1	0.236205	1.03489
2.19805e-16	0.233708	DARS2	-0.0881942	0.555611
6.04864e-07	0.255276	DAXX	-0.0945426	0.605094
2.21336e-07	0.174899	DAZ1	0.0228013	0.326996
6.72714e-09	0.270761	DAZAP1	-0.0680465	0.609568
1.2205e-07	0.0813646	DAZAP2	-0.286947	0.449676
0.00748748	0.123849	DAZL	-0.0215496	0.269248
0.000926722	0.0879943	DBET	-0.119863	0.295852
3.20708e-22	0.532796	DBF4	0.0581901	1.0074
1.0525e-08	0.260925	DBF4B	0.0159415	0.505908
0.0339356	0.0864403	DBH	-0.0541051	0.226986
8.59344e-14	0.516626	DBNDD1	0.147707	0.885545
7.88314e-05	0.288238	DBR1	-0.0329812	0.609457
9.20813e-20	0.483127	DCAF10	-0.0293219	0.995575
1.58433e-06	0.29049	DCAF11	-0.00929808	0.590277
1.05639e-26	1.15014	DCAF13	0.606562	1.69372
0.000183573	0.370865	DCAF15	0.0183317	0.723398
5.31194e-24	0.472607	DCAF17	0.137319	0.807895
0.0134444	0.192154	DCAF4	-0.0971264	0.481435
8.38361e-10	0.230023	DCAF6	-0.01486	0.474907
1.30502e-09	0.446326	DCAF7	0.088733	0.803918
1.97373e-07	0.459234	DCK	0.0181072	0.900361
0.00166459	0.0297184	DCLK2	-0.111434	0.17087
1.54689e-06	0.218869	DCLRE1A	-0.0677027	0.505442
2.35311e-07	0.273514	DCLRE1B	0.0345859	0.512443
2.68592e-10	0.389341	DCLRE1C	0.020479	0.758203
0.00142717	0.190349	DCPS	-0.23432	0.615018
3.95436e-05	0.372462	DCSTAMP	0.0225373	0.722387
2.53968e-09	0.00149	DCT	-0.18449	0.18747
0.00434673	0.27975	DCTN1	0.0178441	0.541655
1.08958e-05	0.0820654	DCTN2	-0.15445	0.318581
0.00735114	0.0205825	DCTN3	-0.318852	0.360017
8.97505e-21	0.45199	DCTN5	0.132314	0.771666
8.43468e-43	0.754247	DCTPP1	0.456245	1.05225
1.22802e-11	0.143911	DCUN1D1	-0.14263	0.430452
2.24057e-07	0.000276268	DCX	-0.224958	0.22551
0.000838303	0.448834	DCXR	-0.171237	1.0689
1.17347e-15	0.645809	DDA1	0.250658	1.04096
0.0034613	0.0388389	DDB1	-0.272513	0.350191
0.000488126	0.404356	DDIT4	-0.371227	1.17994
0.00409346	0.159279	DDN	0.00784669	0.310711
0.00538428	0.29835	DDOST	-0.115416	0.712115
7.15355e-11	0.543018	DDR1	0.122032	0.964005
6.85118e-06	0.33798	DDRGK1	-0.036064	0.712025
1.29034e-08	0.016243	DDX18	-0.256822	0.289308
0.0258496	0.0151254	DDX21	-0.394114	0.424365
0.000376466	0.287254	DDX23	-0.0347659	0.609273
0.0444235	0.196562	DDX27	-0.124162	0.517287
2.45772e-05	0.316722	DDX28	0.10182	0.531624
6.77492e-09	0.356613	DDX31	0.0442828	0.668943
3.76117e-19	0.816398	DDX39A	0.339173	1.29362
5.29531e-08	0.30809	DDX3X	-0.175412	0.791592
2.15248e-08	0.431807	DDX41	0.0490802	0.814534
0.000522329	0.297567	DDX49	-0.0243756	0.619509
0.000653362	0.0734534	DDX51	-0.085642	0.232549
2.61964e-05	0.116052	DDX52	-0.177439	0.409543
1.07097e-05	0.28029	DDX54	-0.023565	0.584144
8.06753e-09	0.34675	DDX56	0.0340407	0.659459
1.8165e-18	0.570009	DDX58	0.0254962	1.11452
1.78064e-11	0.411043	DDX60	-0.230315	1.0524
4.53672e-10	0.24448	DECR2	-0.0591189	0.548079
5.38069e-14	0.195327	DEDD	-0.0998963	0.49055
9.13438e-09	0.376437	DEFA6	0.0991747	0.6537
4.1966e-05	0.143781	DEFB126	-0.0692095	0.356771
0.00786278	0.0902182	DEFB4A	-0.0745828	0.255019
5.51581e-06	0.0621079	DEGS1	-0.524188	0.648404
1.66567e-26	0.685962	DENND1B	0.192095	1.17983
0.00716136	0.212212	DENND1C	-0.113917	0.538341
3.2023e-24	0.547598	DENND2D	0.214034	0.881163
0.000188139	0.0789837	DENND6B	-0.04425	0.202217
4.42107e-20	0.393818	DENR	0.0153773	0.772258
5.04363e-43	1.37099	DEPDC1	0.777484	1.96449
4.25436e-31	0.69318	DEPDC1B	0.359858	1.0265
5.23968e-20	0.382211	DERL1	0.0719312	0.69249
0.00103397	0.0490119	DES	-0.0990405	0.197064
4.80544e-18	0.0350931	DESI1	-0.263137	0.333323
3.45983e-05	0.0244879	DET1	-0.231054	0.28003
2.5696e-05	0.20638	DGCR5	0.0340044	0.378756
0.00408492	0.367885	DGCR6	-0.0728368	0.808606
3.89289e-05	0.0413724	DGCR8	-0.255722	0.338467
0.000501838	0.255923	DGKA	-0.0981358	0.609982
0.00896041	0.175192	DGKD	-0.165029	0.515414
0.0039067	0.110727	DGKE	-0.0528429	0.274297
7.42943e-06	0.187595	DGKH	-0.00345805	0.378647
0.00077373	0.200435	DGKQ	-0.238686	0.639555
6.96917e-08	0.183399	DGKZ	-0.0670501	0.433849
6.14667e-06	0.0927689	DGS2	-0.241373	0.426911
0.00324982	0.194007	DGUOK	-0.047788	0.435802
0.000200767	0.592207	DHCR24	-0.103509	1.28792
9.29228e-10	0.696176	DHCR7	0.0701541	1.3222
2.32253e-14	0.380088	DHFR	-0.0369547	0.797131
0.00045509	0.414977	DHPS	-0.0886472	0.918601
0.00026928	1.80241	DHRS2	-0.180267	3.78509
6.50391e-09	0.299376	DHRS7	-0.0311029	0.629855
1.62235e-27	0.711115	DHTKD1	0.163456	1.25877
2.11069e-05	0.279994	DHX15	-0.0485135	0.608502
0.000164682	0.0729885	DHX16	-0.213076	0.359053
1.03021e-08	0.407831	DHX30	-0.0530704	0.868732
1.03658e-13	0.3272	DHX34	0.115931	0.538469
8.01153e-15	0.242824	DHX35	0.0463445	0.439304
0.00684353	0.107112	DHX40	-0.34793	0.562154
0.00121888	0.122827	DHX57	-0.133689	0.379343
0.000125568	0.189796	DHX58	-0.0277996	0.407391
5.53285e-09	0.0593784	DHX8	-0.25668	0.375437
2.54591e-08	0.127275	DHX9	-0.199014	0.453565
0.000349248	0.280356	DIABLO	-0.026498	0.58721
8.90636e-06	0.221799	DIAPH1	0.00568964	0.437909
0.00602831	0.139008	DIAPH2-AS1	-0.00625008	0.284267
2.03792e-24	0.826283	DIAPH3	0.4968	1.15577
2.04186e-07	0.261062	DIEXF	-0.0772751	0.5994
4.08158e-09	0.8311	DIO1	-0.164517	1.82672
1.35061e-05	0.222549	DIO2	-0.10251	0.547607
5.55191e-09	0.00371128	DIP2A	-0.226039	0.233462
0.00128189	0.0337341	DIRAS3	-0.560662	0.62813
9.58345e-05	0.311066	DKC1	-0.155588	0.77772
0.0218004	0.0487225	DKFZP434A062	-0.0926982	0.190143
5.58509e-07	0.0935573	DKK1	-0.820392	1.00751
1.16098e-06	0.0813691	DKK2	-0.05078	0.213518
4.16368e-09	0.39519	DLEU1	0.0537914	0.736589
1.02586e-06	0.328363	DLEU2	-0.126397	0.783123
4.91874e-26	0.607441	DLG3	0.265115	0.949767
7.08603e-05	0.173645	DLG5	-0.552711	0.9
0.00964409	0.11714	DLGAP1	-0.0478692	0.282149
0.0362832	0.0723595	DLGAP2	-0.206787	0.351506
2.86833e-45	1.78735	DLGAP5	1.09123	2.48347
7.21992e-05	0.0914269	DLL3	-0.0372768	0.220131
5.9735e-05	0.387279	DLX2	-0.0702984	0.844857
0.000218889	0.172029	DLX4	-0.0359512	0.380009
0.0468812	0.141854	DLX5	-0.0262069	0.309915
0.000191355	0.0562441	DMAC2	-0.226142	0.33863
0.00982702	0.0842776	DMBT1	-0.129037	0.297592
0.0120501	0.0812398	DMP1	-0.0228103	0.18529
0.00164894	0.162926	DMPK	-0.113007	0.438858
0.000392101	0.232159	DMWD	-0.00200367	0.466321
2.22062e-07	0.39533	DMXL2	-0.0210858	0.811746
2.31239e-23	0.71749	DNA2	0.282271	1.15271
0.0138697	0.121935	DNAAF1	-0.0926201	0.336489
0.0376858	0.0596605	DNAAF2	-0.356105	0.475426
1.82617e-12	0.218269	DNAAF5	-0.0520858	0.488624
2.38042e-07	0.163814	DNAH3	-0.0507752	0.378403
0.000284001	0.177526	DNAH6	0.0293368	0.325716
7.56162e-14	0.00883494	DNAH9	-0.127597	0.145267
0.018865	0.148505	DNAI1	-0.028207	0.325217
0.0101522	0.0939092	DNAI2	-0.0457033	0.233522
7.82023e-16	0.170532	DNAJA1	-0.17989	0.520954
6.34664e-25	0.392946	DNAJA3	0.09707	0.688822
7.562e-21	0.479523	DNAJA4	0.0820176	0.877029
1.73195e-05	0.0577837	DNAJB5	-0.161279	0.276847
9.33744e-16	0.624257	DNAJC1	0.0647777	1.18374
1.78009e-13	0.470008	DNAJC10	0.0671201	0.872895
1.73248e-05	0.156379	DNAJC11	-0.1418	0.454558
5.68426e-06	0.718791	DNAJC12	-0.219876	1.65746
0.000955701	0.0276194	DNAJC13	-0.280245	0.335484
0.00227827	0.0581733	DNAJC2	-0.168175	0.284521
3.64886e-13	0.65379	DNAJC22	0.0682128	1.23937
0.000295781	0.40439	DNAJC3	0.0254565	0.783324
4.23347e-05	0.183347	DNAJC4	-0.0785889	0.445282
0.00019261	0.153725	DNAJC6	-0.268197	0.575647
3.72643e-08	0.0172292	DNAJC8	-0.269293	0.303751
5.9112e-13	0.400459	DNAJC9	0.0624893	0.738428
7.84179e-05	0.344392	DNAL4	0.0128205	0.675963
0.000200998	0.0669126	DNALI1	-0.809212	0.943037
5.88151e-11	0.295963	DNASE1	0.112097	0.479829
1.82655e-05	0.143505	DNASE1L1	-0.15749	0.4445
0.00129865	0.188629	DNASE1L2	-0.0220717	0.39933
3.92762e-13	0.357788	DNASE2	0.0538435	0.661732
0.000210027	0.143208	DNASE2B	-0.148249	0.434665
1.26963e-13	0.260044	DNM1L	-0.0214393	0.541526
9.99708e-09	0.205727	DNM2	-0.00532267	0.416777
0.00143066	0.0190712	DNM3	-0.166374	0.204516
1.67263e-18	0.509813	DNMT1	0.105604	0.914021
3.00532e-23	0.476304	DNMT3A	0.0408859	0.911722
9.64107e-17	0.291755	DNMT3B	-0.0412905	0.624801
1.51735e-09	0.388595	DNPEP	0.14311	0.634079
0.000674622	0.202246	DNPH1	-0.0408338	0.445326
0.0419579	0.130368	DOC2A	-0.0634648	0.324202
8.81818e-05	0.274518	DOCK10	-0.246914	0.795949
0.000315374	0.0840173	DOCK2	-0.466491	0.634526
0.0215555	0.167041	DOHH	-0.0334836	0.367566
1.07657e-06	0.333308	DOK3	-0.0133826	0.679999
7.44539e-08	0.197597	DOLK	-0.0900482	0.485242
2.14063e-12	0.329901	DOLPP1	0.0893013	0.5705
5.12427e-36	0.59203	DONSON	0.161032	1.02303
2.62827e-25	0.279533	DOPEY2	0.0408411	0.518224
1.7822e-07	0.274893	DOT1L	-0.0581203	0.607907
2.77005e-13	0.146743	DPAGT1	-0.130645	0.424132
3.3511e-06	0.297071	DPH2	-0.00817516	0.602316
0.00242646	0.0875138	DPH5	-0.172302	0.347329
2.21994e-05	0.198101	DPM1	-0.139061	0.535263
6.44197e-20	0.667167	DPM2	0.323187	1.01115
0.0369132	0.261884	DPM3	-0.214018	0.737786
9.75128e-36	0.832499	DPP3	0.38951	1.27549
1.95073e-09	0.194539	DPY19L1	-0.11326	0.502338
4.43281e-13	0.241736	DPY19L4	-0.13529	0.618761
1.45164e-21	0.380858	DPY30	0.0243416	0.737375
8.76622e-17	0.449919	DR1	0.120219	0.779619
0.0220483	0.0190066	DRAM1	-0.344454	0.382467
1.18174e-08	0.656885	DRAP1	0.202495	1.11128
0.0187997	0.0640263	DRC3	-0.127629	0.255682
0.0388554	0.0609639	DRD3	-0.043867	0.165795
0.00366957	0.175105	DRG2	-0.0508884	0.401099
0.0342597	0.0665337	DROSHA	-0.233097	0.366165
0.000901314	0.272667	DSCAM	-0.0112318	0.556566
1.05189e-14	0.676704	DSCC1	0.0674934	1.28592
3.37866e-10	0.0702004	DSCR3	-0.248734	0.389135
4.40487e-05	0.0824691	DSCR4	-0.0571189	0.222057
7.09906e-14	0.318561	DSN1	-0.0477077	0.684831
0.0127478	0.119191	DSTNP2	-0.10946	0.347842
3.996e-10	0.399695	DTX2	0.0970882	0.702301
0.000784691	0.28251	DTX2P1-UPK3BP1-PMS2P11	-0.0296112	0.59463
7.11501e-07	0.0710826	DTX3	-0.0708009	0.212966
1.97631e-21	0.455	DTYMK	0.178645	0.731355
1.56041e-05	0.325383	DUS1L	-0.0661189	0.716884
9.22969e-06	0.222175	DUS2	0.0118702	0.43248
8.55995e-14	0.212001	DUS4L	-0.154816	0.578818
2.72053e-08	0.473697	DUSP10	-0.0722833	1.01968
7.68617e-09	0.301854	DUSP12	0.00640495	0.597304
0.016255	0.0762144	DUSP13	-0.114321	0.26675
0.0243998	0.0588938	DUTP1	-0.101396	0.219184
0.0140168	0.155804	DUX5	-0.051913	0.363521
2.00269e-09	0.189815	DXO	-0.0531441	0.432773
5.29783e-07	0.131024	DYNC1H1	-0.0988481	0.360897
2.06713e-08	0.106867	DYNC1LI1	-0.270614	0.484348
9.21882e-07	0.266462	DYNLRB1	-0.00484834	0.537773
1.18955e-17	0.296403	DYNLT1	-0.0111389	0.603945
0.00322075	0.136215	DYRK1B	-0.0486565	0.321087
8.88911e-14	0.390249	DYRK2	0.0761341	0.704364
7.53923e-05	0.259907	DYRK4	-0.0991619	0.618977
0.0456568	0.126305	DZANK1	-0.0869078	0.339517
4.8687e-20	0.467925	E2F1	0.251998	0.683852
1.97818e-12	0.418826	E2F2	0.19699	0.640662
6.08404e-09	0.532434	E2F3	0.131038	0.933831
0.000299578	0.171141	E2F4	0.0185255	0.323756
4.13027e-17	0.873336	E2F5	0.243938	1.50273
0.00125403	0.106104	E2F6	-0.172648	0.384856
4.64479e-39	1.06564	E2F8	0.61487	1.51642
3.22624e-10	0.34356	E4F1	-0.00820612	0.695326
0.000147656	0.292111	EAF2	-0.0812573	0.66548
0.000481251	0.261129	EBAG9	-0.0957188	0.617977
0.0292833	0.138469	EBI3	-0.0999225	0.376861
5.88888e-06	0.246409	EBNA1BP2	-0.11474	0.607558
5.41011e-32	0.947635	ECE2	0.501736	1.39353
5.20805e-05	0.274245	ECI1	-0.229864	0.778353
5.06907e-10	0.398345	ECM1	-0.217371	1.01406
3.48032e-45	1.16492	ECT2	0.554661	1.77518
2.41878e-07	0.196389	EDC3	-0.15477	0.547549
0.0232247	0.130435	EDDM3A	-0.0437995	0.30467
0.00625111	0.156841	EDDM3B	-0.0235248	0.337206
5.1395e-05	0.141884	EDEM1	-0.112594	0.396363
3.2959e-11	0.254686	EDEM2	-0.0781277	0.5875
7.50232e-22	0.662733	EDEM3	0.20823	1.11724
0.00567963	0.0746271	EDF1	-0.220252	0.369506
2.03542e-07	0.241001	EDIL3	-0.146035	0.628037
1.99171e-08	0.333201	EDN2	0.0556028	0.6108
0.00119042	0.0817124	EDRF1	-0.128484	0.291909
4.26299e-05	0.100515	EED	-0.314118	0.515148
1.38909e-10	0.76077	EEF1A2	-0.110502	1.63204
1.29196e-08	0.0426603	EEF1D	-0.249476	0.334796
7.01225e-12	0.293616	EEF1E1	-0.0662542	0.653486
0.044438	0.0479559	EEF2KMT	-0.15829	0.254202
3.33323e-06	0.203853	EFCAB11	-0.146797	0.554504
0.00208848	0.0978695	EFCC1	-0.0633569	0.259096
0.000780429	0.395544	EFHC2	-0.0104033	0.801492
0.00411414	0.334507	EFHD1	-0.287543	0.956558
6.55339e-10	0.201299	EFHD2	-0.167425	0.570023
4.68833e-05	0.415819	EFNA1	-0.160022	0.991661
0.00411292	0.03228	EFNA2	-0.147479	0.212039
6.31801e-19	0.656152	EFNA3	0.238042	1.07426
5.23381e-11	0.63224	EFNA4	0.131695	1.13279
8.38988e-14	0.273528	EFR3A	-0.114424	0.661481
0.000585953	0.188258	EFR3B	-0.0112688	0.387786
1.16162e-08	0.149951	EGLN2	-0.0382839	0.338186
4.97868e-14	0.544693	EGLN3	0.0122732	1.07711
0.000195502	0.0590799	EGOT	-0.259689	0.377849
0.00396909	0.136297	EGR4	-0.0323464	0.30494
7.09385e-08	0.182034	EHBP1L1	-0.0956435	0.459712
1.09628e-11	0.061367	EHD1	-0.284121	0.406855
2.91265e-06	0.170386	EHF	-0.549752	0.890524
4.72835e-05	0.0899093	EHMT1	-0.185935	0.365753
1.59725e-06	0.292448	EHMT2	-0.075578	0.660474
0.000120984	0.0383318	EI24	-0.268127	0.34479
6.33572e-19	0.429656	EIF2AK2	0.111458	0.747854
2.42161e-06	0.163016	EIF2AK3	-0.0585	0.384532
0.00329295	0.119241	EIF2B4	-0.174667	0.41315
4.06888e-05	0.293868	EIF2B5	-0.0162166	0.603952
3.13098e-11	0.315379	EIF2S2	-0.0562589	0.687017
0.0127805	0.131915	EIF2S3	-0.477104	0.740935
2.2818e-05	0.189751	EIF3B	-0.252114	0.631617
4.33927e-05	0.0552399	EIF3H	-0.389083	0.499562
4.16186e-08	0.119773	EIF3J	-0.194661	0.434207
9.13692e-07	0.012597	EIF3K	-0.403929	0.429123
9.35321e-08	0.277321	EIF4A3	-0.046471	0.601112
9.98242e-17	0.510394	EIF4E	0.103348	0.917441
1.02323e-09	0.237147	EIF4E2	-0.0792306	0.553525
1.47217e-07	0.598098	EIF4EBP1	-0.0842655	1.28046
4.93214e-07	0.214329	EIF4G1	-0.0905718	0.519229
6.64017e-07	0.0057418	EIF4G2	-0.432772	0.444255
4.66433e-05	0.0837324	EIF4G3	-0.151462	0.318927
1.57057e-06	0.572529	EIF5A	0.190363	0.954695
6.45517e-09	0.302172	EIPR1	-0.0462795	0.650623
3.39339e-18	0.39896	ELAVL1	0.152446	0.645473
5.7715e-09	0.672762	ELAVL2	0.120952	1.22457
0.0153643	0.108352	ELAVL3	-0.0282387	0.244944
0.000253481	0.0914953	ELAVL4	-0.0686044	0.251595
0.00246619	0.0855764	ELF1	-0.194159	0.365312
3.14748e-11	0.365656	ELF3	-0.152324	0.883637
7.43077e-10	0.147679	ELF4	-0.132626	0.427984
5.22706e-15	0.396611	ELK1	0.0824825	0.710739
8.95207e-11	0.314429	ELK2AP	0.0814665	0.547392
2.55134e-05	0.161874	ELL	-0.0679183	0.391666
5.04947e-12	0.675093	ELL3	0.193945	1.15624
2.12805e-11	0.348174	ELMO2	0.0828191	0.61353
7.27236e-08	0.601028	ELMO3	0.0892158	1.11284
1.61845e-19	0.0257898	ELOA	-0.204417	0.255996
1.29651e-05	0.437434	ELOB	0.10684	0.768029
8.13726e-21	0.577754	ELOC	0.190647	0.96486
0.00192901	0.123225	ELOCP3	-0.0142009	0.260651
1.8854e-06	0.312195	ELOVL1	-0.0546832	0.679073
0.000684486	0.319729	ELOVL2	-0.10518	0.744638
1.64361e-05	0.0451082	ELOVL6	-0.625986	0.716202
8.30999e-07	0.237864	ELP1	-0.0577066	0.533435
5.20616e-06	0.213628	ELP6	0.0440848	0.383171
0.0206059	0.092672	ELSPBP1	-0.127283	0.312627
3.72642e-10	0.448695	EMC10	0.137529	0.759861
1.45429e-08	0.0109897	EMC2	-0.45112	0.473099
4.48895e-06	0.299634	EMC6	-0.00263656	0.601906
1.339e-08	0.243488	EMC8	-0.1055	0.592476
1.99803e-14	0.482056	EMC9	0.125423	0.83869
0.000301284	0.124526	EMG1	-0.228791	0.477842
0.0383429	0.152925	EMID1	-0.0598454	0.365696
8.35107e-05	0.322696	EML2	-0.0191453	0.664537
1.83763e-13	0.175374	EML4	-0.140165	0.490913
2.55821e-09	0.323818	EMP2	-0.0167633	0.664398
0.00213474	0.288082	EMP3	-0.118603	0.694766
1.15392e-05	0.277356	EMSY	-0.128717	0.683429
0.00369451	0.129996	EMX1	-0.0276152	0.287607
0.000276978	0.262	EN2	-0.0128758	0.536875
2.24585e-24	0.434261	ENAH	0.0543476	0.814174
0.000701937	0.0434656	ENDOG	-0.433838	0.520769
0.00147002	0.0346236	ENGASE	-0.320473	0.38972
3.26826e-05	0.170309	ENO1	-0.0733854	0.414003
2.4199e-06	0.464721	ENO2	-0.125787	1.05523
2.34946e-06	0.105226	ENO3	-0.0713042	0.281756
2.48795e-09	0.232365	ENOPH1	-0.124358	0.589088
0.000199582	0.00187126	ENOX1	-0.312091	0.315833
2.47693e-07	0.16954	ENPP1	-0.237135	0.576214
4.15995e-07	0.196062	ENTPD1-AS1	-0.0966221	0.488746
0.0155748	0.0692277	ENTPD2	-0.184072	0.322528
0.00398796	0.0110355	ENTPD3	-0.279569	0.30164
6.14708e-05	0.140203	ENTPD4	-0.157993	0.4384
0.0184825	0.0466615	ENTPD5	-0.282176	0.375499
0.000365868	0.331046	ENTPD6	-0.0580516	0.720143
8.61012e-27	0.631094	ENTPD7	0.386903	0.875286
6.06093e-22	0.358644	ENY2	-0.011682	0.72897
1.20348e-24	0.262033	EPB41L5	-0.241465	0.765531
1.81675e-17	0.146078	EPCAM	-0.221722	0.513877
2.03574e-08	0.595722	EPHA1	0.213468	0.977977
0.00087726	0.0191465	EPHA7	-0.181938	0.220231
1.94837e-17	0.35314	EPHB2	0.045059	0.661222
7.31013e-07	0.0774855	EPHB3	-0.355749	0.51072
0.000246075	0.2033	EPHB4	-0.10751	0.514111
8.15789e-05	0.280658	EPN1	-0.0756253	0.636942
2.18201e-24	0.751119	EPN3	0.219661	1.28258
0.00699057	0.187005	EPO	-0.0209296	0.39494
0.000492026	0.201446	EPOR	0.00475367	0.398139
0.0137966	0.0517368	EPPIN	-0.191865	0.295338
4.99309e-09	0.221755	EPPK1	0.0289185	0.414591
6.4422e-22	0.606314	EPRS	0.302265	0.910363
2.60011e-16	0.365679	EPS15L1	0.0156409	0.715716
3.83712e-16	0.758138	EPS8L1	0.32438	1.1919
2.26885e-11	0.711497	EPS8L2	0.276429	1.14657
8.35975e-19	1.11636	EPYC	0.411837	1.82088
1.12487e-12	0.400033	ERAL1	0.0310888	0.768978
0.000830455	0.172951	ERAP2	-0.111708	0.457609
9.04613e-15	0.877229	ERBB2	0.181404	1.57305
2.24926e-17	0.762969	ERBB3	0.339956	1.18598
3.94653e-06	0.0633318	ERBB4	-0.788162	0.914825
1.65194e-06	0.306622	ERBIN	-0.0415086	0.654753
9.88816e-13	0.267393	ERCC2	0.136603	0.398183
8.00528e-29	0.664355	ERCC4	0.365081	0.963628
4.26001e-06	0.0904384	ERCC6	-0.184549	0.365425
4.4694e-28	0.671455	ERCC6L	0.366207	0.976702
1.6797e-06	0.512669	ERG28	0.121049	0.904288
6.07239e-11	0.363271	ERGIC2	0.00747295	0.719069
1.49293e-15	0.143233	ERGIC3	-0.0763575	0.362823
5.76064e-08	0.317167	ERH	0.0118911	0.622443
5.83029e-15	0.145169	ERI2	-0.196198	0.486535
6.87134e-06	0.32074	ERI3	-0.104186	0.745666
1.93245e-23	0.656521	ERMP1	0.0797171	1.23332
0.000213327	0.0483097	ERN1	-0.167808	0.264427
0.000150724	0.118491	ERN2	-0.155603	0.392586
6.14058e-15	0.629196	ERO1A	-0.0063446	1.26474
0.0428326	0.0915154	ERVK3-2	-0.0216334	0.204664
5.48206e-07	0.377563	ERVMER34-1	0.0751592	0.679966
1.90509e-25	0.763784	ESM1	0.348009	1.17956
8.19168e-38	1.00903	ESPL1	0.589488	1.42857
1.49439e-10	0.278186	ESPN	-0.0165021	0.572874
4.38613e-09	0.358182	ESR1	-0.034339	0.750703
0.000302862	0.0176987	ESR2	-0.136905	0.172302
3.73926e-37	1.12895	ESRP1	0.598976	1.65892
8.87983e-23	0.734376	ESRP2	0.341255	1.1275
0.0027284	0.19962	ESRRA	-0.0499103	0.44915
0.00088195	0.051606	ESRRB	-0.0849738	0.188186
6.67448e-28	0.517188	ETNK1	0.139889	0.894487
1.8399e-14	0.555939	ETNK2	0.129584	0.982294
3.1011e-11	0.288762	ETV7	0.0211862	0.556339
5.5473e-05	0.500588	EVA1B	-0.000106775	1.00128
6.00262e-09	0.0924095	EVC	-0.0612734	0.246092
2.4917e-07	0.296847	EVI2A	-0.235013	0.828707
0.000685536	0.209347	EVI2B	-0.473116	0.89181
6.39552e-06	0.657806	EVL	-0.149867	1.46548
4.66961e-07	0.435851	EVPL	0.123468	0.748234
6.08605e-11	0.259746	EWSR1	-0.0377237	0.557216
3.30165e-07	0.0857663	EXD2	-0.21215	0.383683
2.94178e-40	0.896147	EXO1	0.511912	1.28038
0.0390195	0.215409	EXO5	-0.0666262	0.497444
1.71424e-08	0.240181	EXOC2	-0.221616	0.701978
6.86294e-08	0.157195	EXOSC1	-0.0719294	0.38632
4.78697e-07	0.350949	EXOSC2	-0.0323882	0.734285
5.60729e-13	0.794606	EXOSC4	0.262221	1.32699
0.000530616	0.425939	EXOSC5	0.0144526	0.837425
0.00252462	0.10883	EXOSC9	-0.198543	0.416202
0.00164018	0.180094	EYA3	-0.0734642	0.433653
0.00026694	0.0154049	EYA4	-0.16768	0.19849
1.6496e-43	1.08598	EZH2	0.519679	1.65227
1.988e-25	0.961681	EZR	0.364247	1.55911
0.00209617	0.147838	F11	-0.0472961	0.342972
2.01035e-23	0.890836	F11R	0.43766	1.34401
1.70374e-21	0.749628	F12	0.297661	1.20159
2.01205e-10	0.188487	F2RL1	-0.149549	0.526523
1.52925e-09	0.306351	F2RL2	-0.0686158	0.681318
0.0370952	0.109098	F2RL3	-0.0343215	0.252517
8.96769e-06	0.334923	F5	0.0293385	0.640507
7.371e-12	0.478601	F7	0.0485498	0.908652
2.53849e-08	0.0413325	F8A1	-0.289947	0.372612
2.26272e-06	0.169625	FA2H	-0.0931238	0.432374
9.86653e-09	0.368866	FAAH	-0.0394509	0.777183
6.10077e-06	0.386023	FAAP100	-0.0794622	0.851509
0.0315737	0.201316	FAAP24	-0.0684206	0.471053
0.000494135	0.216265	FABP3	-0.14931	0.581839
0.0086485	0.136981	FABP3P2	-0.0515335	0.325496
0.00354074	0.171925	FABP6	0.00101929	0.342832
1.92058e-07	0.0241562	FABP7	-0.569277	0.61759
9.88964e-11	0.478705	FADD	0.0406185	0.916792
8.43002e-05	0.0866151	FADS1	-0.404507	0.577737
3.75496e-12	0.624449	FADS2	0.124795	1.1241
9.51594e-10	0.0519958	FAF1	-0.278196	0.382188
8.32874e-08	0.167868	FAF2	-0.16209	0.497825
0.0142235	0.0290887	FAIM2	-0.299013	0.35719
3.54191e-13	0.564686	FAM102A	0.120059	1.00931
0.00585538	0.19146	FAM105A	-0.0911566	0.474076
0.00141098	0.18983	FAM110B	-0.330117	0.709777
0.000328159	0.146083	FAM111A	-0.0909607	0.383127
8.18897e-06	0.33615	FAM136A	-0.0241867	0.696486
0.0101772	0.0930238	FAM153A	-0.138492	0.32454
1.17676e-05	0.250364	FAM155A	-0.28274	0.783468
0.000178146	0.188582	FAM155B	-0.0705808	0.447745
9.52357e-18	0.159193	FAM162A	-0.142371	0.460757
0.000378464	0.374408	FAM169A	-0.211676	0.960492
2.07036e-14	0.543424	FAM173A	0.134014	0.952835
1.84096e-07	0.67813	FAM174B	0.115377	1.24088
3.54513e-11	0.303934	FAM186A	0.0701208	0.537748
2.1807e-10	0.19946	FAM189B	-0.0530159	0.451935
2.48603e-09	0.253643	FAM192A	-0.0477204	0.555007
0.0366338	0.0852295	FAM205BP	-0.066296	0.236755
1.61725e-17	0.357826	FAM208B	-0.118957	0.834608
2.07039e-06	0.0883209	FAM214B	-0.137637	0.314279
0.0376076	0.117628	FAM216A	-0.252367	0.487622
4.28291e-05	0.167177	FAM222B	-0.126007	0.46036
4.5398e-11	0.677574	FAM234B	0.0987039	1.25644
0.0270096	0.197178	FAM32A	-0.11796	0.512316
1.69828e-05	0.148363	FAM3A	-0.109706	0.406433
4.22676e-05	0.0433254	FAM46C	-0.455285	0.541936
4.06953e-25	0.469245	FAM49B	0.0758911	0.8626
1.01646e-05	0.4241	FAM50A	0.0404364	0.807763
0.042349	0.0552902	FAM53B	-0.151867	0.262447
0.0493418	0.0127064	FAM66D	-0.130058	0.155471
1.05742e-06	0.217209	FAM83E	-0.00176388	0.436182
0.049271	0.0934849	FAM86C1	-0.171845	0.358815
2.1414e-07	0.4273	FAM89B	0.0638582	0.790741
0.0117651	0.182181	FAM96B	-0.197917	0.562278
7.88956e-08	0.0727902	FAM98A	-0.298157	0.443738
2.77669e-06	0.195798	FANCC	-0.0394036	0.431
3.28875e-14	0.491075	FANCF	0.122583	0.859567
2.25393e-12	0.482564	FANCG	0.132485	0.832644
1.36296e-46	0.992378	FANCI	0.575	1.40975
1.05323e-08	0.184597	FAR2	-0.0805922	0.449786
9.7997e-16	0.616102	FARP1	0.229718	1.00249
4.01387e-10	0.083747	FARP2	-0.129091	0.296585
2.4144e-06	0.165318	FARS2	-0.0645364	0.395172
2.35854e-09	0.561911	FARSA	0.165974	0.957849
0.0142179	0.152436	FASLG	-0.10156	0.406431
0.00159362	0.0309706	FASN	-0.359872	0.421814
7.86688e-08	0.259407	FASTK	-0.0208683	0.539682
0.00618031	0.0876799	FASTKD1	-0.253954	0.429314
2.8361e-08	0.170834	FASTKD3	-0.193124	0.534793
2.63116e-15	0.882694	FBN2	0.216071	1.54932
0.000185373	0.377543	FBP1	-0.221714	0.9768
3.76307e-08	0.257891	FBRS	-0.0440814	0.559864
0.00852383	0.0682971	FBXL15	-0.322991	0.459585
8.22086e-06	0.192368	FBXL18	-0.0159008	0.400638
8.23014e-05	0.264739	FBXL2	-0.0845994	0.614078
3.29084e-22	0.774289	FBXL6	0.303677	1.2449
1.12734e-18	0.559938	FBXO22	0.158187	0.96169
0.00156342	0.0614787	FBXO24	-0.129666	0.252624
6.70847e-23	0.28077	FBXO28	-0.0617965	0.623337
0.0465826	0.0460423	FBXO40	-0.120828	0.212913
9.6024e-12	0.379659	FBXO41	0.12746	0.631859
1.73696e-08	0.257455	FBXO46	-0.0538824	0.568793
3.00456e-15	0.599304	FBXO5	0.178712	1.0199
9.98535e-11	0.157492	FBXW12	-0.361865	0.676848
0.0121191	0.117083	FCAR	-0.0258898	0.260055
4.63973e-09	0.561696	FCER1G	0.0515338	1.07186
7.28946e-18	0.951161	FCGR1A	0.399906	1.50242
3.89379e-18	0.807706	FCGR1B	0.244225	1.37119
1.19741e-05	0.0126596	FCGR2A	-0.575447	0.600766
1.98691e-12	0.240734	FCGR2C	-0.104486	0.585955
3.09019e-14	0.764598	FCGR3A	0.241758	1.28744
1.00304e-09	0.115257	FCGR3B	-0.311364	0.541878
9.76052e-14	0.598224	FCMR	0.215628	0.980821
0.000358413	0.0349867	FCN2	-0.075318	0.145291
0.000205779	0.00593429	FCRL2	-0.277067	0.288936
7.37901e-06	0.423135	FDPS	-0.037106	0.883376
0.00831089	0.303669	FDXR	-0.107569	0.714907
9.81479e-06	0.128739	FECH	-0.125544	0.383022
1.86044e-29	0.714873	FEN1	0.329727	1.10002
5.54549e-07	0.314833	FER1L4	0.0678811	0.561785
0.00279154	0.000177175	FEZF2	-0.120844	0.121198
5.25914e-05	0.160099	FFAR2	-0.158135	0.478332
0.0111235	0.133264	FGA	-0.000270588	0.266798
3.33978e-10	0.378404	FGD1	0.0439775	0.71283
3.35428e-12	0.470238	FGD6	0.0485546	0.891922
0.0050363	0.0979361	FGF16	-0.0717575	0.26763
0.0231551	0.133946	FGF17	-0.136597	0.404489
0.0237227	0.0944405	FGF22	-0.0553214	0.244202
0.0487004	0.0923382	FGF23	-0.0409194	0.225596
0.00275624	0.0330845	FGF3	-0.113145	0.179314
0.00314651	0.0996324	FGF5	-0.0868214	0.286086
0.00757541	0.13214	FGF6	-0.0316556	0.295935
1.55071e-35	0.869934	FGFR1OP	0.426217	1.31365
4.29257e-09	0.4105	FGFR3	-0.0559423	0.876941
3.83329e-10	0.268165	FGFR4	0.0912976	0.445033
0.0487965	0.0620144	FHL3	-0.198464	0.322493
9.53984e-05	0.088273	FHOD1	-0.329339	0.505885
0.000444806	0.253588	FIBP	-0.0537353	0.560911
0.00988204	0.108623	FICD	-0.126594	0.34384
6.24258e-08	0.148848	FIG4	-0.162595	0.46029
0.001517	0.0262654	FIP1L1	-0.183215	0.235746
0.00136069	0.241323	FKBP10	-0.196959	0.679604
1.45773e-06	0.259532	FKBP11	-0.0220682	0.541133
0.00545489	0.0739138	FKBP14	-0.322122	0.46995
1.34623e-12	0.190091	FKBP15	-0.234348	0.614529
7.82912e-14	0.256357	FKBP1A	-0.11881	0.631524
2.92173e-08	0.212694	FKBP3	-0.0565029	0.481891
4.09567e-23	1.0859	FKBP4	0.448113	1.72369
0.00944768	0.00384438	FKBP8	-0.282642	0.290331
1.45718e-08	0.341891	FKBPL	0.0663899	0.617392
0.000152133	0.0272283	FKSG49	-0.330279	0.384736
1.59741e-27	0.824193	FLAD1	0.378299	1.27009
3.49998e-08	0.0430999	FLCN	-0.169433	0.255632
2.06754e-05	0.1039	FLII	-0.311607	0.519408
0.00150458	0.0128745	FLJ11292	-0.19065	0.216399
0.0343318	0.106373	FLJ11710	-0.153682	0.366428
2.2507e-10	0.507471	FLJ22184	0.203654	0.811289
4.29974e-08	0.604585	FLNB	0.0747868	1.13438
5.33308e-11	0.0938124	FLOT1	-0.298786	0.486411
0.00935527	0.118624	FLOT2	-0.206718	0.443965
3.98231e-05	0.0143436	FLT3LG	-0.130325	0.159013
9.68788e-10	0.247794	FLVCR2	-0.0706476	0.566236
1.76351e-39	1.70487	FN1	1.20505	2.20468
0.0220233	0.0902814	FNDC11	-0.0783536	0.258916
8.00525e-05	0.0132713	FOCAD	-0.340347	0.36689
4.60249e-08	0.0343676	FOLR1	-0.545053	0.613788
3.65125e-12	0.579465	FOXA1	-0.141832	1.30076
0.0144713	0.0305855	FOXC2	-0.167152	0.228323
9.54435e-05	0.147023	FOXD1	-0.342272	0.636318
0.0199498	0.141666	FOXD2	-0.0289617	0.312293
0.00369563	0.10702	FOXD3	-0.0287855	0.242825
0.0364044	0.0156373	FOXD4	-0.122828	0.154102
5.18538e-11	0.434284	FOXE1	0.0181254	0.850442
0.0462936	0.249079	FOXG1	-0.238956	0.737114
0.000190228	0.160192	FOXH1	-0.00553054	0.325914
0.012902	0.207279	FOXJ1	-0.0465298	0.461089
7.8247e-16	0.420012	FOXK2	0.0568901	0.783134
0.00201615	0.149879	FOXL1	-0.047574	0.347331
9.03107e-40	0.598054	FOXM1	0.286862	0.909246
0.0119495	0.104738	FOXN1	-0.0346561	0.244133
0.036842	0.104459	FOXP3	-0.0684947	0.277413
6.851e-10	0.187487	FOXRED2	-0.120225	0.495199
0.000383464	0.142978	FPGS	-0.150721	0.436676
0.00809556	0.0436876	FPGT	-0.317785	0.40516
2.05939e-06	0.0592039	FPR1	-0.236647	0.355055
0.000221596	0.133883	FPR2	-0.045317	0.313083
5.21351e-21	0.530808	FPR3	0.10386	0.957756
2.21642e-05	0.197701	FRAT2	-0.168392	0.563793
2.04495e-12	0.614469	FRK	0.0537255	1.17521
0.00748156	0.0488864	FRMD8	-0.22121	0.318983
0.00630301	0.0632064	FRMPD1	-0.134902	0.261315
1.07695e-09	0.34717	FRS2	0.0682714	0.626068
2.90718e-06	0.118545	FRYL	-0.139112	0.376203
1.82854e-06	0.0411889	FSBP	-0.15465	0.237028
8.51644e-08	0.166807	FSTL4	-0.00372741	0.337341
4.24249e-05	0.04485	FTCD	-0.110215	0.199915
0.000227226	0.104233	FTL	-0.240175	0.448641
6.82586e-14	0.385884	FTSJ1	-0.0366126	0.808381
8.33782e-13	0.374499	FUBP1	0.0412615	0.707737
0.0234577	0.121017	FUBP3	-0.230366	0.472401
3.26822e-08	0.173637	FUS	-0.0678064	0.41508
8.63875e-11	0.538189	FUT2	0.120595	0.955783
1.28464e-09	0.330263	FUT3	-0.0227565	0.683283
5.97959e-05	0.0274117	FUT6	-0.222621	0.277445
2.36152e-20	0.784855	FUT8	0.253434	1.31628
0.00131541	0.0749337	FUT9	-0.0605894	0.210457
5.64657e-08	0.0464282	FXN	-0.225649	0.318505
1.01088e-08	0.179218	FXR1	-0.123999	0.482436
0.00227706	0.0868568	FXR2	-0.132138	0.305851
0.000460287	0.00314644	FXYD2	-0.18135	0.187643
2.67521e-17	0.69193	FXYD3	0.215957	1.1679
0.0193929	0.278625	FXYD5	-0.264256	0.821505
5.41054e-12	0.378189	FYB1	-0.0571308	0.813509
0.000261162	0.359497	FZD2	-0.106302	0.825296
1.67564e-09	0.314283	FZR1	-0.0839265	0.712492
4.6921e-12	0.261415	G3BP1	-0.0574807	0.580311
2.89161e-14	0.281123	G3BP2	-0.116123	0.67837
0.00804082	0.115542	G6PC	-0.023592	0.254676
5.87873e-08	0.385255	G6PC3	-0.0722084	0.842719
1.26396e-08	0.591893	G6PD	-0.0999565	1.28374
0.00541516	0.368867	GAA	-0.0434983	0.781232
1.70781e-06	0.683457	GABBR1	-0.388548	1.75546
0.000486761	0.266313	GABBR2	-0.0695557	0.602182
1.66378e-21	0.572422	GABPB1	0.209501	0.935342
0.03837	0.136365	GABRA5	-0.0640388	0.336769
0.0155521	0.0646678	GABRB3	-0.134005	0.26334
2.37045e-07	0.18001	GABRD	0.0281022	0.331918
0.000413896	0.108366	GABRQ	-0.0360489	0.252782
4.0561e-06	0.281366	GAD1	-0.0288593	0.59159
0.000195537	0.18498	GAD2	0.0186117	0.351347
1.91526e-06	0.341748	GADD45G	-0.129381	0.812877
2.2824e-05	0.0638671	GADD45GIP1	-0.0789088	0.206643
0.0103194	0.466947	GAGE1	-0.0687925	1.00269
0.0283053	0.37189	GAGE12B	-0.149717	0.893496
0.0413311	0.20852	GAGE3	-0.257751	0.674792
2.24876e-05	0.379034	GAK	-0.0261395	0.784206
4.62714e-05	0.134477	GAL	-0.207019	0.475973
4.27728e-06	0.0974342	GAL3ST1	-0.0397591	0.234627
1.29621e-09	0.448889	GAL3ST4	0.130196	0.767582
4.95433e-33	0.871074	GALE	0.416458	1.32569
2.94488e-08	0.282159	GALK1	0.0421201	0.522198
7.68238e-07	0.179926	GALNS	-0.12543	0.485282
4.76345e-10	0.0733065	GALNT1	-0.268601	0.415214
1.29341e-09	0.374479	GALNT10	-0.0309556	0.779914
3.70645e-21	0.731643	GALNT2	0.273695	1.18959
9.39521e-06	0.0608349	GALNT3	-0.249985	0.371655
5.51728e-05	0.282236	GALNT4	-0.136607	0.701079
3.5968e-19	1.15508	GALNT6	0.347418	1.96275
4.82265e-15	0.482901	GALNT7	-0.155951	1.12175
0.00553583	0.308601	GAMT	-0.337555	0.954757
0.000369824	0.351033	GANAB	0.0165653	0.685501
0.0176751	0.0192165	GAP43	-0.170192	0.208625
6.43797e-09	0.58729	GAPDH	0.143184	1.0314
0.0164667	0.0812406	GAPDHS	-0.0535225	0.216004
2.87418e-10	0.171847	GAPVD1	-0.149967	0.493661
5.84749e-17	0.212729	GARS	-0.117362	0.54282
3.36365e-24	0.639081	GART	0.292497	0.985665
0.00586438	0.177884	GAS8	-0.0735905	0.429358
0.000113598	0.273707	GATA2	-0.118014	0.665429
1.89579e-08	1.38663	GATA3	0.232666	2.5406
0.00021758	0.177703	GATA4	-0.0738549	0.429261
5.70769e-06	0.0757609	GATAD2A	-0.211362	0.362883
5.10735e-17	0.242118	GATC	-0.0143369	0.498572
0.000670084	0.0744965	GATM	-0.0962371	0.24523
1.64223e-14	0.493053	GBA	0.0716933	0.914413
0.0193367	0.0676926	GBA3	-0.143964	0.279349
7.63818e-13	0.48387	GBAP1	0.141537	0.826202
0.0156988	0.10506	GBF1	-0.196918	0.407039
4.61488e-07	0.245794	GBP1	-0.39071	0.882297
5.35248e-05	0.353942	GCAT	-0.107879	0.815763
0.0131335	0.04394	GCGR	-0.118471	0.206351
2.34979e-14	0.408097	GCH1	-0.165381	0.981574
1.19537e-06	0.47784	GCHFR	-0.0440794	0.999759
4.23121e-20	0.564256	GCK	0.289327	0.839185
6.39903e-05	0.149936	GCN1	-0.174537	0.47441
1.88929e-05	0.218397	GCNT1	-0.216577	0.653371
0.00794504	0.123567	GCNT1P1	-0.0710327	0.318166
0.00119113	0.0965048	GCNT2	-0.261212	0.454222
0.00246842	0.181661	GCNT3	-0.0157746	0.379096
0.00104309	0.209206	GDAP1	-0.334533	0.752945
0.0385741	0.063045	GDAP1L1	-0.0799153	0.206005
8.35649e-07	0.1602	GDAP2	-0.0550371	0.375437
4.5934e-14	0.072719	GDE1	-0.273268	0.418706
5.52408e-05	0.117952	GDF11	-0.0294965	0.265401
7.52082e-13	0.578564	GDF15	-0.106044	1.26317
0.0114461	0.0849066	GDF9	-0.233651	0.403464
0.0230008	0.222061	GDI1	-0.0935982	0.53772
1.29637e-05	0.0451516	GDI2	-0.364106	0.45441
0.00814611	0.0921076	GDNF	-0.0642223	0.248438
[truncated: 4,220 more rows]
