# Supplementary material for: A novel miR-1291-ERRα-CPT1C axis modulates tumor cell proliferation, metabolism and tumorigenesis
Source: Theranostics. 2020 Jun 1;10(16):7193–210. doi: 10.7150/thno.44877 (PMC7330864; doi:10.7150/thno.44877)
Supplement: Supplementary file 3 — Supplementary table S5. [file thnov10p7193s3.xlsx]

## Sheet: TargetScan7
Target gene	Representative transcript	Gene name	3P-seq tags + 5	Total sites	8mer sites	7mer-m8 sites	7mer-A1 sites	6mer sites	Representative miRNA	Cumulative weighted context++ score	Total context++ score
TMEM105	ENST00000332900.1	transmembrane protein 105	5	4	2	1	1	1	hsa-miR-6775-3p	-1.23	-1.23
ARID3B	ENST00000346246.5	AT rich interactive domain 3B (BRIGHT-like)	11	3	2	1	0	0	hsa-miR-6775-3p	-1.06	-1.06
SH2D5	ENST00000375031.1	SH2 domain containing 5	7	3	2	1	0	0	hsa-miR-6775-3p	-1.03	-1.03
FAM222B	ENST00000582266.1	family with sequence similarity 222, member B	100	5	0	4	1	0	hsa-miR-6775-3p	-1.01	-1.17
MAGEA11	ENST00000333104.4	melanoma antigen family A, 11	30	2	2	0	0	0	hsa-miR-6775-3p	-0.99	-0.99
NF2	ENST00000347330.5	neurofibromin 2 (merlin)	828	4	1	2	1	2	hsa-miR-6775-3p	-0.98	-1.23
OMP	ENST00000529803.1	olfactory marker protein	9	4	2	1	1	0	hsa-miR-6775-3p	-0.97	-0.97
MRPL43	ENST00000477279.1	mitochondrial ribosomal protein L43	502	2	1	1	0	0	hsa-miR-6775-3p	-0.97	-0.97
TMEM164	ENST00000372073.1	transmembrane protein 164	711	5	2	1	2	0	hsa-miR-6775-3p	-0.97	-1.13
GPRIN2	ENST00000374314.4	G protein regulated inducer of neurite outgrowth 2	5	5	2	0	3	2	hsa-miR-6775-3p	-0.96	-0.96
TRAPPC2L	ENST00000565504.1	trafficking protein particle complex 2-like	1619	2	1	1	0	2	hsa-miR-6775-3p	-0.96	-1.02
C1orf64	ENST00000329454.2	chromosome 1 open reading frame 64	5	3	1	1	1	1	hsa-miR-6775-3p	-0.95	-0.95
AP003774.4	ENST00000316124.2	HCG1652096, isoform CRA_a; Uncharacterized protein; cDNA FLJ37045 fis, clone BRACE2012185	5	2	1	1	0	0	hsa-miR-1291	-0.93	-0.93
HIST1H4J	ENST00000355057.1	histone cluster 1, H4j	5	1	1	0	0	0	hsa-miR-6775-3p	-0.93	-0.93
LYNX1	ENST00000395192.2	Ly6/neurotoxin 1	5	3	1	1	1	3	hsa-miR-6775-3p	-0.93	-0.93
NTSR1	ENST00000370501.3	neurotensin receptor 1 (high affinity)	37	3	1	1	1	2	hsa-miR-6775-3p	-0.92	-0.92
SNRPB	ENST00000381342.2	small nuclear ribonucleoprotein polypeptides B and B1	234	2	1	1	0	0	hsa-miR-1291	-0.88	-0.88
UBTD1	ENST00000370664.3	ubiquitin domain containing 1	10	3	1	1	1	0	hsa-miR-6775-3p	-0.88	-0.88
HIST1H4D	ENST00000340756.2	histone cluster 1, H4d	5	1	1	0	0	0	hsa-miR-6775-3p	-0.88	-0.88
THEM6	ENST00000336138.3	thioesterase superfamily member 6	1500	4	2	2	0	1	hsa-miR-6775-3p	-0.87	-0.88
EPHA10	ENST00000373048.4	EPH receptor A10	11	4	1	2	1	2	hsa-miR-6775-3p	-0.87	-0.87
SNPH	ENST00000381873.3	syntaphilin	13	4	1	1	2	2	hsa-miR-1291	-0.86	-0.86
FOXS1	ENST00000375978.3	forkhead box S1	9	2	1	1	0	0	hsa-miR-1291	-0.86	-0.86
CHRFAM7A	ENST00000397827.3	CHRNA7 (cholinergic receptor, nicotinic, alpha 7, exons 5-10) and FAM7A (family with sequence similarity 7A, exons A-E) fusion	5	3	2	0	1	0	hsa-miR-6775-3p	-0.85	-0.85
POMT1	ENST00000423007.1	protein-O-mannosyltransferase 1	2617	4	1	2	1	0	hsa-miR-6775-3p	-0.85	-0.85
C11orf21	ENST00000381153.3	chromosome 11 open reading frame 21	5	3	2	1	0	0	hsa-miR-6775-3p	-0.84	-0.84
LRRC32	ENST00000260061.5	leucine rich repeat containing 32	10	4	0	3	1	1	hsa-miR-1291	-0.84	-0.84
CRK	ENST00000398970.5	v-crk avian sarcoma virus CT10 oncogene homolog	1841	3	1	1	1	0	hsa-miR-6775-3p	-0.83	-0.84
TAB1	ENST00000216160.6	TGF-beta activated kinase 1/MAP3K7 binding protein 1	577	5	1	3	1	0	hsa-miR-6775-3p	-0.83	-1.19
ITGA7	ENST00000257880.7	integrin, alpha 7	100	2	2	0	0	1	hsa-miR-6775-3p	-0.82	-0.82
RASSF1	ENST00000327761.3	Ras association (RalGDS/AF-6) domain family member 1	236	2	1	1	0	0	hsa-miR-6775-3p	-0.82	-0.82
SLC6A3	ENST00000270349.9	solute carrier family 6 (neurotransmitter transporter), member 3	5	11	1	10	0	0	hsa-miR-6775-3p	-0.81	-0.81
PILRA	ENST00000394000.2	paired immunoglobin-like type 2 receptor alpha	5	1	1	0	0	0	hsa-miR-6775-3p	-0.81	-0.81
EIF4EBP1	ENST00000338825.4	eukaryotic translation initiation factor 4E binding protein 1	121	4	0	2	2	0	hsa-miR-6775-3p	-0.81	-0.98
SYPL2	ENST00000369872.3	synaptophysin-like 2	69	2	1	0	1	0	hsa-miR-6775-3p	-0.81	-0.81
NUDT17	ENST00000334513.5	nudix (nucleoside diphosphate linked moiety X)-type motif 17	131	1	1	0	0	0	hsa-miR-6775-3p	-0.8	-0.8
HIST1H4L	ENST00000355981.2	histone cluster 1, H4l	5	1	1	0	0	0	hsa-miR-6775-3p	-0.8	-0.8
TGM4	ENST00000296125.4	transglutaminase 4	5	2	1	0	1	0	hsa-miR-6775-3p	-0.8	-0.8
GBA	ENST00000368373.3	glucosidase, beta, acid	27	4	3	1	0	0	hsa-miR-6775-3p	-0.8	-0.92
LRRC10B	ENST00000378075.2	leucine rich repeat containing 10B	5	3	1	1	1	1	hsa-miR-6775-3p	-0.8	-0.8
ST6GALNAC6	ENST00000373146.1	ST6 (alpha-N-acetyl-neuraminyl-2,3-beta-galactosyl-1,3)-N-acetylgalactosaminide alpha-2,6-sialyltransferase 6	28	3	0	2	1	0	hsa-miR-6775-3p	-0.79	-0.79
ENHO	ENST00000399775.2	energy homeostasis associated	124	2	1	0	1	0	hsa-miR-6775-3p	-0.79	-0.79
MAGEA2B	ENST00000370293.2	melanoma antigen family A, 2B	5	2	1	1	0	0	hsa-miR-6775-3p	-0.78	-0.78
MAGEA2	ENST00000370284.1	melanoma antigen family A, 2	5	2	1	1	0	0	hsa-miR-6775-3p	-0.78	-0.78
MLTK	ENST00000375213.3	Mitogen-activated protein kinase kinase kinase MLT	734	2	2	0	0	1	hsa-miR-6775-3p	-0.78	-0.81
TEX19	ENST00000333437.4	testis expressed 19	14	3	0	2	1	1	hsa-miR-6775-3p	-0.78	-0.78
PACSIN1	ENST00000244458.2	protein kinase C and casein kinase substrate in neurons 1	25	6	2	4	0	1	hsa-miR-6775-3p	-0.77	-0.77
KIAA1614	ENST00000367588.4	KIAA1614	5	5	1	4	0	2	hsa-miR-1291	-0.77	-0.77
SLC39A5	ENST00000454355.2	solute carrier family 39 (zinc transporter), member 5	1510	1	1	0	0	0	hsa-miR-6775-3p	-0.77	-0.77
TNNI1	ENST00000361379.4	troponin I type 1 (skeletal, slow)	5	2	1	1	0	1	hsa-miR-6775-3p	-0.77	-0.77
KCNJ12	ENST00000583088.1	potassium inwardly-rectifying channel, subfamily J, member 12	9	5	2	1	2	0	hsa-miR-6775-3p	-0.76	-0.76
KRT32	ENST00000225899.3	keratin 32	5	1	1	0	0	2	hsa-miR-6775-3p	-0.75	-0.86
CCDC3	ENST00000378825.3	coiled-coil domain containing 3	16	3	1	2	0	1	hsa-miR-6775-3p	-0.74	-0.74
SRSF9	ENST00000229390.3	serine/arginine-rich splicing factor 9	946	1	1	0	0	0	hsa-miR-1291	-0.74	-0.74
AC092675.3	ENST00000409490.1	Uncharacterized protein	5	1	1	0	0	0	hsa-miR-6775-3p	-0.73	-0.73
FAM189A1	ENST00000261275.4	family with sequence similarity 189, member A1	12	4	2	2	0	0	hsa-miR-1291	-0.73	-0.73
CC2D1A	ENST00000318003.7	coiled-coil and C2 domain containing 1A	22	2	2	0	0	1	hsa-miR-6775-3p	-0.72	-0.72
XKR7	ENST00000562532.2	XK, Kell blood group complex subunit-related family, member 7	5	5	2	2	1	1	hsa-miR-6775-3p	-0.71	-0.71
OSBPL5	ENST00000478260.1	oxysterol binding protein-like 5	215	2	0	1	1	1	hsa-miR-6775-3p	-0.71	-0.71
RP4-758J18.2	ENST00000444362.1	HCG20425, isoform CRA_a; Uncharacterized protein; cDNA FLJ53815	283	2	1	0	1	0	hsa-miR-6775-3p	-0.71	-0.72
MAGEA8	ENST00000535454.1	melanoma antigen family A, 8	5	2	1	0	1	1	hsa-miR-6775-3p	-0.71	-0.71
ZHX1-C8ORF76	ENST00000357082.4	ZHX1-C8ORF76 readthrough	5	1	1	0	0	0	hsa-miR-6775-3p	-0.71	-0.71
GPR37L1	ENST00000367282.5	G protein-coupled receptor 37 like 1	5	3	0	3	0	4	hsa-miR-1291	-0.7	-0.7
CRIP1	ENST00000409393.2	cysteine-rich protein 1 (intestinal)	3705	1	1	0	0	0	hsa-miR-6775-3p	-0.7	-0.7
KRTAP10-3	ENST00000391620.1	keratin associated protein 10-3	5	1	1	0	0	0	hsa-miR-6775-3p	-0.7	-0.7
MMP11	ENST00000215743.3	matrix metallopeptidase 11 (stromelysin 3)	1719	2	1	0	1	0	hsa-miR-6775-3p	-0.69	-0.69
CENPO	ENST00000380834.2	centromere protein O	298	4	3	1	0	2	hsa-miR-6775-3p	-0.69	-1.09
TRMT2A	ENST00000404751.3	tRNA methyltransferase 2 homolog A (S. cerevisiae)	455	5	0	3	2	0	hsa-miR-6775-3p	-0.69	-1.15
IL18BP	ENST00000497194.2	interleukin 18 binding protein	41	3	1	2	0	2	hsa-miR-6775-3p	-0.68	-0.92
NDOR1	ENST00000427047.2	NADPH dependent diflavin oxidoreductase 1	1044	4	1	1	2	2	hsa-miR-1291	-0.68	-0.81
MUC22	ENST00000561890.1	mucin 22	5	1	1	0	0	0	hsa-miR-6775-3p	-0.68	-0.68
ENTPD8	ENST00000344119.2	ectonucleoside triphosphate diphosphohydrolase 8	5	2	1	1	0	0	hsa-miR-1291	-0.68	-0.68
MYO19	ENST00000431794.3	myosin XIX	615	1	1	0	0	0	hsa-miR-6775-3p	-0.68	-0.68
CHST3	ENST00000373115.4	carbohydrate (chondroitin 6) sulfotransferase 3	217	5	0	2	3	4	hsa-miR-6775-3p	-0.68	-0.7
RPL18	ENST00000549273.1	ribosomal protein L18	4686	2	1	1	0	2	hsa-miR-1291	-0.68	-0.68
ECSIT	ENST00000591104.1	ECSIT signalling integrator	623	2	1	1	0	0	hsa-miR-6775-3p	-0.67	-0.67
VASH1	ENST00000167106.4	vasohibin 1	39	6	1	4	1	0	hsa-miR-6775-3p	-0.67	-0.67
IL20RB	ENST00000309741.5	interleukin 20 receptor beta	16	2	0	1	1	1	hsa-miR-6775-3p	-0.67	-0.67
RRP7A	ENST00000323013.6	ribosomal RNA processing 7 homolog A (S. cerevisiae)	522	5	1	4	0	0	hsa-miR-6775-3p	-0.67	-0.69
IMPA2	ENST00000269159.3	inositol(myo)-1(or 4)-monophosphatase 2	2916	1	1	0	0	0	hsa-miR-1291	-0.67	-0.67
PGM5	ENST00000396396.1	phosphoglucomutase 5	23	2	1	1	0	0	hsa-miR-6775-3p	-0.67	-0.67
NR1I3	ENST00000508387.1	nuclear receptor subfamily 1, group I, member 3	5	2	0	1	1	0	hsa-miR-6775-3p	-0.66	-0.66
FAIM2	ENST00000320634.3	Fas apoptotic inhibitory molecule 2	5	3	2	1	0	2	hsa-miR-6775-3p	-0.66	-0.66
GBA2	ENST00000378088.1	glucosidase, beta (bile acid) 2	19	2	0	2	0	0	hsa-miR-1291	-0.66	-0.66
GPSM1	ENST00000440944.1	G-protein signaling modulator 1	5243	4	1	3	0	1	hsa-miR-6775-3p	-0.66	-0.66
SS18L1	ENST00000331758.3	synovial sarcoma translocation gene on chromosome 18-like 1	274	1	1	0	0	1	hsa-miR-6775-3p	-0.65	-0.65
LOXL4	ENST00000260702.3	lysyl oxidase-like 4	299	2	0	1	1	2	hsa-miR-6775-3p	-0.65	-0.65
CALML5	ENST00000380332.3	calmodulin-like 5	5	1	1	0	0	1	hsa-miR-6775-3p	-0.65	-0.65
CD74	ENST00000377795.3	CD74 molecule, major histocompatibility complex, class II invariant chain	168	1	1	0	0	0	hsa-miR-6775-3p	-0.65	-0.65
KLHL22	ENST00000328879.4	kelch-like family member 22	76	2	1	1	0	0	hsa-miR-6775-3p	-0.65	-0.65
ANKRD23	ENST00000318357.4	ankyrin repeat domain 23	9	3	1	0	2	0	hsa-miR-6775-3p	-0.65	-0.65
LMF2	ENST00000380796.3	lipase maturation factor 2	1375	3	1	0	2	0	hsa-miR-6775-3p	-0.64	-0.84
LINC00999	ENST00000423687.1	long intergenic non-protein coding RNA 999	5	1	1	0	0	0	hsa-miR-1291	-0.64	-0.64
CDC42EP1	ENST00000249014.4	CDC42 effector protein (Rho GTPase binding) 1	4709	2	1	1	0	0	hsa-miR-6775-3p	-0.64	-0.64
FAM86C1	ENST00000359244.4	family with sequence similarity 86, member C1	5	1	1	0	0	0	hsa-miR-6775-3p	-0.64	-0.64
CYP1A1	ENST00000379727.3	cytochrome P450, family 1, subfamily A, polypeptide 1	837	1	1	0	0	0	hsa-miR-6775-3p	-0.63	-0.63
DNAJC4	ENST00000355040.4	DnaJ (Hsp40) homolog, subfamily C, member 4	67	1	1	0	0	0	hsa-miR-1291	-0.63	-0.63
GADD45G	ENST00000252506.6	growth arrest and DNA-damage-inducible, gamma	155	2	2	0	0	0	hsa-miR-6775-3p	-0.63	-0.63
TMEM254	ENST00000372275.1	transmembrane protein 254	61	2	1	1	0	0	hsa-miR-6775-3p	-0.63	-0.7
AEN	ENST00000332810.3	apoptosis enhancing nuclease	610	2	2	0	0	1	hsa-miR-6775-3p	-0.63	-0.63
HMOX1	ENST00000216117.8	heme oxygenase (decycling) 1	702	2	1	1	0	0	hsa-miR-1291	-0.62	-0.62
TRIM44	ENST00000299413.5	tripartite motif containing 44	4203	4	1	1	2	0	hsa-miR-6775-3p	-0.62	-0.76
UBE2Z	ENST00000360943.5	ubiquitin-conjugating enzyme E2Z	3688	2	1	1	0	1	hsa-miR-1291	-0.62	-0.62
HCK	ENST00000520553.1	hemopoietic cell kinase	5	2	1	1	0	0	hsa-miR-6775-3p	-0.62	-0.62
SDF2L1	ENST00000248958.4	stromal cell-derived factor 2-like 1	1236	1	1	0	0	0	hsa-miR-6775-3p	-0.62	-0.62
MAFG	ENST00000357736.4	v-maf avian musculoaponeurotic fibrosarcoma oncogene homolog G	5	3	1	2	0	0	hsa-miR-1291	-0.62	-0.62
PGAP3	ENST00000579146.1	post-GPI attachment to proteins 3	6	2	1	1	0	0	hsa-miR-6775-3p	-0.62	-0.62
C9orf62	ENST00000320778.2	chromosome 9 open reading frame 62	5	2	1	0	1	1	hsa-miR-6775-3p	-0.62	-0.62
TPRA1	ENST00000296210.7	transmembrane protein, adipocyte asscociated 1	44	4	2	2	0	1	hsa-miR-6775-3p	-0.61	-0.98
PPM1F	ENST00000263212.5	protein phosphatase, Mg2+/Mn2+ dependent, 1F	786	5	3	2	0	1	hsa-miR-6775-3p	-0.61	-0.79
KRTAP10-12	ENST00000400365.3	keratin associated protein 10-12	5	1	1	0	0	0	hsa-miR-6775-3p	-0.61	-0.61
TIMM22	ENST00000327158.4	translocase of inner mitochondrial membrane 22 homolog (yeast)	290	3	0	3	0	0	hsa-miR-1291	-0.61	-0.78
AL354898.1	ENST00000277491.7		5	2	1	1	0	0	hsa-miR-6775-3p	-0.61	-0.61
SHISA6	ENST00000441885.3	shisa family member 6	5	2	1	0	1	3	hsa-miR-6775-3p	-0.61	-0.61
RELT	ENST00000064780.2	RELT tumor necrosis factor receptor	412	4	0	4	0	1	hsa-miR-1291	-0.61	-0.69
KCNJ9	ENST00000368088.3	potassium inwardly-rectifying channel, subfamily J, member 9	5	3	1	1	1	0	hsa-miR-6775-3p	-0.61	-0.61
REEP6	ENST00000233596.3	receptor accessory protein 6	822	3	2	1	0	0	hsa-miR-6775-3p	-0.61	-0.61
CYB561D1	ENST00000496961.1	cytochrome b561 family, member D1	105	3	0	1	2	0	hsa-miR-6775-3p	-0.6	-0.6
CAPNS1	ENST00000587718.1	calpain, small subunit 1	2973	2	0	2	0	1	hsa-miR-1291	-0.6	-0.6
RPP14	ENST00000445193.3	ribonuclease P/MRP 14kDa subunit	1612	2	1	1	0	1	hsa-miR-1291	-0.6	-0.66
FAM160A2	ENST00000449352.2	family with sequence similarity 160, member A2	988	1	1	0	0	0	hsa-miR-6775-3p	-0.6	-0.6
C17orf103	ENST00000468196.1	chromosome 17 open reading frame 103	54	5	1	2	2	0	hsa-miR-6775-3p	-0.6	-0.6
SPSB4	ENST00000310546.2	splA/ryanodine receptor domain and SOCS box containing 4	419	2	1	1	0	0	hsa-miR-6775-3p	-0.59	-0.59
GIMAP6	ENST00000493969.1	GTPase, IMAP family member 6	5	1	1	0	0	0	hsa-miR-6775-3p	-0.59	-0.59
DNAH10OS	ENST00000514254.2	dynein, axonemal, heavy chain 10 opposite strand	89	3	1	2	0	2	hsa-miR-1291	-0.59	-0.59
FAM131A	ENST00000310585.4	family with sequence similarity 131, member A	442	3	0	1	2	3	hsa-miR-6775-3p	-0.59	-0.59
C17orf70	ENST00000327787.8	chromosome 17 open reading frame 70	329	3	1	0	2	0	hsa-miR-6775-3p	-0.59	-0.61
FLJ27365	ENST00000360737.3	hsa-mir-4763	74	4	2	2	0	1	hsa-miR-6775-3p	-0.59	-0.64
BCL9L	ENST00000334801.3	B-cell CLL/lymphoma 9-like	91	6	1	4	1	1	hsa-miR-6775-3p	-0.59	-0.9
C17orf51	ENST00000391411.5	chromosome 17 open reading frame 51	464	5	1	3	1	0	hsa-miR-6775-3p	-0.59	-0.68
SEC14L5	ENST00000251170.7	SEC14-like 5 (S. cerevisiae)	5	4	1	2	1	0	hsa-miR-6775-3p	-0.59	-0.59
PPP2R4	ENST00000393370.2	protein phosphatase 2A activator, regulatory subunit 4	2731	3	1	1	1	1	hsa-miR-6775-3p	-0.59	-0.59
UNK	ENST00000293218.3	unkempt homolog (Drosophila)	124	2	1	1	0	1	hsa-miR-6775-3p	-0.59	-0.59
BOC	ENST00000485230.1	BOC cell adhesion associated, oncogene regulated	159	3	1	1	1	0	hsa-miR-6775-3p	-0.59	-0.74
ZNF580	ENST00000325333.5	zinc finger protein 580	154	1	1	0	0	0	hsa-miR-6775-3p	-0.58	-0.58
NUDT18	ENST00000521807.2	nudix (nucleoside diphosphate linked moiety X)-type motif 18	40	1	1	0	0	0	hsa-miR-6775-3p	-0.58	-0.58
HES5	ENST00000378453.3	hairy and enhancer of split 5 (Drosophila)	5	3	0	2	1	0	hsa-miR-6775-3p	-0.58	-0.58
GLRX	ENST00000379979.4	glutaredoxin (thioltransferase)	79	1	1	0	0	0	hsa-miR-1291	-0.58	-0.58
LSM10	ENST00000315732.2	LSM10, U7 small nuclear RNA associated	1508	3	1	2	0	0	hsa-miR-6775-3p	-0.58	-1
C7orf43	ENST00000394035.2	chromosome 7 open reading frame 43	5436	1	1	0	0	1	hsa-miR-6775-3p	-0.58	-0.58
OR2W3	ENST00000537741.1	olfactory receptor, family 2, subfamily W, member 3	23	2	1	0	1	0	hsa-miR-1291	-0.58	-0.64
FAM92B	ENST00000539556.1	family with sequence similarity 92, member B	5	1	1	0	0	0	hsa-miR-1291	-0.58	-0.58
EPO	ENST00000252723.2	erythropoietin	181	1	1	0	0	1	hsa-miR-6775-3p	-0.58	-0.58
BHLHA15	ENST00000609256.1	basic helix-loop-helix family, member a15	136	2	1	1	0	1	hsa-miR-1291	-0.58	-0.61
C20orf85	ENST00000371168.3	chromosome 20 open reading frame 85	5	1	1	0	0	0	hsa-miR-6775-3p	-0.58	-0.58
ACTR1B	ENST00000289228.5	ARP1 actin-related protein 1 homolog B, centractin beta (yeast)	5716	3	2	1	0	0	hsa-miR-6775-3p	-0.58	-0.58
GLYCTK	ENST00000354773.4	glycerate kinase	3833	5	0	4	1	3	hsa-miR-1291	-0.58	-0.87
BATF2	ENST00000301887.4	basic leucine zipper transcription factor, ATF-like 2	5	2	1	1	0	0	hsa-miR-6775-3p	-0.58	-0.58
PPM1M	ENST00000296487.4	protein phosphatase, Mg2+/Mn2+ dependent, 1M	5	1	1	0	0	0	hsa-miR-6775-3p	-0.57	-0.57
GPR123	ENST00000607359.1	G protein-coupled receptor 123	5	3	0	2	1	0	hsa-miR-6775-3p	-0.57	-0.57
CCDC42B	ENST00000335621.6	coiled-coil domain containing 42B	5	1	1	0	0	0	hsa-miR-6775-3p	-0.57	-0.57
LRRC37A3	ENST00000339474.5	leucine rich repeat containing 37, member A3	5	1	1	0	0	0	hsa-miR-6775-3p	-0.57	-0.57
SLC5A6	ENST00000310574.3	solute carrier family 5 (sodium/multivitamin and iodide cotransporter), member 6	1638	2	1	1	0	0	hsa-miR-1291	-0.57	-0.57
IL10RB	ENST00000290200.2	interleukin 10 receptor, beta	238	2	0	1	1	0	hsa-miR-6775-3p	-0.57	-0.58
KREMEN1	ENST00000400335.4	kringle containing transmembrane protein 1	606	3	1	0	2	2	hsa-miR-6775-3p	-0.57	-0.57
VSIG4	ENST00000455586.2	V-set and immunoglobulin domain containing 4	5	1	1	0	0	0	hsa-miR-1291	-0.57	-0.57
PLA2G4C	ENST00000354276.3	phospholipase A2, group IVC (cytosolic, calcium-independent)	12	1	1	0	0	1	hsa-miR-1291	-0.57	-0.57
CAMKK1	ENST00000381769.2	calcium/calmodulin-dependent protein kinase kinase 1, alpha	34	3	2	0	1	0	hsa-miR-6775-3p	-0.57	-0.57
STYXL1	ENST00000360591.3	serine/threonine/tyrosine interacting-like 1	1060	2	0	1	1	0	hsa-miR-1291	-0.57	-0.57
RNF151	ENST00000569210.2	ring finger protein 151	5	1	1	0	0	0	hsa-miR-6775-3p	-0.57	-0.57
SH3GL1	ENST00000269886.3	SH3-domain GRB2-like 1	739	3	1	1	1	1	hsa-miR-1291	-0.57	-0.57
TMEM52	ENST00000378602.3	transmembrane protein 52	20	1	1	0	0	1	hsa-miR-6775-3p	-0.56	-0.56
CHAC1	ENST00000446533.3	ChaC, cation transport regulator homolog 1 (E. coli)	190	1	1	0	0	1	hsa-miR-6775-3p	-0.56	-0.56
IQCE	ENST00000402050.2	IQ motif containing E	687	7	0	5	2	1	hsa-miR-6775-3p	-0.56	-0.58
KRTAP10-8	ENST00000334662.2	keratin associated protein 10-8	5	1	1	0	0	0	hsa-miR-6775-3p	-0.56	-0.56
ATXN2L	ENST00000336783.4	ataxin 2-like	5	2	2	0	0	0	hsa-miR-6775-3p	-0.56	-0.56
NPTX2	ENST00000265634.3	neuronal pentraxin II	56	1	1	0	0	1	hsa-miR-6775-3p	-0.56	-0.56
SHKBP1	ENST00000291842.5	SH3KBP1 binding protein 1	649	1	1	0	0	0	hsa-miR-6775-3p	-0.56	-0.56
CD1E	ENST00000368161.3	CD1e molecule	5	1	1	0	0	0	hsa-miR-1291	-0.56	-0.56
GNMT	ENST00000372808.3	glycine N-methyltransferase	8	1	1	0	0	0	hsa-miR-6775-3p	-0.56	-0.56
NPLOC4	ENST00000572760.1	nuclear protein localization 4 homolog (S. cerevisiae)	1360	3	1	0	2	0	hsa-miR-6775-3p	-0.56	-0.64
LIF	ENST00000403987.3	leukemia inhibitory factor	55	3	1	2	0	0	hsa-miR-6775-3p	-0.56	-0.63
FUBP1	ENST00000370767.1	far upstream element (FUSE) binding protein 1	2021	1	1	0	0	0	hsa-miR-1291	-0.56	-0.56
ATAD3A	ENST00000536055.1	ATPase family, AAA domain containing 3A	23	2	1	1	0	0	hsa-miR-6775-3p	-0.56	-0.56
ARHGDIB	ENST00000228945.4	Rho GDP dissociation inhibitor (GDI) beta	93	1	1	0	0	0	hsa-miR-6775-3p	-0.55	-0.55
IGFBP6	ENST00000548547.1	insulin-like growth factor binding protein 6	1219	1	1	0	0	0	hsa-miR-6775-3p	-0.55	-0.55
CD93	ENST00000246006.4	CD93 molecule	5	3	1	0	2	0	hsa-miR-6775-3p	-0.55	-0.55
RCVRN	ENST00000226193.5	recoverin	5	2	1	1	0	0	hsa-miR-6775-3p	-0.55	-0.55
TMEM37	ENST00000306406.4	transmembrane protein 37	2076	2	1	1	0	3	hsa-miR-1291	-0.55	-0.7
GSTZ1	ENST00000216465.5	glutathione S-transferase zeta 1	536	1	1	0	0	0	hsa-miR-6775-3p	-0.55	-0.55
CD79A	ENST00000221972.3	CD79a molecule, immunoglobulin-associated alpha	5	1	1	0	0	0	hsa-miR-6775-3p	-0.55	-0.55
SLAMF8	ENST00000289707.5	SLAM family member 8	5	3	0	2	1	0	hsa-miR-1291	-0.54	-0.54
FAM153A	ENST00000440605.3	family with sequence similarity 153, member A	5	1	1	0	0	0	hsa-miR-6775-3p	-0.54	-0.54
C7orf34	ENST00000409607.3	chromosome 7 open reading frame 34	5	1	1	0	0	0	hsa-miR-6775-3p	-0.54	-0.54
MED1	ENST00000300651.6	mediator complex subunit 1	87	2	2	0	0	0	hsa-miR-6775-3p	-0.54	-0.56
C1QTNF6	ENST00000337843.2	C1q and tumor necrosis factor related protein 6	30	3	0	2	1	0	hsa-miR-6775-3p	-0.54	-0.54
C9orf169	ENST00000409414.1	chromosome 9 open reading frame 169	42	1	1	0	0	0	hsa-miR-6775-3p	-0.54	-0.54
UROC1	ENST00000290868.2	urocanate hydratase 1	5	3	1	0	2	0	hsa-miR-6775-3p	-0.54	-0.54
PAOX	ENST00000368539.4	polyamine oxidase (exo-N4-amino)	264	2	1	1	0	0	hsa-miR-6775-3p	-0.54	-0.6
FAM27D1	ENST00000417276.1	family with sequence similarity 27, member D1	5	2	1	1	0	0	hsa-miR-1291	-0.54	-0.54
PDCD1	ENST00000334409.5	programmed cell death 1	5	4	1	2	1	1	hsa-miR-6775-3p	-0.54	-0.54
MUC1	ENST00000457295.2	mucin 1, cell surface associated	388	1	1	0	0	0	hsa-miR-6775-3p	-0.54	-0.54
GALNT16	ENST00000337827.4	UDP-N-acetyl-alpha-D-galactosamine:polypeptide N-acetylgalactosaminyltransferase 16	35	1	1	0	0	2	hsa-miR-1291	-0.54	-0.54
C1orf226	ENST00000458626.2	chromosome 1 open reading frame 226	369	2	1	1	0	1	hsa-miR-6775-3p	-0.54	-0.55
ESYT1	ENST00000394048.5	extended synaptotagmin-like protein 1	401	2	1	1	0	0	hsa-miR-1291	-0.54	-0.56
FAM109B	ENST00000321753.3	family with sequence similarity 109, member B	78	1	1	0	0	1	hsa-miR-6775-3p	-0.54	-0.54
ABTB1	ENST00000393363.3	ankyrin repeat and BTB (POZ) domain containing 1	180	1	1	0	0	0	hsa-miR-6775-3p	-0.54	-0.54
VWA5A	ENST00000456829.2	von Willebrand factor A domain containing 5A	35	1	1	0	0	0	hsa-miR-1291	-0.54	-0.58
FAM86B1	ENST00000448228.2	family with sequence similarity 86, member B1	5	1	1	0	0	0	hsa-miR-6775-3p	-0.54	-0.54
CNPY3	ENST00000394142.3	canopy FGF signaling regulator 3	837	1	1	0	0	0	hsa-miR-6775-3p	-0.54	-0.54
XCR1	ENST00000309285.3	chemokine (C motif) receptor 1	5	3	0	3	0	0	hsa-miR-1291	-0.54	-0.54
MAN1C1	ENST00000374332.4	mannosidase, alpha, class 1C, member 1	60	2	2	0	0	1	hsa-miR-6775-3p	-0.53	-0.53
CDKN2A	ENST00000498124.1	cyclin-dependent kinase inhibitor 2A	354	1	1	0	0	0	hsa-miR-6775-3p	-0.53	-0.53
ADAMTS14	ENST00000373208.1	ADAM metallopeptidase with thrombospondin type 1 motif, 14	5	3	1	1	1	1	hsa-miR-6775-3p	-0.53	-0.53
CATSPERG	ENST00000215069.4	catsper channel auxiliary subunit gamma	5	4*	1	1	1	0	hsa-miR-6775-3p	-0.53	-0.53
IL1B	ENST00000263341.2	interleukin 1, beta	5	1	1	0	0	0	hsa-miR-1291	-0.53	-0.53
CABP7	ENST00000216144.3	calcium binding protein 7	12	3	0	3	0	2	hsa-miR-6775-3p	-0.53	-0.53
LGALS12	ENST00000340246.5	lectin, galactoside-binding, soluble, 12	5	2	0	2	0	0	hsa-miR-1291	-0.53	-0.53
BTC	ENST00000395743.3	betacellulin	12	1	1	0	0	0	hsa-miR-6775-3p	-0.53	-0.53
NAT8L	ENST00000331662.3	N-acetyltransferase 8-like (GCN5-related, putative)	220	3	1	2	0	4	hsa-miR-6775-3p	-0.53	-0.55
MAGEA12	ENST00000357916.4	melanoma antigen family A, 12	5	1	1	0	0	0	hsa-miR-6775-3p	-0.53	-0.53
CHTF8	ENST00000448552.2	CTF8, chromosome transmission fidelity factor 8 homolog (S. cerevisiae)	13	3	1	1	1	0	hsa-miR-1291	-0.52	-0.52
GMIP	ENST00000203556.4	GEM interacting protein	9	1	1	0	0	0	hsa-miR-6775-3p	-0.52	-0.52
C17orf107	ENST00000381365.3	chromosome 17 open reading frame 107	11	2	1	1	0	0	hsa-miR-6775-3p	-0.52	-0.52
KCNMB4	ENST00000258111.4	potassium large conductance calcium-activated channel, subfamily M, beta member 4	486	1	1	0	0	0	hsa-miR-6775-3p	-0.52	-0.52
OTOG	ENST00000399397.1	otogelin	5	1	1	0	0	2	hsa-miR-1291	-0.52	-0.52
BEAN1	ENST00000299694.8	brain expressed, associated with NEDD4, 1	16	2	1	1	0	0	hsa-miR-6775-3p	-0.51	-0.51
C2orf91	ENST00000378711.2	chromosome 2 open reading frame 91	5	2	0	1	1	3	hsa-miR-1291	-0.51	-0.51
ACSS2	ENST00000336325.4	acyl-CoA synthetase short-chain family member 2	4548	3	0	1	2	1	hsa-miR-6775-3p	-0.51	-0.51
SDIM1	ENST00000545867.1	stress responsive DNAJB4 interacting membrane protein 1	5	1	1	0	0	0	hsa-miR-6775-3p	-0.51	-0.51
MAGEA6	ENST00000329342.5	melanoma antigen family A, 6	5	1	1	0	0	0	hsa-miR-6775-3p	-0.51	-0.51
RGS9BP	ENST00000334176.3	regulator of G protein signaling 9 binding protein	13	2	0	1	1	0	hsa-miR-1291	-0.51	-0.51
PHF15	ENST00000402835.1	PHD finger protein 15	387	3	0	1	2	2	hsa-miR-6775-3p	-0.51	-0.68
STK40	ENST00000359297.2	serine/threonine kinase 40	214	3	0	2	1	1	hsa-miR-1291	-0.51	-0.58
ISY1-RAB43	ENST00000418265.1	ISY1-RAB43 readthrough	5	3	0	3	0	0	hsa-miR-1291	-0.51	-0.51
PHLDA3	ENST00000367311.3	pleckstrin homology-like domain, family A, member 3	82	3	1	2	0	1	hsa-miR-6775-3p	-0.51	-0.74
NDUFA11	ENST00000592634.1	NADH dehydrogenase (ubiquinone) 1 alpha subcomplex, 11, 14.7kDa	32826	2	1	1	0	1	hsa-miR-6775-3p	-0.51	-0.51
AC007375.1	ENST00000600936.1	Uncharacterized protein; cDNA FLJ43210 fis, clone FEBRA2020582	7	4	0	1	3	0	hsa-miR-1291	-0.51	-0.7
GRM2	ENST00000395052.3	glutamate receptor, metabotropic 2	5	1	1	0	0	1	hsa-miR-6775-3p	-0.51	-0.63
HIST1H2AG	ENST00000359193.2	histone cluster 1, H2ag	145	1	1	0	0	0	hsa-miR-1291	-0.51	-0.51
MRC2	ENST00000303375.5	mannose receptor, C type 2	74	1	1	0	0	1	hsa-miR-6775-3p	-0.51	-0.51
C22orf26	ENST00000396008.2	chromosome 22 open reading frame 26	5	2	0	2	0	2	hsa-miR-1291	-0.5	-0.5
PRIMA1	ENST00000393140.1	proline rich membrane anchor 1	5	2	1	1	0	0	hsa-miR-6775-3p	-0.5	-0.5
C5orf45	ENST00000518219.1	chromosome 5 open reading frame 45	313	2	1	1	0	0	hsa-miR-1291	-0.5	-0.5
RNF123	ENST00000327697.6	ring finger protein 123	85	1	1	0	0	0	hsa-miR-1291	-0.5	-0.51
IKBKG	ENST00000393549.2	inhibitor of kappa light polypeptide gene enhancer in B-cells, kinase gamma	5	1	1	0	0	1	hsa-miR-1291	-0.5	-0.5
RALGDS	ENST00000372050.3	ral guanine nucleotide dissociation stimulator	143	1	1	0	0	0	hsa-miR-6775-3p	-0.5	-0.5
F11R	ENST00000368026.6	F11 receptor	2844	2	1	1	0	1	hsa-miR-1291	-0.5	-0.51
FAM106A	ENST00000392176.3	family with sequence similarity 106, member A	5	1	1	0	0	0	hsa-miR-6775-3p	-0.5	-0.5
ALDOC	ENST00000395319.3	aldolase C, fructose-bisphosphate	376	1	1	0	0	0	hsa-miR-6775-3p	-0.5	-0.5
ARL10	ENST00000310389.5	ADP-ribosylation factor-like 10	236	2	1	1	0	0	hsa-miR-1291	-0.5	-0.5
FAM170B	ENST00000311787.5	family with sequence similarity 170, member B	5	2	0	1	1	0	hsa-miR-6775-3p	-0.5	-0.5
SLC25A2	ENST00000239451.4	solute carrier family 25 (mitochondrial carrier; ornithine transporter) member 2	5	1	0	1	0	1	hsa-miR-1291	-0.49	-0.49
KRTAP10-5	ENST00000400372.1	keratin associated protein 10-5	5	1	1	0	0	0	hsa-miR-6775-3p	-0.49	-0.49
NSG2	ENST00000303177.3	Neuron-specific protein family member 2	5	1	1	0	0	0	hsa-miR-6775-3p	-0.49	-0.49
ADAP1	ENST00000265846.5	ArfGAP with dual PH domains 1	328	2	0	2	0	4	hsa-miR-1291	-0.49	-0.72
ARHGAP31	ENST00000264245.4	Rho GTPase activating protein 31	32	1	1	0	0	0	hsa-miR-6775-3p	-0.49	-0.49
MRPS35	ENST00000538315.1	mitochondrial ribosomal protein S35	3092	1	1	0	0	0	hsa-miR-6775-3p	-0.49	-0.5
PCP4L1	ENST00000504449.1	Purkinje cell protein 4 like 1	23	1	1	0	0	0	hsa-miR-6775-3p	-0.49	-0.49
RAB38	ENST00000243662.6	RAB38, member RAS oncogene family	11	1	1	0	0	0	hsa-miR-6775-3p	-0.49	-0.49
MAGEA3	ENST00000370278.3	melanoma antigen family A, 3	5	1	1	0	0	0	hsa-miR-6775-3p	-0.49	-0.49
SLC25A47	ENST00000361529.3	solute carrier family 25, member 47	5	1	1	0	0	0	hsa-miR-6775-3p	-0.49	-0.49
DYNC1I1	ENST00000447467.2	dynein, cytoplasmic 1, intermediate chain 1	25	1	1	0	0	0	hsa-miR-6775-3p	-0.49	-0.49
SAMD10	ENST00000369886.3	sterile alpha motif domain containing 10	45	3	1	2	0	1	hsa-miR-6775-3p	-0.49	-0.49
COL4A2	ENST00000360467.5	collagen, type IV, alpha 2	879	2	0	1	1	1	hsa-miR-6775-3p	-0.49	-0.49
PGP	ENST00000333503.7	phosphoglycolate phosphatase	153	3	2	1	0	1	hsa-miR-6775-3p	-0.49	-0.81
REEP2	ENST00000254901.5	receptor accessory protein 2	606	2	1	1	0	0	hsa-miR-1291	-0.49	-0.5
CHDH	ENST00000315251.6	choline dehydrogenase	249	3	1	1	1	1	hsa-miR-6775-3p	-0.48	-0.62
TMEM132D	ENST00000389441.4	transmembrane protein 132D	5	1	1	0	0	0	hsa-miR-6775-3p	-0.48	-0.48
RPS6KA1	ENST00000374168.2	ribosomal protein S6 kinase, 90kDa, polypeptide 1	1449	1	1	0	0	0	hsa-miR-6775-3p	-0.48	-0.48
SLC25A48	ENST00000274513.5	solute carrier family 25, member 48	5	2	0	1	1	1	hsa-miR-6775-3p	-0.48	-0.48
NFASC	ENST00000401399.1	neurofascin	10	4	1	2	1	3	hsa-miR-6775-3p	-0.48	-0.48
APBA1	ENST00000265381.4	amyloid beta (A4) precursor protein-binding, family A, member 1	12	2	2	0	0	0	hsa-miR-1291	-0.48	-0.48
SBNO2	ENST00000361757.3	strawberry notch homolog 2 (Drosophila)	270	3	1	2	0	0	hsa-miR-6775-3p	-0.48	-0.48
NUBP2	ENST00000262302.9	nucleotide binding protein 2	3319	1	1	0	0	0	hsa-miR-6775-3p	-0.48	-0.48
SDS	ENST00000257549.4	serine dehydratase	5	1	1	0	0	0	hsa-miR-6775-3p	-0.48	-0.48
AADACL3	ENST00000332530.3	arylacetamide deacetylase-like 3	5	2	2	0	0	0	hsa-miR-6775-3p	-0.48	-0.48
TMEM235	ENST00000586400.1	transmembrane protein 235	5	2	0	2	0	1	hsa-miR-6775-3p	-0.48	-0.48
WNT11	ENST00000322563.3	wingless-type MMTV integration site family, member 11	59	1	1	0	0	0	hsa-miR-6775-3p	-0.48	-0.48
C19orf54	ENST00000470681.1	chromosome 19 open reading frame 54	18	1	1	0	0	0	hsa-miR-1291	-0.48	-0.48
SNX33	ENST00000308527.5	sorting nexin 33	148	3	0	1	2	1	hsa-miR-6775-3p	-0.48	-0.6
SAMD14	ENST00000330175.4	sterile alpha motif domain containing 14	88	3	1	2	0	1	hsa-miR-1291	-0.48	-0.61
AIF1L	ENST00000372300.1	allograft inflammatory factor 1-like	487	2	1	1	0	0	hsa-miR-6775-3p	-0.48	-0.53
IL13	ENST00000304506.3	interleukin 13	5	2	0	2	0	0	hsa-miR-1291	-0.48	-0.48
SLC12A7	ENST00000264930.5	solute carrier family 12 (potassium/chloride transporter), member 7	149	4	1	3	0	2	hsa-miR-6775-3p	-0.47	-0.47
XRCC3	ENST00000554913.1	X-ray repair complementing defective repair in Chinese hamster cells 3	86	2	2	0	0	0	hsa-miR-6775-3p	-0.47	-0.74
MECR	ENST00000373791.3	mitochondrial trans-2-enoyl-CoA reductase	268	2	1	1	0	0	hsa-miR-1291	-0.47	-0.62
AOC1	ENST00000493429.1	amine oxidase, copper containing 1	5	1	1	0	0	0	hsa-miR-6775-3p	-0.47	-0.47
ROGDI	ENST00000322048.7	rogdi homolog (Drosophila)	183	1	1	0	0	0	hsa-miR-6775-3p	-0.47	-0.47
S100A13	ENST00000339556.4	S100 calcium binding protein A13	1433	1	0	1	0	0	hsa-miR-6775-3p	-0.47	-0.47
DERL3	ENST00000404056.1	derlin 3	129	3	1	1	1	3	hsa-miR-6775-3p	-0.47	-0.72
MED22	ENST00000344469.5	mediator complex subunit 22	43	3	0	3	0	2	hsa-miR-6775-3p	-0.47	-0.49
GPR153	ENST00000377893.2	G protein-coupled receptor 153	39	2	1	1	0	0	hsa-miR-6775-3p	-0.47	-0.47
KCNQ1	ENST00000155840.5	potassium voltage-gated channel, KQT-like subfamily, member 1	196	2	0	2	0	1	hsa-miR-6775-3p	-0.47	-0.47
OPALIN	ENST00000371172.3	oligodendrocytic myelin paranodal and inner loop protein	5	1	1	0	0	0	hsa-miR-6775-3p	-0.47	-0.47
GM2A	ENST00000357164.3	GM2 ganglioside activator	134	2	1	1	0	0	hsa-miR-1291	-0.47	-0.57
GPR56	ENST00000388812.4	G protein-coupled receptor 56	44	2	1	1	0	2	hsa-miR-6775-3p	-0.47	-0.53
HIATL1	ENST00000428393.2	hippocampus abundant transcript-like 1	767	1	1	0	0	1	hsa-miR-6775-3p	-0.47	-0.47
ANPEP	ENST00000300060.6	alanyl (membrane) aminopeptidase	216	2	1	1	0	0	hsa-miR-6775-3p	-0.47	-0.47
NMNAT2	ENST00000294868.4	nicotinamide nucleotide adenylyltransferase 2	18	3	1	0	2	1	hsa-miR-6775-3p	-0.47	-0.47
PSME3	ENST00000541124.1	proteasome (prosome, macropain) activator subunit 3 (PA28 gamma; Ki)	3605	1	1	0	0	0	hsa-miR-6775-3p	-0.47	-0.47
CHST6	ENST00000332272.4	carbohydrate (N-acetylglucosamine 6-O) sulfotransferase 6	37	2	1	1	0	1	hsa-miR-6775-3p	-0.46	-0.55
HIST1H4B	ENST00000377364.3	histone cluster 1, H4b	8	1	0	1	0	0	hsa-miR-1291	-0.46	-0.46
CYTH1	ENST00000585509.1	cytohesin 1	553	3	1	2	0	0	hsa-miR-1291	-0.46	-0.46
FBXO10	ENST00000432825.2	F-box protein 10	14	3	2	0	1	0	hsa-miR-6775-3p	-0.46	-0.46
CHCHD5	ENST00000409719.1	coiled-coil-helix-coiled-coil-helix domain containing 5	1577	2	1	1	0	1	hsa-miR-6775-3p	-0.46	-0.46
ANKRD13B	ENST00000394859.3	ankyrin repeat domain 13B	72	3	1	2	0	1	hsa-miR-6775-3p	-0.46	-0.46
C2orf72	ENST00000373640.4	chromosome 2 open reading frame 72	3885	3	2	0	1	0	hsa-miR-6775-3p	-0.46	-0.61
TMEM151A	ENST00000327259.4	transmembrane protein 151A	163	2	1	1	0	0	hsa-miR-6775-3p	-0.46	-0.46
ARHGEF4	ENST00000392953.3	Rho guanine nucleotide exchange factor (GEF) 4	189	2	1	1	0	1	hsa-miR-6775-3p	-0.46	-0.46
UBE2K	ENST00000261427.5	ubiquitin-conjugating enzyme E2K	762	1	1	0	0	0	hsa-miR-6775-3p	-0.46	-0.57
MAP6D1	ENST00000318631.3	MAP6 domain containing 1	45	1	1	0	0	0	hsa-miR-6775-3p	-0.46	-0.46
PHOX2A	ENST00000298231.5	paired-like homeobox 2a	5	1	1	0	0	0	hsa-miR-6775-3p	-0.46	-0.46
PTCHD1	ENST00000379361.4	patched domain containing 1	59	2	1	0	1	0	hsa-miR-6775-3p	-0.46	-0.46
GMPPB	ENST00000480687.1	GDP-mannose pyrophosphorylase B	425	4	2	0	2	2	hsa-miR-6775-3p	-0.46	-0.92
VPS37C	ENST00000301765.5	vacuolar protein sorting 37 homolog C (S. cerevisiae)	3267	2	1	0	1	0	hsa-miR-6775-3p	-0.46	-0.46
OGDHL	ENST00000374103.4	oxoglutarate dehydrogenase-like	7	1	1	0	0	0	hsa-miR-6775-3p	-0.46	-0.46
MTRNR2L4	ENST00000399974.3	MT-RNR2-like 4	5	1	0	1	0	0	hsa-miR-6775-3p	-0.46	-0.46
VAMP2	ENST00000404970.3	vesicle-associated membrane protein 2 (synaptobrevin 2)	1840	1	1	0	0	1	hsa-miR-6775-3p	-0.46	-0.46
TMED4	ENST00000457408.2	transmembrane emp24 protein transport domain containing 4	3117	3	0	1	2	1	hsa-miR-6775-3p	-0.46	-0.69
SLC25A22	ENST00000320230.5	solute carrier family 25 (mitochondrial carrier: glutamate), member 22	319	3	0	2	1	0	hsa-miR-6775-3p	-0.46	-0.46
HIF1AN	ENST00000299163.6	hypoxia inducible factor 1, alpha subunit inhibitor	1545	4	1	1	2	2	hsa-miR-6775-3p	-0.45	-0.74
CNP	ENST00000393892.3	2',3'-cyclic nucleotide 3' phosphodiesterase	399	3	0	1	2	0	hsa-miR-6775-3p	-0.45	-0.74
ESRRA	ENST00000405666.1	estrogen-related receptor alpha	18	2	1	1	0	0	hsa-miR-6775-3p	-0.45	-0.45
COMMD9	ENST00000263401.5	COMM domain containing 9	1146	2	0	1	1	0	hsa-miR-6775-3p	-0.45	-0.45
CRTC1	ENST00000338797.6	CREB regulated transcription coactivator 1	322	5	1	3	1	1	hsa-miR-6775-3p	-0.45	-0.48
HPCAL4	ENST00000372844.3	hippocalcin like 4	5	2	1	1	0	0	hsa-miR-6775-3p	-0.45	-0.45
KCNAB2	ENST00000378097.1	potassium voltage-gated channel, shaker-related subfamily, beta member 2	67	4	1	2	1	0	hsa-miR-6775-3p	-0.45	-0.45
ABCC1	ENST00000399408.2	ATP-binding cassette, sub-family C (CFTR/MRP), member 1	441	4	0	3	1	0	hsa-miR-6775-3p	-0.45	-0.45
C10orf105	ENST00000441508.2	chromosome 10 open reading frame 105	5	2	0	2	0	2	hsa-miR-1291	-0.45	-0.45
CYP2C18	ENST00000285979.6	cytochrome P450, family 2, subfamily C, polypeptide 18	5	1	1	0	0	0	hsa-miR-1291	-0.45	-0.45
PGF	ENST00000555567.1	placental growth factor	1745	1	1	0	0	1	hsa-miR-6775-3p	-0.45	-0.45
CYB5R3	ENST00000361740.4	cytochrome b5 reductase 3	542	3	1	2	0	0	hsa-miR-1291	-0.45	-0.46
LEFTY2	ENST00000420304.2	left-right determination factor 2	5	1	1	0	0	0	hsa-miR-1291	-0.45	-0.45
PLA2G5	ENST00000375108.3	phospholipase A2, group V	5	1	1	0	0	0	hsa-miR-6775-3p	-0.45	-0.45
LMOD1	ENST00000367288.4	leiomodin 1 (smooth muscle)	148	3	2	1	0	0	hsa-miR-6775-3p	-0.45	-0.62
TRAPPC6B	ENST00000330149.5	trafficking protein particle complex 6B	69	2	0	1	1	0	hsa-miR-6775-3p	-0.45	-0.56
SNCB	ENST00000310112.3	synuclein, beta	5	1	1	0	0	0	hsa-miR-6775-3p	-0.45	-0.45
DENND6B	ENST00000413817.3	DENN/MADD domain containing 6B	15	5	0	4	1	0	hsa-miR-1291	-0.45	-0.69
CDC20B	ENST00000334206.5	cell division cycle 20B	5	1	1	0	0	0	hsa-miR-6775-3p	-0.45	-0.45
LRRK1	ENST00000388948.3	leucine-rich repeat kinase 1	27	1	0	1	0	1	hsa-miR-1291	-0.45	-0.45
CYP2A6	ENST00000301141.5	cytochrome P450, family 2, subfamily A, polypeptide 6	5	1	1	0	0	0	hsa-miR-6775-3p	-0.45	-0.45
DUSP16	ENST00000298573.4	dual specificity phosphatase 16	444	1	1	0	0	0	hsa-miR-6775-3p	-0.45	-0.45
NINJ1	ENST00000375446.4	ninjurin 1	1216	4	1	2	1	3	hsa-miR-6775-3p	-0.44	-0.69
RASSF2	ENST00000379400.3	Ras association (RalGDS/AF-6) domain family member 2	88	3	0	3	0	0	hsa-miR-1291	-0.44	-0.46
TMED1	ENST00000214869.2	transmembrane emp24 protein transport domain containing 1	55	3	0	3	0	0	hsa-miR-6775-3p	-0.44	-0.69
RANBP10	ENST00000317506.3	RAN binding protein 10	140	4	2	1	1	1	hsa-miR-6775-3p	-0.44	-0.45
RAX	ENST00000256852.7	retina and anterior neural fold homeobox	5	1	1	0	0	0	hsa-miR-6775-3p	-0.44	-0.44
PAX5	ENST00000358127.4	paired box 5	5	4	2	0	2	2	hsa-miR-6775-3p	-0.44	-0.44
C9orf139	ENST00000314330.2	chromosome 9 open reading frame 139	5	2	1	1	0	0	hsa-miR-1291	-0.44	-0.44
DPM2	ENST00000314392.8	dolichyl-phosphate mannosyltransferase polypeptide 2, regulatory subunit	1667	1	0	1	0	0	hsa-miR-1291	-0.44	-0.44
CTD-2162K18.4	ENST00000590750.1	Uncharacterized protein	51	2	0	2	0	0	hsa-miR-1291	-0.44	-0.44
PPARD	ENST00000448077.2	peroxisome proliferator-activated receptor delta	239	2	2	0	0	0	hsa-miR-6775-3p	-0.44	-0.44
KLHDC7A	ENST00000400664.1	kelch domain containing 7A	5	4	2	1	1	0	hsa-miR-6775-3p	-0.44	-0.44
AC010327.2	ENST00000598855.1	Uncharacterized protein; cDNA FLJ45856 fis, clone OCBBF2025631	7	3	0	3	0	0	hsa-miR-1291	-0.44	-0.44
FAM107A	ENST00000464064.1	family with sequence similarity 107, member A	12	2	0	1	1	1	hsa-miR-6775-3p	-0.44	-0.44
LMX1B	ENST00000355497.5	LIM homeobox transcription factor 1, beta	8	3	1	2	0	0	hsa-miR-6775-3p	-0.43	-0.43
MSX2	ENST00000239243.6	msh homeobox 2	316	3	1	2	0	0	hsa-miR-6775-3p	-0.43	-0.67
CALHM2	ENST00000369788.3	calcium homeostasis modulator 2	5	1	1	0	0	0	hsa-miR-6775-3p	-0.43	-0.43
MTF1	ENST00000373036.4	metal-regulatory transcription factor 1	98	1	1	0	0	2	hsa-miR-6775-3p	-0.43	-0.43
RPL28	ENST00000560583.1	ribosomal protein L28	5407	2	1	1	0	0	hsa-miR-6775-3p	-0.43	-0.55
FAM132B	ENST00000546354.1	family with sequence similarity 132, member B	722	3	0	3	0	1	hsa-miR-6775-3p	-0.43	-0.43
C8orf17	ENST00000507535.3	chromosome 8 open reading frame 17	5	1	1	0	0	0	hsa-miR-6775-3p	-0.43	-0.43
TNIP3	ENST00000507879.1	TNFAIP3 interacting protein 3	5	1	0	1	0	0	hsa-miR-1291	-0.43	-0.43
MAZ	ENST00000219782.6	MYC-associated zinc finger protein (purine-binding transcription factor)	1711	3	0	2	1	0	hsa-miR-6775-3p	-0.43	-0.44
RAF1	ENST00000251849.4	v-raf-1 murine leukemia viral oncogene homolog 1	2422	2	1	1	0	0	hsa-miR-6775-3p	-0.43	-0.43
NLRC5	ENST00000436936.1	NLR family, CARD domain containing 5	47	2	0	0	2	1	hsa-miR-6775-3p	-0.43	-0.46
TCF19	ENST00000376257.3	transcription factor 19	881	2	0	2	0	1	hsa-miR-1291	-0.43	-0.48
BBS1	ENST00000393994.2	Bardet-Biedl syndrome 1	523	2	1	0	1	0	hsa-miR-6775-3p	-0.43	-0.43
RS1	ENST00000379984.3	retinoschisin 1	5	1	1	0	0	0	hsa-miR-6775-3p	-0.43	-0.43
SIRT3	ENST00000382743.4	sirtuin 3	408	1	1	0	0	0	hsa-miR-6775-3p	-0.43	-0.43
PTOV1	ENST00000391842.1	prostate tumor overexpressed 1	9	1	1	0	0	0	hsa-miR-6775-3p	-0.43	-0.43
IGHMBP2	ENST00000255078.3	immunoglobulin mu binding protein 2	34	2	1	1	0	1	hsa-miR-6775-3p	-0.43	-0.43
BSN	ENST00000296452.4	bassoon presynaptic cytomatrix protein	31	2	0	2	0	1	hsa-miR-1291	-0.43	-0.43
RP11-429E11.3	ENST00000317652.1	Uncharacterized protein	5	2	0	2	0	1	hsa-miR-1291	-0.43	-0.43
PCMTD1	ENST00000360540.5	protein-L-isoaspartate (D-aspartate) O-methyltransferase domain containing 1	136	2	1	1	0	0	hsa-miR-6775-3p	-0.43	-0.44
PNMA3	ENST00000447306.1	paraneoplastic Ma antigen 3	5	2	1	1	0	0	hsa-miR-1291	-0.43	-0.43
SLC26A1	ENST00000361661.2	solute carrier family 26 (anion exchanger), member 1	241	2	0	1	1	0	hsa-miR-6775-3p	-0.43	-0.43
SLC2A1	ENST00000426263.3	solute carrier family 2 (facilitated glucose transporter), member 1	13928	2	0	0	2	1	hsa-miR-6775-3p	-0.43	-0.43
MEGF6	ENST00000294599.4	multiple EGF-like-domains 6	143	1	1	0	0	2	hsa-miR-6775-3p	-0.43	-0.47
IQSEC3	ENST00000538872.1	IQ motif and Sec7 domain 3	5	5	1	4	0	3	hsa-miR-6775-3p	-0.43	-0.43
AL450307.1	ENST00000341866.3	Uncharacterized protein; cDNA FLJ46300 fis, clone TESTI4035989	5	2	1	0	1	0	hsa-miR-6775-3p	-0.43	-0.43
NXPH3	ENST00000328741.5	neurexophilin 3	65	5	1	3	1	4	hsa-miR-6775-3p	-0.43	-0.89
NYAP1	ENST00000300179.2	neuronal tyrosine-phosphorylated phosphoinositide-3-kinase adaptor 1	5	1	1	0	0	1	hsa-miR-6775-3p	-0.43	-0.43
ARHGAP17	ENST00000441763.2	Rho GTPase activating protein 17	1337	2	0	2	0	2	hsa-miR-6775-3p	-0.43	-0.43
ZNF775	ENST00000329630.5	zinc finger protein 775	46	1	1	0	0	0	hsa-miR-6775-3p	-0.43	-0.43
PAFAH2	ENST00000374282.3	platelet-activating factor acetylhydrolase 2, 40kDa	287	2	2	0	0	0	hsa-miR-6775-3p	-0.43	-0.46
PRSS33	ENST00000576886.1	protease, serine, 33	5	1	1	0	0	0	hsa-miR-6775-3p	-0.43	-0.43
MESDC1	ENST00000267984.2	mesoderm development candidate 1	84	2	1	0	1	1	hsa-miR-6775-3p	-0.43	-0.6
FLI1	ENST00000527786.2	Fli-1 proto-oncogene, ETS transcription factor	116	1	1	0	0	0	hsa-miR-6775-3p	-0.42	-0.42
RBFOX1	ENST00000355637.4	RNA binding protein, fox-1 homolog (C. elegans) 1	5	2	1	0	1	0	hsa-miR-1291	-0.42	-0.42
AL591479.1	ENST00000594172.1	Uncharacterized protein	5	2	0	2	0	0	hsa-miR-6775-3p	-0.42	-0.42
P2RX6	ENST00000402329.3	purinergic receptor P2X, ligand-gated ion channel, 6	10	2	0	1	1	0	hsa-miR-6775-3p	-0.42	-0.42
KCNK5	ENST00000359534.3	potassium channel, subfamily K, member 5	143	4	0	3	1	3	hsa-miR-6775-3p	-0.42	-0.47
LRP10	ENST00000359591.4	low density lipoprotein receptor-related protein 10	939	3	0	3	0	1	hsa-miR-1291	-0.42	-0.7
MAPKAPK2	ENST00000294981.4	mitogen-activated protein kinase-activated protein kinase 2	178	2	1	1	0	0	hsa-miR-6775-3p	-0.42	-0.46
PRR15L	ENST00000300557.2	proline rich 15-like	159	1	1	0	0	0	hsa-miR-6775-3p	-0.42	-0.42
LPO	ENST00000262290.4	lactoperoxidase	5	1	1	0	0	0	hsa-miR-1291	-0.42	-0.42
ACKR2	ENST00000442925.1	atypical chemokine receptor 2	5	2	1	1	0	1	hsa-miR-6775-3p	-0.42	-0.56
FZR1	ENST00000441788.2	fizzy/cell division cycle 20 related 1 (Drosophila)	273	4	3	1	0	1	hsa-miR-6775-3p	-0.42	-1.27
SPRN	ENST00000414069.2	shadow of prion protein homolog (zebrafish)	5	2	0	2	0	0	hsa-miR-6775-3p	-0.42	-0.42
LARP4B	ENST00000316157.3	La ribonucleoprotein domain family, member 4B	705	3	0	1	2	3	hsa-miR-6775-3p	-0.42	-0.71
KIAA0100	ENST00000528896.2	KIAA0100	12	1	1	0	0	0	hsa-miR-6775-3p	-0.42	-0.42
FGFR3	ENST00000340107.4	fibroblast growth factor receptor 3	1085	2	1	1	0	0	hsa-miR-6775-3p	-0.42	-0.42
MEGF9	ENST00000373930.3	multiple EGF-like-domains 9	689	2	1	1	0	0	hsa-miR-6775-3p	-0.42	-0.42
CTU1	ENST00000421832.2	cytosolic thiouridylase subunit 1	170	3	1	1	1	2	hsa-miR-6775-3p	-0.42	-0.45
WDR5	ENST00000425041.1	WD repeat domain 5	889	5	1	4	0	1	hsa-miR-1291	-0.42	-0.72
MAP3K9	ENST00000554752.2	mitogen-activated protein kinase kinase kinase 9	44	3	1	2	0	2	hsa-miR-6775-3p	-0.42	-0.42
ZNF655	ENST00000425063.1	zinc finger protein 655	709	1	1	0	0	0	hsa-miR-6775-3p	-0.41	-0.43
MARCH8	ENST00000453424.2	membrane-associated ring finger (C3HC4) 8, E3 ubiquitin protein ligase	48	4	2	1	1	0	hsa-miR-6775-3p	-0.41	-0.41
FAXDC2	ENST00000326080.5	fatty acid hydroxylase domain containing 2	43	1	1	0	0	1	hsa-miR-6775-3p	-0.41	-0.41
PRX	ENST00000291825.7	periaxin	17	3	0	2	1	2	hsa-miR-6775-3p	-0.41	-0.41
TOR4A	ENST00000357503.2	torsin family 4, member A	222	1	1	0	0	1	hsa-miR-6775-3p	-0.41	-0.41
HAUS5	ENST00000379045.2	HAUS augmin-like complex, subunit 5	133	4	0	2	2	0	hsa-miR-6775-3p	-0.41	-0.41
IER5	ENST00000367577.4	immediate early response 5	11212	4	1	2	1	0	hsa-miR-6775-3p	-0.41	-0.7
UBE2G2	ENST00000345496.2	ubiquitin-conjugating enzyme E2G 2	681	1	1	0	0	1	hsa-miR-1291	-0.41	-0.42
FUT5	ENST00000588525.1	fucosyltransferase 5 (alpha (1,3) fucosyltransferase)	5	2	0	2	0	0	hsa-miR-1291	-0.41	-0.41
ARHGEF15	ENST00000361926.3	Rho guanine nucleotide exchange factor (GEF) 15	5	2	1	1	0	1	hsa-miR-6775-3p	-0.41	-0.54
TBC1D5	ENST00000253692.7	TBC1 domain family, member 5	400	2	1	1	0	0	hsa-miR-6775-3p	-0.41	-0.43
RTN4RL2	ENST00000335099.3	reticulon 4 receptor-like 2	13	1	1	0	0	1	hsa-miR-6775-3p	-0.41	-0.41
MPV17L2	ENST00000599612.2	MPV17 mitochondrial membrane protein-like 2	18	2	0	1	1	0	hsa-miR-1291	-0.41	-0.41
NPFFR1	ENST00000277942.6	neuropeptide FF receptor 1	5	4	2	1	1	3	hsa-miR-6775-3p	-0.41	-0.41
LRRC3	ENST00000291592.4	leucine rich repeat containing 3	176	4	1	2	1	1	hsa-miR-6775-3p	-0.41	-0.43
UNC13B	ENST00000378495.3	unc-13 homolog B (C. elegans)	1019	1	1	0	0	0	hsa-miR-6775-3p	-0.41	-0.41
BSDC1	ENST00000341071.7	BSD domain containing 1	714	2	1	0	1	1	hsa-miR-6775-3p	-0.4	-0.4
C6orf223	ENST00000439969.2	chromosome 6 open reading frame 223	17	4	1	2	1	0	hsa-miR-6775-3p	-0.4	-0.82
TCL1A	ENST00000402399.1	T-cell leukemia/lymphoma 1A	5	2	0	2	0	0	hsa-miR-1291	-0.4	-0.4
TWF2	ENST00000499914.2	twinfilin actin-binding protein 2	203	2	0	1	1	1	hsa-miR-6775-3p	-0.4	-0.4
NAT9	ENST00000357814.3	N-acetyltransferase 9 (GCN5-related, putative)	36	1	1	0	0	0	hsa-miR-6775-3p	-0.4	-0.4
NGEF	ENST00000264051.3	neuronal guanine nucleotide exchange factor	13	2	0	2	0	0	hsa-miR-6775-3p	-0.4	-0.4
RGAG4	ENST00000545866.1	retrotransposon gag domain containing 4	34	1	1	0	0	2	hsa-miR-6775-3p	-0.4	-0.4
ADORA2A	ENST00000337539.7	adenosine A2a receptor	337	2	1	1	0	0	hsa-miR-6775-3p	-0.4	-0.4
FLJ00418	ENST00000597002.1		5	1	1	0	0	0	hsa-miR-1291	-0.4	-0.4
FAM214B	ENST00000378566.1	family with sequence similarity 214, member B	8	1	1	0	0	0	hsa-miR-6775-3p	-0.4	-0.4
F9	ENST00000218099.2	coagulation factor IX	5	1	0	1	0	1	hsa-miR-1291	-0.4	-0.4
MON1B	ENST00000248248.3	MON1 secretory trafficking family member B	910	2	1	1	0	1	hsa-miR-6775-3p	-0.4	-0.4
UBOX5	ENST00000217173.2	U-box domain containing 5	76	1	1	0	0	2	hsa-miR-6775-3p	-0.4	-0.42
HIST4H4	ENST00000539745.1	histone cluster 4, H4	5	1	0	1	0	0	hsa-miR-1291	-0.4	-0.4
C21orf88	ENST00000380612.4	chromosome 21 open reading frame 88	5	1	0	1	0	0	hsa-miR-1291	-0.4	-0.4
TIMM44	ENST00000270538.3	translocase of inner mitochondrial membrane 44 homolog (yeast)	417	2	1	1	0	0	hsa-miR-6775-3p	-0.4	-0.4
TEX22	ENST00000451127.2	testis expressed 22	9	3	1	1	1	3	hsa-miR-6775-3p	-0.4	-0.4
HAND2	ENST00000359562.4	heart and neural crest derivatives expressed 2	30	1	0	1	0	0	hsa-miR-6775-3p	-0.4	-0.4
SLC29A2	ENST00000311161.7	solute carrier family 29 (equilibrative nucleoside transporter), member 2	198	2	1	0	1	0	hsa-miR-6775-3p	-0.4	-0.42
XYLT2	ENST00000017003.2	xylosyltransferase II	514	2	0	2	0	0	hsa-miR-6775-3p	-0.4	-0.41
MLXIPL	ENST00000434326.1	MLX interacting protein-like	58	1	1	0	0	2	hsa-miR-6775-3p	-0.4	-0.4
CD300LG	ENST00000317310.4	CD300 molecule-like family member g	5	2	1	0	1	0	hsa-miR-6775-3p	-0.4	-0.4
BSPRY	ENST00000374183.4	B-box and SPRY domain containing	14	2	0	1	1	0	hsa-miR-6775-3p	-0.4	-0.4
SLX4	ENST00000294008.3	SLX4 structure-specific endonuclease subunit	48	1	0	0	1	2	hsa-miR-6775-3p	-0.4	-0.4
CDIPT	ENST00000563415.1	CDP-diacylglycerol--inositol 3-phosphatidyltransferase	183	2	0	1	1	0	hsa-miR-1291	-0.39	-0.4
AC105020.1	ENST00000435356.1	Uncharacterized protein; cDNA FLJ12988 fis, clone NT2RP3000080	5	5	0	5	0	0	hsa-miR-6775-3p	-0.39	-0.39
FAM211A	ENST00000409083.3	family with sequence similarity 211, member A	23	1	1	0	0	4	hsa-miR-6775-3p	-0.39	-0.4
RAB30	ENST00000533486.1	RAB30, member RAS oncogene family	274	1	1	0	0	1	hsa-miR-6775-3p	-0.39	-0.49
SLC7A5	ENST00000565644.1	solute carrier family 7 (amino acid transporter light chain, L system), member 5	155	3	2	0	1	1	hsa-miR-6775-3p	-0.39	-0.49
IZUMO4	ENST00000395307.2	IZUMO family member 4	5	1	1	0	0	0	hsa-miR-6775-3p	-0.39	-0.39
AMDHD2	ENST00000302956.4	amidohydrolase domain containing 2	488	4	0	4	0	1	hsa-miR-1291	-0.39	-0.52
CACNG4	ENST00000262138.3	calcium channel, voltage-dependent, gamma subunit 4	5	3	0	3	0	0	hsa-miR-6775-3p	-0.39	-0.39
LTBP4	ENST00000243562.9	latent transforming growth factor beta binding protein 4	32	2	0	2	0	0	hsa-miR-1291	-0.39	-0.39
IL1RN	ENST00000361779.3	interleukin 1 receptor antagonist	19	1	1	0	0	0	hsa-miR-6775-3p	-0.39	-0.39
C7orf65	ENST00000408988.2	chromosome 7 open reading frame 65	5	1	0	1	0	2	hsa-miR-6775-3p	-0.39	-0.39
NNAT	ENST00000062104.2	neuronatin	5	1	1	0	0	0	hsa-miR-6775-3p	-0.39	-0.39
YKT6	ENST00000223369.2	YKT6 v-SNARE homolog (S. cerevisiae)	2409	3	0	3	0	1	hsa-miR-6775-3p	-0.39	-0.4
RELL2	ENST00000297164.3	RELT-like 2	44	1	1	0	0	0	hsa-miR-6775-3p	-0.39	-0.39
CNR1	ENST00000362094.5	cannabinoid receptor 1 (brain)	40	2	0	1	1	0	hsa-miR-1291	-0.39	-0.44
DLST	ENST00000334220.4	dihydrolipoamide S-succinyltransferase (E2 component of 2-oxo-glutarate complex)	64	2	1	0	1	0	hsa-miR-6775-3p	-0.39	-0.39
CRIP3	ENST00000274990.4	cysteine-rich protein 3	5	1	0	1	0	0	hsa-miR-6775-3p	-0.39	-0.39
LNX2	ENST00000316334.3	ligand of numb-protein X 2	760	1	1	0	0	0	hsa-miR-1291	-0.39	-0.39
PAK2	ENST00000327134.3	p21 protein (Cdc42/Rac)-activated kinase 2	145	1	1	0	0	0	hsa-miR-6775-3p	-0.39	-0.39
LILRB4	ENST00000391736.1	leukocyte immunoglobulin-like receptor, subfamily B (with TM and ITIM domains), member 4	5	1	1	0	0	0	hsa-miR-6775-3p	-0.39	-0.39
C1orf233	ENST00000422725.1	chromosome 1 open reading frame 233	210	1	1	0	0	1	hsa-miR-6775-3p	-0.39	-0.39
KSR2	ENST00000425217.1	kinase suppressor of ras 2	22	3	1	1	1	5	hsa-miR-1291	-0.39	-0.39
USH1C	ENST00000318024.4	Usher syndrome 1C (autosomal recessive, severe)	5	1	1	0	0	0	hsa-miR-6775-3p	-0.39	-0.39
C1orf220	ENST00000319387.2	chromosome 1 open reading frame 220	5	2	0	0	2	0	hsa-miR-1291	-0.39	-0.39
FAM83G	ENST00000388995.6	family with sequence similarity 83, member G	322	2	1	1	0	0	hsa-miR-1291	-0.39	-0.39
CHD5	ENST00000262450.3	chromodomain helicase DNA binding protein 5	5	1	0	1	0	3	hsa-miR-6775-3p	-0.39	-0.39
MAP4	ENST00000383737.4	microtubule-associated protein 4	3914	2	0	1	1	2	hsa-miR-6775-3p	-0.39	-0.39
C19orf10	ENST00000262947.3	chromosome 19 open reading frame 10	1263	3	0	2	1	1	hsa-miR-6775-3p	-0.38	-0.52
HIST1H4I	ENST00000354348.2	histone cluster 1, H4i	5	1	0	0	1	1	hsa-miR-1291	-0.38	-0.38
RFTN1	ENST00000432519.1	raftlin, lipid raft linker 1	148	2	1	1	0	0	hsa-miR-1291	-0.38	-0.38
C10orf11	ENST00000496424.2	chromosome 10 open reading frame 11	5	1	0	1	0	0	hsa-miR-1291	-0.38	-0.38
ATP5E	ENST00000243997.3	ATP synthase, H+ transporting, mitochondrial F1 complex, epsilon subunit	575	2	1	0	1	0	hsa-miR-6775-3p	-0.38	-0.74
CABLES1	ENST00000256925.7	Cdk5 and Abl enzyme substrate 1	341	3	0	1	2	0	hsa-miR-6775-3p	-0.38	-0.51
ZC3H7B	ENST00000352645.4	zinc finger CCCH-type containing 7B	888	1	1	0	0	1	hsa-miR-6775-3p	-0.38	-0.38
PIM1	ENST00000373509.5	pim-1 oncogene	2041	1	1	0	0	0	hsa-miR-6775-3p	-0.38	-0.38
HIST2H4A	ENST00000610125.1	histone cluster 2, H4a	5	1	0	0	1	1	hsa-miR-6775-3p	-0.38	-0.38
PNMA6B	ENST00000370261.1	paraneoplastic Ma antigen family member 6B (pseudogene)	5	2	0	2	0	1	hsa-miR-6775-3p	-0.38	-0.38
STOML1	ENST00000564777.1	stomatin (EPB72)-like 1	18	4	0	3	1	0	hsa-miR-6775-3p	-0.38	-0.59
TEX264	ENST00000341333.5	testis expressed 264	33	1	1	0	0	0	hsa-miR-6775-3p	-0.38	-0.38
TSPO	ENST00000337554.3	translocator protein (18kDa)	10516	1	0	1	0	0	hsa-miR-1291	-0.38	-0.38
USP45	ENST00000392738.2	ubiquitin specific peptidase 45	491	1	1	0	0	0	hsa-miR-6775-3p	-0.38	-0.4
PHF7	ENST00000327906.3	PHD finger protein 7	38	1	1	0	0	0	hsa-miR-6775-3p	-0.38	-0.38
TBC1D10A	ENST00000215790.7	TBC1 domain family, member 10A	184	1	0	0	1	1	hsa-miR-6775-3p	-0.38	-0.38
SLMO2	ENST00000355937.4	slowmo homolog 2 (Drosophila)	374	1	0	1	0	0	hsa-miR-6775-3p	-0.38	-0.38
ZNF205	ENST00000382192.3	zinc finger protein 205	26	1	1	0	0	0	hsa-miR-6775-3p	-0.38	-0.38
FXYD3	ENST00000604404.1	FXYD domain containing ion transport regulator 3	179	1	0	1	0	0	hsa-miR-6775-3p	-0.38	-0.38
BCAP29	ENST00000005259.4	B-cell receptor-associated protein 29	326	1	1	0	0	0	hsa-miR-6775-3p	-0.38	-0.39
C8orf82	ENST00000313465.5	chromosome 8 open reading frame 82	94	1	0	1	0	2	hsa-miR-6775-3p	-0.38	-0.38
MGAT3	ENST00000341184.6	mannosyl (beta-1,4-)-glycoprotein beta-1,4-N-acetylglucosaminyltransferase	9	1	1	0	0	0	hsa-miR-6775-3p	-0.38	-0.38
SBK2	ENST00000413299.1	SH3 domain binding kinase family, member 2	0	1	0	1	0	1	hsa-miR-1291	-0.38	-0.38
C8G	ENST00000224181.3	complement component 8, gamma polypeptide	7	1	0	1	0	0	hsa-miR-6775-3p	-0.38	-0.38
OCSTAMP	ENST00000279028.2	osteoclast stimulatory transmembrane protein	5	1	0	1	0	0	hsa-miR-1291	-0.38	-0.38
HM13	ENST00000335574.5	histocompatibility (minor) 13	4848	3	1	1	1	1	hsa-miR-6775-3p	-0.38	-0.6
EBF4	ENST00000380648.4	early B-cell factor 4	1194	4	2	1	1	0	hsa-miR-6775-3p	-0.38	-0.68
PRF1	ENST00000373209.2	perforin 1 (pore forming protein)	5	1	0	0	1	0	hsa-miR-6775-3p	-0.38	-0.38
HS6ST1	ENST00000259241.6	heparan sulfate 6-O-sulfotransferase 1	22	3	1	2	0	2	hsa-miR-1291	-0.38	-0.38
HPS6	ENST00000299238.5	Hermansky-Pudlak syndrome 6	2076	1	0	1	0	0	hsa-miR-6775-3p	-0.38	-0.38
CDKL1	ENST00000395834.1	cyclin-dependent kinase-like 1 (CDC2-related kinase)	90	1	1	0	0	0	hsa-miR-6775-3p	-0.38	-0.42
RP11-758M4.1	ENST00000523118.1	Uncharacterized protein	5	1	0	1	0	0	hsa-miR-1291	-0.38	-0.38
ARHGAP30	ENST00000368016.3	Rho GTPase activating protein 30	5	1	1	0	0	1	hsa-miR-6775-3p	-0.38	-0.38
ZDHHC8	ENST00000334554.7	zinc finger, DHHC-type containing 8	5	4	0	3	1	2	hsa-miR-6775-3p	-0.38	-0.38
CACNG8	ENST00000270458.2	calcium channel, voltage-dependent, gamma subunit 8	5	3	2	0	1	4	hsa-miR-6775-3p	-0.38	-0.38
SMYD5	ENST00000389501.4	SMYD family member 5	344	1	1	0	0	1	hsa-miR-6775-3p	-0.38	-0.38
SH2B1	ENST00000359285.5	SH2B adaptor protein 1	39	1	1	0	0	0	hsa-miR-6775-3p	-0.38	-0.38
NT5M	ENST00000389022.4	5',3'-nucleotidase, mitochondrial	534	2	0	2	0	0	hsa-miR-1291	-0.38	-0.38
EIF4E1B	ENST00000318682.6	eukaryotic translation initiation factor 4E family member 1B	5	1	1	0	0	0	hsa-miR-6775-3p	-0.38	-0.38
TIAM1	ENST00000286827.3	T-cell lymphoma invasion and metastasis 1	20	1	0	1	0	0	hsa-miR-1291	-0.38	-0.38
C1orf147	ENST00000367119.1	chromosome 1 open reading frame 147	5	2	0	0	2	1	hsa-miR-6775-3p	-0.38	-0.38
ZDHHC15	ENST00000373367.3	zinc finger, DHHC-type containing 15	5	1	0	1	0	1	hsa-miR-1291	-0.37	-0.38
ART4	ENST00000228936.4	ADP-ribosyltransferase 4	5	1	1	0	0	1	hsa-miR-6775-3p	-0.37	-0.37
GALNT6	ENST00000543196.2	UDP-N-acetyl-alpha-D-galactosamine:polypeptide N-acetylgalactosaminyltransferase 6 (GalNAc-T6)	83	2	1	1	0	0	hsa-miR-6775-3p	-0.37	-0.37
HIST1H4E	ENST00000360441.4	histone cluster 1, H4e	18	1	0	1	0	1	hsa-miR-1291	-0.37	-0.37
CLDN5	ENST00000406028.1	claudin 5	5	2	0	2	0	0	hsa-miR-6775-3p	-0.37	-0.37
SNX19	ENST00000265909.4	sorting nexin 19	1157	1	1	0	0	0	hsa-miR-1291	-0.37	-0.37
LRIT2	ENST00000372113.4	leucine-rich repeat, immunoglobulin-like and transmembrane domains 2	5	1	1	0	0	0	hsa-miR-6775-3p	-0.37	-0.37
NRIP1	ENST00000400199.1	nuclear receptor interacting protein 1	342	2	1	0	1	0	hsa-miR-6775-3p	-0.37	-0.38
GMEB2	ENST00000370069.1	glucocorticoid modulatory element binding protein 2	240	2	0	1	1	1	hsa-miR-6775-3p	-0.37	-0.38
AFAP1	ENST00000360265.4	actin filament associated protein 1	1966	4	0	2	2	1	hsa-miR-6775-3p	-0.37	-0.38
PPIL2	ENST00000406385.1	peptidylprolyl isomerase (cyclophilin)-like 2	1911	4*	2	1	0	0	hsa-miR-6775-3p	-0.37	-0.6
SPRY3	ENST00000302805.2	sprouty homolog 3 (Drosophila)	5	2	1	0	1	1	hsa-miR-6775-3p	-0.37	-0.37
RNF125	ENST00000217740.3	ring finger protein 125, E3 ubiquitin protein ligase	214	1	0	1	0	0	hsa-miR-1291	-0.37	-0.37
KLHL30	ENST00000409223.1	kelch-like family member 30	5	4	0	3	1	3	hsa-miR-6775-3p	-0.37	-1.21
DDI2	ENST00000480945.1	DNA-damage inducible 1 homolog 2 (S. cerevisiae)	357	2	0	1	1	1	hsa-miR-6775-3p	-0.37	-0.37
AP3S2	ENST00000336418.4	adaptor-related protein complex 3, sigma 2 subunit	985	2	1	0	1	3	hsa-miR-6775-3p	-0.37	-0.55
NUDT16L1	ENST00000405142.1	nudix (nucleoside diphosphate linked moiety X)-type motif 16-like 1	2062	2	0	2	0	0	hsa-miR-6775-3p	-0.37	-0.37
DCTN3	ENST00000447983.2	dynactin 3 (p22)	1816	2	0	2	0	0	hsa-miR-6775-3p	-0.37	-0.37
LIMS2	ENST00000409286.1	LIM and senescent cell antigen-like domains 2	170	1	1	0	0	0	hsa-miR-6775-3p	-0.37	-0.37
USP37	ENST00000258399.3	ubiquitin specific peptidase 37	14	1	1	0	0	1	hsa-miR-6775-3p	-0.37	-0.37
NAGLU	ENST00000225927.2	N-acetylglucosaminidase, alpha	1913	1	0	1	0	0	hsa-miR-6775-3p	-0.37	-0.37
PLEKHO2	ENST00000323544.4	pleckstrin homology domain containing, family O member 2	279	2	0	1	1	0	hsa-miR-6775-3p	-0.37	-0.37
HTR5A-AS1	ENST00000395731.2	HTR5A antisense RNA 1	5	1	0	1	0	1	hsa-miR-1291	-0.37	-0.37
RP11-176H8.1	ENST00000547378.1	Uncharacterized protein	48	1	0	1	0	0	hsa-miR-6775-3p	-0.37	-0.37
UBL4A	ENST00000369660.4	ubiquitin-like 4A	3118	2	0	1	1	0	hsa-miR-1291	-0.37	-0.37
PHF19	ENST00000373896.3	PHD finger protein 19	490	4	0	3	1	0	hsa-miR-6775-3p	-0.37	-0.37
TTC31	ENST00000410003.1	tetratricopeptide repeat domain 31	132	2	1	0	1	0	hsa-miR-6775-3p	-0.37	-0.37
AGPAT1	ENST00000395496.1	1-acylglycerol-3-phosphate O-acyltransferase 1	181	1	1	0	0	0	hsa-miR-6775-3p	-0.37	-0.37
TMIE	ENST00000326431.3	transmembrane inner ear	26	2	0	2	0	0	hsa-miR-1291	-0.37	-0.37
TTLL11	ENST00000373776.3	tubulin tyrosine ligase-like family, member 11	164	2	1	1	0	0	hsa-miR-6775-3p	-0.37	-0.38
COL26A1	ENST00000313669.7	collagen, type XXVI, alpha 1	223	3	1	2	0	0	hsa-miR-6775-3p	-0.37	-0.44
EMX1	ENST00000258106.6	empty spiracles homeobox 1	35	5	0	3	2	0	hsa-miR-6775-3p	-0.37	-0.77
SYT6	ENST00000607941.1	synaptotagmin VI	5	2	1	1	0	0	hsa-miR-6775-3p	-0.37	-0.37
CREB3L3	ENST00000602147.1	cAMP responsive element binding protein 3-like 3	42	2	0	1	1	0	hsa-miR-6775-3p	-0.37	-0.42
NUTF2	ENST00000219169.4	nuclear transport factor 2	222	2	0	2	0	0	hsa-miR-6775-3p	-0.36	-0.47
CD27	ENST00000266557.3	CD27 molecule	5	1	0	1	0	0	hsa-miR-1291	-0.36	-0.36
DAPL1	ENST00000309950.3	death associated protein-like 1	94	1	0	0	1	0	hsa-miR-6775-3p	-0.36	-0.36
MYBL2	ENST00000217026.4	v-myb avian myeloblastosis viral oncogene homolog-like 2	71	1	1	0	0	0	hsa-miR-6775-3p	-0.36	-0.36
ASB5	ENST00000296525.3	ankyrin repeat and SOCS box containing 5	5	1	0	1	0	0	hsa-miR-1291	-0.36	-0.36
TMEM92	ENST00000300433.3	transmembrane protein 92	46	2	0	1	1	2	hsa-miR-1291	-0.36	-0.57
C1orf192	ENST00000367974.1	chromosome 1 open reading frame 192	5	1	0	1	0	0	hsa-miR-1291	-0.36	-0.36
TMC8	ENST00000318430.5	transmembrane channel-like 8	13	4	1	2	1	0	hsa-miR-6775-3p	-0.36	-0.75
MAPKAP1	ENST00000373511.2	mitogen-activated protein kinase associated protein 1	1359	2	1	1	0	0	hsa-miR-6775-3p	-0.36	-0.38
CCDC97	ENST00000269967.3	coiled-coil domain containing 97	85	4	1	3	0	2	hsa-miR-6775-3p	-0.36	-0.66
NPTXR	ENST00000333039.2	neuronal pentraxin receptor	578	3	2	1	0	0	hsa-miR-6775-3p	-0.36	-0.36
HOXC6	ENST00000243108.4	homeobox C6	63	3	0	3	0	1	hsa-miR-6775-3p	-0.36	-0.36
HIST1H4A	ENST00000359907.3	histone cluster 1, H4a	5	1	0	1	0	0	hsa-miR-1291	-0.36	-0.36
C4orf40	ENST00000344526.5	chromosome 4 open reading frame 40	5	1	0	1	0	0	hsa-miR-1291	-0.36	-0.36
MBNL3	ENST00000370839.3	muscleblind-like splicing regulator 3	593	2	1	0	1	2	hsa-miR-6775-3p	-0.36	-0.46
CDHR1	ENST00000372117.3	cadherin-related family member 1	13	2	0	2	0	1	hsa-miR-1291	-0.36	-0.46
HIST1H4H	ENST00000289352.1	histone cluster 1, H4h	10	1	0	1	0	0	hsa-miR-1291	-0.36	-0.36
LEP	ENST00000308868.4	leptin	5	2	1	0	1	0	hsa-miR-6775-3p	-0.36	-0.36
EEFSEC	ENST00000483457.1	eukaryotic elongation factor, selenocysteine-tRNA-specific	625	2	0	1	1	0	hsa-miR-1291	-0.36	-0.36
AMER3	ENST00000423981.1	APC membrane recruitment protein 3	5	1	0	0	1	2	hsa-miR-6775-3p	-0.36	-0.36
NFATC4	ENST00000413692.2	nuclear factor of activated T-cells, cytoplasmic, calcineurin-dependent 4	73	1	1	0	0	0	hsa-miR-1291	-0.36	-0.36
CUX1	ENST00000437600.4	cut-like homeobox 1	1205	1	1	0	0	0	hsa-miR-6775-3p	-0.36	-0.36
SPIN2A	ENST00000374908.1	spindlin family, member 2A	5	2	0	0	2	0	hsa-miR-6775-3p	-0.36	-0.36
DFFB	ENST00000378209.3	DNA fragmentation factor, 40kDa, beta polypeptide (caspase-activated DNase)	55	1	1	0	0	0	hsa-miR-6775-3p	-0.36	-0.36
ZNF132	ENST00000254166.3	zinc finger protein 132	31	2	1	0	1	1	hsa-miR-6775-3p	-0.36	-0.42
NDRG4	ENST00000258187.5	NDRG family member 4	68	2	1	0	1	0	hsa-miR-6775-3p	-0.36	-0.38
TXNRD3NB	ENST00000383572.2	thioredoxin reductase 3 neighbor	10	4	0	4	0	2	hsa-miR-6775-3p	-0.36	-0.81
DNAJC24	ENST00000465995.1	DnaJ (Hsp40) homolog, subfamily C, member 24	424	1	1	0	0	0	hsa-miR-6775-3p	-0.36	-0.45
BBC3	ENST00000341983.4	BCL2 binding component 3	87	1	1	0	0	0	hsa-miR-6775-3p	-0.36	-0.36
CECR6	ENST00000399875.1	cat eye syndrome chromosome region, candidate 6	5	3	0	1	2	0	hsa-miR-6775-3p	-0.36	-0.36
RPUSD1	ENST00000565809.1	RNA pseudouridylate synthase domain containing 1	1360	1	1	0	0	2	hsa-miR-6775-3p	-0.36	-0.36
SCAMP5	ENST00000425597.3	secretory carrier membrane protein 5	127	2	0	2	0	1	hsa-miR-6775-3p	-0.36	-0.36
PTPN6	ENST00000456013.1	protein tyrosine phosphatase, non-receptor type 6	57	1	1	0	0	0	hsa-miR-6775-3p	-0.36	-0.36
PHYHIP	ENST00000321613.3	phytanoyl-CoA 2-hydroxylase interacting protein	14	1	1	0	0	1	hsa-miR-6775-3p	-0.36	-0.36
KRT71	ENST00000267119.5	keratin 71	5	1	0	1	0	0	hsa-miR-6775-3p	-0.36	-0.36
SCRT2	ENST00000246104.6	scratch homolog 2, zinc finger protein (Drosophila)	5	2	1	1	0	0	hsa-miR-6775-3p	-0.36	-0.36
RNF5	ENST00000427134.2	ring finger protein 5, E3 ubiquitin protein ligase	5	1	0	1	0	0	hsa-miR-6775-3p	-0.36	-0.36
UAP1L1	ENST00000360271.3	UDP-N-acteylglucosamine pyrophosphorylase 1-like 1	398	2	0	1	1	1	hsa-miR-6775-3p	-0.36	-0.36
OPRL1	ENST00000336866.2	opiate receptor-like 1	12	2	0	1	1	1	hsa-miR-1291	-0.36	-0.36
FIBCD1	ENST00000448616.1	fibrinogen C domain containing 1	44	3	0	2	1	3	hsa-miR-6775-3p	-0.36	-0.76
RP11-867G23.8	ENST00000531602.1	Uncharacterized protein	1851	1	0	1	0	0	hsa-miR-1291	-0.36	-0.49
TRAPPC9	ENST00000389328.4	trafficking protein particle complex 9	251	4	2	1	1	1	hsa-miR-1291	-0.36	-0.54
ATPAF1	ENST00000576409.1	ATP synthase mitochondrial F1 complex assembly factor 1	1637	2	0	1	1	0	hsa-miR-6775-3p	-0.36	-0.37
PPP1R12C	ENST00000263433.3	protein phosphatase 1, regulatory subunit 12C	505	1	1	0	0	0	hsa-miR-6775-3p	-0.36	-0.36
CXCR5	ENST00000292174.4	chemokine (C-X-C motif) receptor 5	5	3	0	3	0	0	hsa-miR-1291	-0.35	-0.35
FOXA2	ENST00000419308.2	forkhead box A2	1207	2	0	0	2	0	hsa-miR-6775-3p	-0.35	-0.35
FOXI2	ENST00000388920.4	forkhead box I2	5	3	0	3	0	0	hsa-miR-1291	-0.35	-0.35
AC011294.3	ENST00000451905.1	Uncharacterized protein	5	1	0	1	0	0	hsa-miR-6775-3p	-0.35	-0.35
DLG4	ENST00000399506.2	discs, large homolog 4 (Drosophila)	75	2	1	1	0	0	hsa-miR-6775-3p	-0.35	-0.35
SLC9A5	ENST00000299798.11	solute carrier family 9, subfamily A (NHE5, cation proton antiporter 5), member 5	8	1	1	0	0	1	hsa-miR-6775-3p	-0.35	-0.35
TMEM63C	ENST00000298351.4	transmembrane protein 63C	13	3	0	2	1	1	hsa-miR-1291	-0.35	-0.35
PMM1	ENST00000216259.7	phosphomannomutase 1	1753	2	0	2	0	0	hsa-miR-1291	-0.35	-0.35
SLC39A9	ENST00000031146.4	solute carrier family 39, member 9	824	2	0	2	0	0	hsa-miR-1291	-0.35	-0.41
XXbac-BPG32J3.20	ENST00000461287.1		1251	1	1	0	0	0	hsa-miR-6775-3p	-0.35	-0.35
SYT12	ENST00000393946.2	synaptotagmin XII	813	2	1	1	0	3	hsa-miR-6775-3p	-0.35	-0.35
GOLM1	ENST00000388712.3	golgi membrane protein 1	4212	1	0	1	0	0	hsa-miR-1291	-0.35	-0.35
UBALD1	ENST00000590965.1	UBA-like domain containing 1	41	2	0	2	0	0	hsa-miR-6775-3p	-0.35	-0.35
BRD9	ENST00000323510.4	bromodomain containing 9	281	1	1	0	0	0	hsa-miR-6775-3p	-0.35	-0.37
ACP1	ENST00000272067.6	acid phosphatase 1, soluble	499	1	0	1	0	1	hsa-miR-1291	-0.35	-0.41
ZNF707	ENST00000358656.4	zinc finger protein 707	106	1	1	0	0	0	hsa-miR-6775-3p	-0.35	-0.35
YIPF6	ENST00000462683.1	Yip1 domain family, member 6	888	1	1	0	0	1	hsa-miR-6775-3p	-0.35	-0.47
SYNJ1	ENST00000357345.3	synaptojanin 1	143	1	1	0	0	0	hsa-miR-6775-3p	-0.35	-0.35
ARHGEF18	ENST00000319670.9	Rho/Rac guanine nucleotide exchange factor (GEF) 18	2596	3	1	1	1	1	hsa-miR-6775-3p	-0.35	-0.35
C15orf37	ENST00000560255.1	chromosome 15 open reading frame 37	194	1	1	0	0	0	hsa-miR-6775-3p	-0.35	-0.35
DKFZP761J1410	ENST00000251473.5	Lipid phosphate phosphatase-related protein type 2	345	3	0	2	1	0	hsa-miR-1291	-0.35	-0.35
HES4	ENST00000428771.2	hairy and enhancer of split 4 (Drosophila)	51	4	1	2	1	3	hsa-miR-6775-3p	-0.35	-0.47
WDR92	ENST00000295121.6	WD repeat domain 92	132	1	1	0	0	0	hsa-miR-1291	-0.35	-0.41
TMEM184A	ENST00000297477.5	transmembrane protein 184A	28	4	0	3	1	2	hsa-miR-6775-3p	-0.35	-0.5
REM2	ENST00000267396.4	RAS (RAD and GEM)-like GTP binding 2	140	1	1	0	0	1	hsa-miR-1291	-0.35	-0.35
KIAA0556	ENST00000261588.4	KIAA0556	169	2	0	1	1	2	hsa-miR-6775-3p	-0.35	-0.35
OR13A1	ENST00000553795.1	olfactory receptor, family 13, subfamily A, member 1	5	1	0	1	0	0	hsa-miR-6775-3p	-0.35	-0.35
MMP24	ENST00000246186.6	matrix metallopeptidase 24 (membrane-inserted)	201	3	2	1	0	0	hsa-miR-6775-3p	-0.35	-0.35
MGAT5	ENST00000409645.1	mannosyl (alpha-1,6-)-glycoprotein beta-1,6-N-acetyl-glucosaminyltransferase	1627	3	2	1	0	0	hsa-miR-6775-3p	-0.35	-0.35
FAT2	ENST00000261800.5	FAT atypical cadherin 2	5	1	0	1	0	1	hsa-miR-1291	-0.35	-0.35
MYOZ3	ENST00000297130.4	myozenin 3	8	2	0	1	1	2	hsa-miR-6775-3p	-0.35	-0.35
KLRK1	ENST00000240618.6	killer cell lectin-like receptor subfamily K, member 1	5	1	1	0	0	0	hsa-miR-6775-3p	-0.35	-0.35
ACTL10	ENST00000330271.4	actin-like 10	16	1	0	1	0	0	hsa-miR-1291	-0.35	-0.35
IL17D	ENST00000304920.3	interleukin 17D	130	1	1	0	0	0	hsa-miR-6775-3p	-0.35	-0.35
KNDC1	ENST00000304613.3	kinase non-catalytic C-lobe domain (KIND) containing 1	5	4	1	2	1	0	hsa-miR-6775-3p	-0.34	-0.34
MRPL54	ENST00000330133.4	mitochondrial ribosomal protein L54	2420	1	0	1	0	0	hsa-miR-6775-3p	-0.34	-0.34
TMEM64	ENST00000458549.2	transmembrane protein 64	200	1	1	0	0	0	hsa-miR-6775-3p	-0.34	-0.45
CYB561A3	ENST00000294072.4	cytochrome b561 family, member A3	470	2	0	2	0	0	hsa-miR-1291	-0.34	-0.34
GPC1	ENST00000264039.2	glypican 1	1687	3	0	3	0	2	hsa-miR-6775-3p	-0.34	-0.34
TNK2	ENST00000381916.2	tyrosine kinase, non-receptor, 2	7	1	0	1	0	1	hsa-miR-6775-3p	-0.34	-0.34
IL22RA1	ENST00000270800.1	interleukin 22 receptor, alpha 1	5	2	1	1	0	0	hsa-miR-6775-3p	-0.34	-0.34
UST	ENST00000367463.4	uronyl-2-sulfotransferase	933	2	0	2	0	0	hsa-miR-6775-3p	-0.34	-0.45
ADM2	ENST00000395738.2	adrenomedullin 2	129	2	1	1	0	0	hsa-miR-6775-3p	-0.34	-0.38
BET1L	ENST00000325147.9	Bet1 golgi vesicular membrane trafficking protein-like	702	1	1	0	0	0	hsa-miR-6775-3p	-0.34	-0.34
KLF15	ENST00000296233.3	Kruppel-like factor 15	7	2	0	1	1	1	hsa-miR-6775-3p	-0.34	-0.34
GGACT	ENST00000376250.2	gamma-glutamylamine cyclotransferase	164	1	0	1	0	1	hsa-miR-6775-3p	-0.34	-0.41
KIAA0319L	ENST00000325722.3	KIAA0319-like	2090	3	0	3	0	0	hsa-miR-1291	-0.34	-0.34
GUCA2B	ENST00000372581.1	guanylate cyclase activator 2B (uroguanylin)	5	1	0	1	0	0	hsa-miR-1291	-0.34	-0.34
BAI1	ENST00000517894.1	brain-specific angiogenesis inhibitor 1	5	2	0	2	0	0	hsa-miR-1291	-0.34	-0.34
RHOBTB3	ENST00000379982.3	Rho-related BTB domain containing 3	487	2	0	2	0	1	hsa-miR-1291	-0.34	-0.34
SLC6A12	ENST00000359674.4	solute carrier family 6 (neurotransmitter transporter), member 12	13	1	1	0	0	0	hsa-miR-6775-3p	-0.34	-0.34
LDLRAD2	ENST00000344642.2	low density lipoprotein receptor class A domain containing 2	5	2	0	1	1	0	hsa-miR-6775-3p	-0.34	-0.34
SLC16A3	ENST00000581287.1	solute carrier family 16 (monocarboxylate transporter), member 3	16333	3	3	0	0	3	hsa-miR-6775-3p	-0.34	-0.86
PARP16	ENST00000261888.6	poly (ADP-ribose) polymerase family, member 16	97	1	1	0	0	1	hsa-miR-6775-3p	-0.34	-0.34
EMB	ENST00000303221.5	embigin	17	1	1	0	0	0	hsa-miR-1291	-0.34	-0.34
VANGL2	ENST00000368061.2	VANGL planar cell polarity protein 2	560	3	0	3	0	0	hsa-miR-1291	-0.34	-0.34
NKX3-1	ENST00000380871.4	NK3 homeobox 1	240	2	0	0	2	0	hsa-miR-6775-3p	-0.34	-0.34
AK3	ENST00000381809.3	adenylate kinase 3	323	2	0	2	0	0	hsa-miR-1291	-0.34	-0.49
MRFAP1L1	ENST00000320848.6	Morf4 family associated protein 1-like 1	77	1	0	1	0	0	hsa-miR-1291	-0.34	-0.35
VWA1	ENST00000338660.5	von Willebrand factor A domain containing 1	145	5	2	2	1	4	hsa-miR-6775-3p	-0.34	-1.14
SYTL1	ENST00000318074.5	synaptotagmin-like 1	58	1	0	1	0	0	hsa-miR-1291	-0.34	-0.34
TCTE1	ENST00000371505.4	t-complex-associated-testis-expressed 1	34	1	1	0	0	0	hsa-miR-6775-3p	-0.34	-0.34
LINC00923	ENST00000503874.3	long intergenic non-protein coding RNA 923	5	1	0	1	0	0	hsa-miR-1291	-0.34	-0.34
WNK2	ENST00000395475.2	WNK lysine deficient protein kinase 2	134	3	1	0	2	2	hsa-miR-6775-3p	-0.34	-0.34
BRMS1	ENST00000359957.3	breast cancer metastasis suppressor 1	2647	1	1	0	0	0	hsa-miR-6775-3p	-0.34	-0.34
ANAPC15	ENST00000543587.1	anaphase promoting complex subunit 15	36	1	0	1	0	0	hsa-miR-1291	-0.34	-0.34
CTRC	ENST00000375943.2	chymotrypsin C (caldecrin)	5	2	0	1	1	0	hsa-miR-6775-3p	-0.34	-0.34
UNC45B	ENST00000268876.5	unc-45 homolog B (C. elegans)	5	2	2	0	0	1	hsa-miR-6775-3p	-0.34	-0.34
RECQL5	ENST00000423245.2	RecQ protein-like 5	129	2	1	1	0	0	hsa-miR-6775-3p	-0.34	-0.34
DNAJB5	ENST00000545841.1	DnaJ (Hsp40) homolog, subfamily B, member 5	379	3	0	2	1	0	hsa-miR-1291	-0.33	-0.34
MARK2	ENST00000402010.2	MAP/microtubule affinity-regulating kinase 2	845	3	1	1	1	1	hsa-miR-6775-3p	-0.33	-0.33
TMEM239	ENST00000361033.1	transmembrane protein 239	5	2	0	2	0	2	hsa-miR-1291	-0.33	-0.33
IL25	ENST00000329715.2	interleukin 25	5	1	0	0	1	1	hsa-miR-6775-3p	-0.33	-0.33
SCARA3	ENST00000301904.3	scavenger receptor class A, member 3	5318	1	0	0	1	1	hsa-miR-6775-3p	-0.33	-0.33
TNNT3	ENST00000278317.6	troponin T type 3 (skeletal, fast)	5	1	0	1	0	0	hsa-miR-1291	-0.33	-0.33
NEU4	ENST00000407683.1	sialidase 4	452	1	1	0	0	0	hsa-miR-6775-3p	-0.33	-0.33
HIC1	ENST00000399849.3	hypermethylated in cancer 1	76	2	1	1	0	1	hsa-miR-6775-3p	-0.33	-0.33
GRB2	ENST00000392563.1	growth factor receptor-bound protein 2	2660	2	0	2	0	0	hsa-miR-6775-3p	-0.33	-0.34
PLA2G2C	ENST00000429261.2	phospholipase A2, group IIC	5	2	0	0	2	1	hsa-miR-6775-3p	-0.33	-0.33
C6orf47	ENST00000375911.1	chromosome 6 open reading frame 47	38	2	0	1	1	1	hsa-miR-6775-3p	-0.33	-0.36
SLC6A20	ENST00000353278.4	solute carrier family 6 (proline IMINO transporter), member 20	5	1	1	0	0	0	hsa-miR-1291	-0.33	-0.33
DGCR2	ENST00000545799.1	DiGeorge syndrome critical region gene 2	1754	2	0	2	0	1	hsa-miR-1291	-0.33	-0.35
ASB6	ENST00000277459.4	ankyrin repeat and SOCS box containing 6	725	1	0	1	0	3	hsa-miR-6775-3p	-0.33	-0.49
STARD3	ENST00000336308.5	StAR-related lipid transfer (START) domain containing 3	35	2	0	2	0	0	hsa-miR-1291	-0.33	-0.33
TTYH3	ENST00000258796.7	tweety family member 3	188	5	0	3	2	1	hsa-miR-6775-3p	-0.33	-0.33
RBM8A	ENST00000330165.8	RNA binding motif protein 8A	33	2	1	1	0	0	hsa-miR-6775-3p	-0.33	-0.33
KLHDC10	ENST00000335420.5	kelch domain containing 10	347	2	1	1	0	1	hsa-miR-6775-3p	-0.33	-0.4
HIST2H2BF	ENST00000427880.2	histone cluster 2, H2bf	5	1	0	1	0	0	hsa-miR-6775-3p	-0.33	-0.33
SDK2	ENST00000392650.3	sidekick cell adhesion molecule 2	8	2	1	1	0	0	hsa-miR-6775-3p	-0.33	-0.33
MXD4	ENST00000337190.2	MAX dimerization protein 4	1173	3	0	3	0	1	hsa-miR-1291	-0.33	-0.4
TMEM260	ENST00000261556.6	transmembrane protein 260	44	2	0	1	1	0	hsa-miR-1291	-0.33	-0.33
NCOR2	ENST00000405201.1	nuclear receptor corepressor 2	200	1	0	0	1	0	hsa-miR-6775-3p	-0.33	-0.33
HFE2	ENST00000336751.5	hemochromatosis type 2 (juvenile)	48	1	0	1	0	0	hsa-miR-6775-3p	-0.33	-0.33
HOXB4	ENST00000332503.5	homeobox B4	214	2	0	0	2	1	hsa-miR-6775-3p	-0.33	-0.33
ALKBH4	ENST00000292566.3	alkB, alkylation repair homolog 4 (E. coli)	54	1	0	1	0	0	hsa-miR-6775-3p	-0.33	-0.33
GALNT13	ENST00000409237.1	UDP-N-acetyl-alpha-D-galactosamine:polypeptide N-acetylgalactosaminyltransferase 13 (GalNAc-T13)	49	1	1	0	0	0	hsa-miR-1291	-0.33	-0.42
KRT76	ENST00000332411.2	keratin 76	5	1	1	0	0	0	hsa-miR-1291	-0.33	-0.33
ARL4C	ENST00000390645.2	ADP-ribosylation factor-like 4C	84	1	1	0	0	0	hsa-miR-6775-3p	-0.33	-0.33
SYT2	ENST00000367267.1	synaptotagmin II	5	2	0	2	0	0	hsa-miR-1291	-0.33	-0.33
FAM83F	ENST00000333407.6	family with sequence similarity 83, member F	5	3	0	2	1	4	hsa-miR-6775-3p	-0.33	-0.33
SLC10A6	ENST00000273905.6	solute carrier family 10 (sodium/bile acid cotransporter), member 6	7	1	0	0	1	1	hsa-miR-1291	-0.33	-0.35
TP53AIP1	ENST00000602346.1	tumor protein p53 regulated apoptosis inducing protein 1	5	2	0	2	0	0	hsa-miR-1291	-0.33	-0.33
LBX2	ENST00000341396.2	ladybird homeobox 2	100	1	0	1	0	0	hsa-miR-1291	-0.33	-0.33
C22orf23	ENST00000403305.1	chromosome 22 open reading frame 23	6	1	1	0	0	0	hsa-miR-6775-3p	-0.33	-0.33
RYBP	ENST00000477973.2	RING1 and YY1 binding protein	342	1	1	0	0	2	hsa-miR-6775-3p	-0.33	-0.35
BCAR1	ENST00000162330.5	breast cancer anti-estrogen resistance 1	432	2	1	0	1	0	hsa-miR-6775-3p	-0.33	-0.39
FGF11	ENST00000293829.4	fibroblast growth factor 11	10	1	1	0	0	1	hsa-miR-6775-3p	-0.33	-0.35
TNK1	ENST00000570896.1	tyrosine kinase, non-receptor, 1	51	1	1	0	0	1	hsa-miR-6775-3p	-0.33	-0.33
FAM89B	ENST00000449319.2	family with sequence similarity 89, member B	289	2	0	0	2	0	hsa-miR-6775-3p	-0.33	-0.33
SLC35E2B	ENST00000378662.1	solute carrier family 35, member E2B	5	2	0	1	1	1	hsa-miR-6775-3p	-0.33	-0.33
ESPNL	ENST00000343063.3	espin-like	26	1	0	1	0	2	hsa-miR-6775-3p	-0.33	-0.33
C17orf102	ENST00000357754.1	chromosome 17 open reading frame 102	5	2	0	1	1	1	hsa-miR-1291	-0.33	-0.33
KLK5	ENST00000391809.2	kallikrein-related peptidase 5	5	1	0	1	0	0	hsa-miR-1291	-0.33	-0.33
GPR89B	ENST00000314163.7	G protein-coupled receptor 89B	5	1	0	1	0	0	hsa-miR-6775-3p	-0.33	-0.33
AC013269.5	ENST00000409259.1	Uncharacterized protein	5	2	0	1	1	0	hsa-miR-6775-3p	-0.33	-0.33
TMEM229B	ENST00000557006.1	transmembrane protein 229B	5	2	0	2	0	1	hsa-miR-1291	-0.32	-0.32
GUCA2A	ENST00000357001.2	guanylate cyclase activator 2A (guanylin)	5	1	0	0	1	0	hsa-miR-6775-3p	-0.32	-0.32
DCAF5	ENST00000341516.5	DDB1 and CUL4 associated factor 5	120	1	0	1	0	1	hsa-miR-6775-3p	-0.32	-0.32
ZFYVE28	ENST00000508471.1	zinc finger, FYVE domain containing 28	18	3	1	1	1	0	hsa-miR-6775-3p	-0.32	-0.51
TP73	ENST00000378280.1	tumor protein p73	831	1	1	0	0	2	hsa-miR-6775-3p	-0.32	-0.33
TXLNA	ENST00000373610.3	taxilin alpha	564	2	0	1	1	1	hsa-miR-1291	-0.32	-0.34
CLDN11	ENST00000064724.3	claudin 11	1116	2	0	1	1	1	hsa-miR-6775-3p	-0.32	-0.32
PNMA6D	ENST00000538162.2	paraneoplastic Ma antigen family member 6D (pseudogene)	5	2	0	2	0	1	hsa-miR-6775-3p	-0.32	-0.32
FOXN1	ENST00000226247.2	forkhead box N1	5	2	0	2	0	1	hsa-miR-1291	-0.32	-0.32
IL5	ENST00000231454.1	interleukin 5 (colony-stimulating factor, eosinophil)	5	1	0	0	1	0	hsa-miR-6775-3p	-0.32	-0.32
ETS1	ENST00000531611.1	v-ets avian erythroblastosis virus E26 oncogene homolog 1	1423	2	0	2	0	1	hsa-miR-6775-3p	-0.32	-0.34
TTC7A	ENST00000319190.5	tetratricopeptide repeat domain 7A	400	2	0	0	2	1	hsa-miR-6775-3p	-0.32	-0.48
VNN2	ENST00000326499.6	vanin 2	8	1	1	0	0	0	hsa-miR-6775-3p	-0.32	-0.56
CIB1	ENST00000328649.6	calcium and integrin binding 1 (calmyrin)	10254	1	0	1	0	0	hsa-miR-1291	-0.32	-0.32
GAL3ST4	ENST00000423751.1	galactose-3-O-sulfotransferase 4	33	2	0	2	0	0	hsa-miR-1291	-0.32	-0.32
REXO1	ENST00000170168.4	REX1, RNA exonuclease 1 homolog (S. cerevisiae)	282	1	1	0	0	0	hsa-miR-6775-3p	-0.32	-0.32
CRLS1	ENST00000378863.4	cardiolipin synthase 1	4205	1	0	1	0	0	hsa-miR-1291	-0.32	-0.32
C19orf12	ENST00000592153.1	chromosome 19 open reading frame 12	242	2	0	2	0	1	hsa-miR-1291	-0.32	-0.34
C1orf172	ENST00000320567.5	chromosome 1 open reading frame 172	190	2	0	2	0	0	hsa-miR-1291	-0.32	-0.32
KCNQ5	ENST00000370398.1	potassium voltage-gated channel, KQT-like subfamily, member 5	50	1	1	0	0	0	hsa-miR-6775-3p	-0.32	-0.32
PGM2	ENST00000381967.4	phosphoglucomutase 2	232	1	0	0	1	0	hsa-miR-6775-3p	-0.32	-0.32
AOC3	ENST00000591562.1	amine oxidase, copper containing 3	59	2	1	1	0	0	hsa-miR-6775-3p	-0.32	-0.32
DEAF1	ENST00000382409.3	DEAF1 transcription factor	479	1	0	1	0	0	hsa-miR-1291	-0.32	-0.32
CCDC64	ENST00000397558.2	coiled-coil domain containing 64	7	1	0	1	0	2	hsa-miR-1291	-0.32	-0.32
DTD1	ENST00000377452.3	D-tyrosyl-tRNA deacylase 1	58	1	0	1	0	0	hsa-miR-1291	-0.32	-0.32
TNFSF18	ENST00000404377.3	tumor necrosis factor (ligand) superfamily, member 18	5	1	0	1	0	0	hsa-miR-1291	-0.32	-0.32
DOK7	ENST00000507039.1	docking protein 7	19	1	1	0	0	0	hsa-miR-6775-3p	-0.32	-0.32
PYCR1	ENST00000329875.8	pyrroline-5-carboxylate reductase 1	157	3	0	0	3	0	hsa-miR-6775-3p	-0.32	-0.49
TNS3	ENST00000311160.9	tensin 3	28	2	0	1	1	0	hsa-miR-6775-3p	-0.32	-0.32
KCNH4	ENST00000607371.1	potassium voltage-gated channel, subfamily H (eag-related), member 4	5	1	0	1	0	0	hsa-miR-1291	-0.32	-0.32
DOK1	ENST00000340004.6	docking protein 1, 62kDa (downstream of tyrosine kinase 1)	331	2	0	2	0	1	hsa-miR-1291	-0.32	-0.32
SNX20	ENST00000330943.4	sorting nexin 20	5	1	1	0	0	0	hsa-miR-1291	-0.32	-0.32
ATG4D	ENST00000309469.4	autophagy related 4D, cysteine peptidase	801	1	0	1	0	0	hsa-miR-6775-3p	-0.32	-0.32
ENTPD6	ENST00000433259.2	ectonucleoside triphosphate diphosphohydrolase 6 (putative)	616	1	1	0	0	0	hsa-miR-6775-3p	-0.32	-0.33
PCYT1B	ENST00000379145.1	phosphate cytidylyltransferase 1, choline, beta	5	2	0	0	2	1	hsa-miR-6775-3p	-0.32	-0.32
TPPP	ENST00000360578.5	tubulin polymerization promoting protein	7	2	1	1	0	0	hsa-miR-6775-3p	-0.31	-0.44
SPSB3	ENST00000566339.1	splA/ryanodine receptor domain and SOCS box containing 3	827	1	0	1	0	1	hsa-miR-1291	-0.31	-0.31
DES	ENST00000373960.3	desmin	5	1	1	0	0	0	hsa-miR-6775-3p	-0.31	-0.31
AC008267.1	ENST00000600021.1	HCG1983814; Uncharacterized protein	5	1	0	1	0	0	hsa-miR-1291	-0.31	-0.31
TANGO6	ENST00000261778.1	transport and golgi organization 6 homolog (Drosophila)	143	1	1	0	0	0	hsa-miR-6775-3p	-0.31	-0.31
PTAFR	ENST00000373857.3	platelet-activating factor receptor	5	1	1	0	0	0	hsa-miR-6775-3p	-0.31	-0.31
C17orf96	ENST00000325814.5	chromosome 17 open reading frame 96	19	2	1	1	0	1	hsa-miR-6775-3p	-0.31	-0.31
F2R	ENST00000319211.4	coagulation factor II (thrombin) receptor	1104	1	1	0	0	0	hsa-miR-6775-3p	-0.31	-0.31
STRIP1	ENST00000369795.3	striatin interacting protein 1	114	2	1	0	1	2	hsa-miR-6775-3p	-0.31	-0.39
TSPAN11	ENST00000261177.9	tetraspanin 11	27	3	0	2	1	2	hsa-miR-6775-3p	-0.31	-0.31
ZNF469	ENST00000437464.1	zinc finger protein 469	139	1	0	1	0	0	hsa-miR-1291	-0.31	-0.31
CTB-54O9.9	ENST00000586012.1	Uncharacterized protein	5	2	0	2	0	1	hsa-miR-6775-3p	-0.31	-0.4
AMZ1	ENST00000312371.4	archaelysin family metallopeptidase 1	5	1	1	0	0	0	hsa-miR-6775-3p	-0.31	-0.31
FAM71E1	ENST00000600100.1	family with sequence similarity 71, member E1	89	1	0	1	0	0	hsa-miR-1291	-0.31	-0.31
RAB37	ENST00000392610.1	RAB37, member RAS oncogene family	875	1	0	1	0	1	hsa-miR-6775-3p	-0.31	-0.31
TMPRSS6	ENST00000381792.2	transmembrane protease, serine 6	69	1	0	1	0	0	hsa-miR-6775-3p	-0.31	-0.31
CELF5	ENST00000541430.2	CUGBP, Elav-like family member 5	5	3	0	3	0	2	hsa-miR-6775-3p	-0.31	-0.31
IFNK	ENST00000276943.2	interferon, kappa	5	1	0	1	0	0	hsa-miR-1291	-0.31	-0.31
PAK6	ENST00000260404.4	p21 protein (Cdc42/Rac)-activated kinase 6	70	2	0	0	2	0	hsa-miR-6775-3p	-0.31	-0.31
NFIC	ENST00000346156.5	nuclear factor I/C (CCAAT-binding transcription factor)	26	4	0	2	2	0	hsa-miR-6775-3p	-0.31	-0.35
TRIM32	ENST00000373983.2	tripartite motif containing 32	285	1	1	0	0	0	hsa-miR-6775-3p	-0.31	-0.32
AC174470.1	ENST00000457257.1		164	1	1	0	0	0	hsa-miR-6775-3p	-0.31	-0.31
ZBTB7C	ENST00000535628.2	zinc finger and BTB domain containing 7C	23	2	1	1	0	0	hsa-miR-1291	-0.31	-0.31
LIMK1	ENST00000418310.1	LIM domain kinase 1	464	1	0	0	1	1	hsa-miR-6775-3p	-0.31	-0.31
EFHD1	ENST00000264059.3	EF-hand domain family, member D1	105	1	0	1	0	0	hsa-miR-6775-3p	-0.31	-0.33
MFAP4	ENST00000497081.2	microfibrillar-associated protein 4	67	1	0	1	0	0	hsa-miR-6775-3p	-0.31	-0.31
CLEC18B	ENST00000339953.5	C-type lectin domain family 18, member B	5	2	0	0	2	0	hsa-miR-6775-3p	-0.31	-0.31
KCNJ5	ENST00000529694.1	potassium inwardly-rectifying channel, subfamily J, member 5	12	3	0	2	1	0	hsa-miR-6775-3p	-0.31	-0.31
S100A9	ENST00000368738.3	S100 calcium binding protein A9	646	1	0	1	0	0	hsa-miR-1291	-0.31	-0.31
OVOL1	ENST00000335987.3	ovo-like 1(Drosophila)	5	1	1	0	0	0	hsa-miR-1291	-0.31	-0.31
TMEM221	ENST00000341130.5	transmembrane protein 221	5	1	1	0	0	0	hsa-miR-6775-3p	-0.31	-0.31
MCHR1	ENST00000249016.4	melanin-concentrating hormone receptor 1	5	1	1	0	0	1	hsa-miR-6775-3p	-0.31	-0.31
GSG1L	ENST00000380898.2	GSG1-like	5	1	1	0	0	0	hsa-miR-6775-3p	-0.31	-0.31
MPP2	ENST00000377184.3	membrane protein, palmitoylated 2 (MAGUK p55 subfamily member 2)	78	2	1	0	1	0	hsa-miR-6775-3p	-0.31	-0.31
SDC3	ENST00000336798.7	syndecan 3	34	4	0	4	0	0	hsa-miR-1291	-0.31	-0.66
IRF4	ENST00000380956.4	interferon regulatory factor 4	10	2	0	1	1	0	hsa-miR-6775-3p	-0.31	-0.31
SORBS1	ENST00000371227.4	sorbin and SH3 domain containing 1	22	2	0	2	0	0	hsa-miR-6775-3p	-0.31	-0.31
ARHGAP27	ENST00000532038.1	Rho GTPase activating protein 27	5	1	1	0	0	0	hsa-miR-6775-3p	-0.31	-0.31
C5AR2	ENST00000595464.1	complement component 5a receptor 2	5	1	0	0	1	0	hsa-miR-6775-3p	-0.31	-0.31
PTPRU	ENST00000428026.2	protein tyrosine phosphatase, receptor type, U	261	2	1	1	0	0	hsa-miR-6775-3p	-0.31	-0.31
DNAL4	ENST00000216068.4	dynein, axonemal, light chain 4	9	1	0	1	0	0	hsa-miR-1291	-0.31	-0.31
UCMA	ENST00000378681.3	upper zone of growth plate and cartilage matrix associated	5	1	0	1	0	0	hsa-miR-6775-3p	-0.31	-0.31
LGR4	ENST00000379214.4	leucine-rich repeat containing G protein-coupled receptor 4	1387	1	1	0	0	0	hsa-miR-1291	-0.31	-0.31
MFAP3	ENST00000436816.1	microfibrillar-associated protein 3	1139	1	1	0	0	0	hsa-miR-1291	-0.31	-0.33
HOXC12	ENST00000243103.3	homeobox C12	5	1	1	0	0	0	hsa-miR-6775-3p	-0.31	-0.31
CYP4F31P	ENST00000416266.1	cytochrome P450, family 4, subfamily F, polypeptide 31, pseudogene	5	1	0	1	0	0	hsa-miR-1291	-0.31	-0.31
C10orf99	ENST00000372126.3	chromosome 10 open reading frame 99	5	1	0	1	0	0	hsa-miR-1291	-0.31	-0.31
TIMP2	ENST00000585421.1	TIMP metallopeptidase inhibitor 2	3147	2	0	2	0	0	hsa-miR-1291	-0.31	-0.34
LSS	ENST00000397728.3	lanosterol synthase (2,3-oxidosqualene-lanosterol cyclase)	564	2	1	0	1	0	hsa-miR-6775-3p	-0.31	-0.31
PRKAG3	ENST00000439262.2	protein kinase, AMP-activated, gamma 3 non-catalytic subunit	5	1	1	0	0	0	hsa-miR-6775-3p	-0.31	-0.31
CHRNA7	ENST00000306901.3	cholinergic receptor, nicotinic, alpha 7 (neuronal)	5	3	2	0	1	0	hsa-miR-6775-3p	-0.3	-0.3
FBXO38	ENST00000340253.5	F-box protein 38	673	1	0	0	1	0	hsa-miR-6775-3p	-0.3	-0.3
SH3BP5L	ENST00000366472.5	SH3-binding domain protein 5-like	379	1	0	1	0	1	hsa-miR-6775-3p	-0.3	-0.3
GPR89A	ENST00000313835.9	G protein-coupled receptor 89A	5	1	0	1	0	0	hsa-miR-6775-3p	-0.3	-0.3
LCA5L	ENST00000485895.2	Leber congenital amaurosis 5-like	11	1	0	1	0	0	hsa-miR-6775-3p	-0.3	-0.3
GRIN2C	ENST00000293190.5	glutamate receptor, ionotropic, N-methyl D-aspartate 2C	5	1	1	0	0	0	hsa-miR-6775-3p	-0.3	-0.3
RUFY2	ENST00000388768.2	RUN and FYVE domain containing 2	15	1	1	0	0	0	hsa-miR-6775-3p	-0.3	-0.3
TYSND1	ENST00000335494.5	trypsin domain containing 1	35	3	0	2	1	0	hsa-miR-1291	-0.3	-0.39
NDST2	ENST00000309979.6	N-deacetylase/N-sulfotransferase (heparan glucosaminyl) 2	175	1	0	1	0	0	hsa-miR-6775-3p	-0.3	-0.3
GPR20	ENST00000377741.3	G protein-coupled receptor 20	34	1	1	0	0	1	hsa-miR-6775-3p	-0.3	-0.36
RAB3B	ENST00000371655.3	RAB3B, member RAS oncogene family	611	4	2	2	0	1	hsa-miR-6775-3p	-0.3	-0.67
NIPSNAP1	ENST00000216121.7	nipsnap homolog 1 (C. elegans)	2429	1	1	0	0	0	hsa-miR-6775-3p	-0.3	-0.31
FOXP3	ENST00000376207.4	forkhead box P3	7	2	0	2	0	0	hsa-miR-1291	-0.3	-0.3
RNF128	ENST00000324342.3	ring finger protein 128, E3 ubiquitin protein ligase	17	1	0	1	0	0	hsa-miR-1291	-0.3	-0.3
SLC6A17	ENST00000331565.4	solute carrier family 6 (neutral amino acid transporter), member 17	5	2	0	2	0	4	hsa-miR-6775-3p	-0.3	-0.3
ARF3	ENST00000256682.4	ADP-ribosylation factor 3	1093	3	0	3	0	2	hsa-miR-6775-3p	-0.3	-0.41
BX088651.1	ENST00000540551.1	LOC100126582 protein; Uncharacterized protein	5	1	0	1	0	0	hsa-miR-1291	-0.3	-0.3
H2AFX	ENST00000530167.1	H2A histone family, member X	1339	2	0	1	1	0	hsa-miR-1291	-0.3	-0.3
CLEC18C	ENST00000541793.2	C-type lectin domain family 18, member C	5	2	0	0	2	0	hsa-miR-6775-3p	-0.3	-0.3
RAB22A	ENST00000244040.3	RAB22A, member RAS oncogene family	484	2	1	0	1	1	hsa-miR-1291	-0.3	-0.56
RP11-108K14.8	ENST00000468317.2	Mitochondrial GTPase 1	1071	3	0	3	0	2	hsa-miR-6775-3p	-0.3	-0.52
LCNL1	ENST00000408973.2	lipocalin-like 1	5	2	0	0	2	0	hsa-miR-6775-3p	-0.3	-0.3
ZBTB4	ENST00000380599.4	zinc finger and BTB domain containing 4	1039	3	1	1	1	0	hsa-miR-1291	-0.3	-0.3
CES4A	ENST00000540947.2	carboxylesterase 4A	30	1	1	0	0	0	hsa-miR-1291	-0.3	-0.3
TYR	ENST00000263321.5	tyrosinase	5	1	0	0	1	0	hsa-miR-6775-3p	-0.3	-0.3
IL12RB2	ENST00000262345.1	interleukin 12 receptor, beta 2	5	2	0	1	1	1	hsa-miR-1291	-0.3	-0.31
PKP1	ENST00000367324.3	plakophilin 1 (ectodermal dysplasia/skin fragility syndrome)	12	1	1	0	0	1	hsa-miR-6775-3p	-0.3	-0.3
TGFB3	ENST00000238682.3	transforming growth factor, beta 3	53	1	1	0	0	0	hsa-miR-6775-3p	-0.3	-0.3
C16orf87	ENST00000394806.2	chromosome 16 open reading frame 87	95	1	0	0	1	0	hsa-miR-6775-3p	-0.3	-0.3
RP11-57H12.6	ENST00000604534.1	TMEM56-RWDD3 protein	49	1	0	1	0	0	hsa-miR-6775-3p	-0.3	-0.3
MTG1	ENST00000317502.6	mitochondrial ribosome-associated GTPase 1	1071	3	0	3	0	2	hsa-miR-6775-3p	-0.3	-0.52
CORO7	ENST00000251166.4	coronin 7	113	3	0	3	0	1	hsa-miR-6775-3p	-0.3	-0.63
TSPYL2	ENST00000375442.4	TSPY-like 2	270	2	0	1	1	1	hsa-miR-1291	-0.3	-0.3
PRKCB	ENST00000303531.7	protein kinase C, beta	81	1	1	0	0	1	hsa-miR-6775-3p	-0.3	-0.3
AC008060.7	ENST00000401499.1	HCG2000720; Hypothetical gene supported by AK054822; Uncharacterized protein	5	1	0	1	0	1	hsa-miR-1291	-0.3	-0.3
HIVEP3	ENST00000372583.1	human immunodeficiency virus type I enhancer binding protein 3	84	2	1	1	0	0	hsa-miR-6775-3p	-0.3	-0.3
CYP11B2	ENST00000323110.2	cytochrome P450, family 11, subfamily B, polypeptide 2	5	3	0	3	0	0	hsa-miR-1291	-0.3	-0.3
FAM228A	ENST00000295150.3	family with sequence similarity 228, member A	8	2	0	1	1	0	hsa-miR-6775-3p	-0.3	-0.3
C15orf38-AP3S2	ENST00000398333.3	C15orf38-AP3S2 readthrough	985	2	1	0	1	3	hsa-miR-6775-3p	-0.3	-0.44
FCRL5	ENST00000361835.3	Fc receptor-like 5	5	4	0	4	0	0	hsa-miR-1291	-0.3	-0.3
FAM65C	ENST00000327979.2	family with sequence similarity 65, member C	17	2	0	0	2	0	hsa-miR-6775-3p	-0.3	-0.3
FBXW5	ENST00000325285.3	F-box and WD repeat domain containing 5	37	1	0	1	0	0	hsa-miR-6775-3p	-0.3	-0.3
PODNL1	ENST00000538517.2	podocan-like 1	9	2	1	0	1	2	hsa-miR-6775-3p	-0.3	-0.6
LL22NC03-75H12.2	ENST00000405369.3	Novel protein; Uncharacterized protein	5	1	0	0	1	0	hsa-miR-6775-3p	-0.3	-0.3
CD79B	ENST00000392795.3	CD79b molecule, immunoglobulin-associated beta	5	1	0	0	1	2	hsa-miR-6775-3p	-0.3	-0.3
GPR89C	ENST00000447947.2	G protein-coupled receptor 89C	5	1	0	1	0	0	hsa-miR-6775-3p	-0.3	-0.3
CADM4	ENST00000222374.2	cell adhesion molecule 4	50	2	0	1	1	1	hsa-miR-6775-3p	-0.3	-0.3
RASAL2	ENST00000448150.3	RAS protein activator like 2	950	2	1	1	0	3	hsa-miR-1291	-0.3	-0.31
GAS2L2	ENST00000254466.6	growth arrest-specific 2 like 2	5	1	0	1	0	0	hsa-miR-1291	-0.3	-0.3
TMCC2	ENST00000358024.3	transmembrane and coiled-coil domain family 2	5	3	1	2	0	0	hsa-miR-6775-3p	-0.3	-0.3
CASP16	ENST00000428155.1	caspase 16, apoptosis-related cysteine peptidase (putative)	51	3	1	2	0	0	hsa-miR-6775-3p	-0.3	-0.37
UMPS	ENST00000232607.2	uridine monophosphate synthetase	374	1	0	1	0	1	hsa-miR-1291	-0.3	-0.38
RNF4	ENST00000511859.1	ring finger protein 4	33	2	0	2	0	1	hsa-miR-1291	-0.3	-0.41
DDR1	ENST00000446312.1	discoidin domain receptor tyrosine kinase 1	195	4	0	3	1	1	hsa-miR-1291	-0.29	-0.29
DLGAP2	ENST00000421627.2	discs, large (Drosophila) homolog-associated protein 2	5	4	2	1	1	1	hsa-miR-6775-3p	-0.29	-0.29
LILRA6	ENST00000391735.3	leukocyte immunoglobulin-like receptor, subfamily A (with TM domain), member 6	5	2	0	2	0	0	hsa-miR-1291	-0.29	-0.29
TTYH2	ENST00000269346.4	tweety family member 2	16	1	1	0	0	0	hsa-miR-6775-3p	-0.29	-0.35
B3GAT1	ENST00000392580.1	beta-1,3-glucuronyltransferase 1 (glucuronosyltransferase P)	77	2	0	1	1	1	hsa-miR-6775-3p	-0.29	-0.29
ZNF474	ENST00000296600.4	zinc finger protein 474	5	1	0	1	0	0	hsa-miR-1291	-0.29	-0.29
C9orf116	ENST00000371789.3	chromosome 9 open reading frame 116	206	1	0	1	0	0	hsa-miR-1291	-0.29	-0.29
SELV	ENST00000335426.4	Selenoprotein V	5	1	0	1	0	0	hsa-miR-1291	-0.29	-0.29
TRAF4	ENST00000262395.5	TNF receptor-associated factor 4	3123	3	0	3	0	1	hsa-miR-1291	-0.29	-0.84
SHARPIN	ENST00000398712.2	SHANK-associated RH domain interactor	1616	1	0	0	1	0	hsa-miR-6775-3p	-0.29	-0.29
PLSCR4	ENST00000354952.2	phospholipid scramblase 4	133	1	1	0	0	0	hsa-miR-6775-3p	-0.29	-0.3
DDX54	ENST00000314045.7	DEAD (Asp-Glu-Ala-Asp) box polypeptide 54	1332	2	0	2	0	1	hsa-miR-1291	-0.29	-0.48
ZNF783	ENST00000434415.1	zinc finger family member 783	88	1	0	1	0	1	hsa-miR-1291	-0.29	-0.29
TSNARE1	ENST00000519651.1	t-SNARE domain containing 1	11	1	0	1	0	0	hsa-miR-6775-3p	-0.29	-0.29
C9orf43	ENST00000374165.1	chromosome 9 open reading frame 43	5	1	0	1	0	0	hsa-miR-1291	-0.29	-0.29
AC011484.1	ENST00000377652.3	Uncharacterized protein; cDNA FLJ42076 fis, clone SYNOV2018921	5	2	0	1	1	0	hsa-miR-6775-3p	-0.29	-0.29
GPR161	ENST00000367838.1	G protein-coupled receptor 161	1712	2	0	1	1	1	hsa-miR-6775-3p	-0.29	-0.36
GALE	ENST00000374497.3	UDP-galactose-4-epimerase	27	1	0	1	0	0	hsa-miR-6775-3p	-0.29	-0.29
RIN3	ENST00000216487.7	Ras and Rab interactor 3	38	1	0	1	0	1	hsa-miR-1291	-0.29	-0.29
SMG9	ENST00000270066.6	SMG9 nonsense mediated mRNA decay factor	401	1	1	0	0	0	hsa-miR-6775-3p	-0.29	-0.29
C14orf144	ENST00000419115.1	chromosome 14 open reading frame 144	5	1	0	1	0	0	hsa-miR-1291	-0.29	-0.29
MAPRE2	ENST00000436190.2	microtubule-associated protein, RP/EB family, member 2	361	1	0	1	0	1	hsa-miR-1291	-0.29	-0.29
KRT31	ENST00000251645.2	keratin 31	5	1	0	1	0	0	hsa-miR-6775-3p	-0.29	-0.29
PIWIL3	ENST00000332271.5	piwi-like RNA-mediated gene silencing 3	22	1	1	0	0	0	hsa-miR-6775-3p	-0.29	-0.29
STX4	ENST00000313843.3	syntaxin 4	53	3	1	1	1	1	hsa-miR-6775-3p	-0.29	-0.3
SLC23A1	ENST00000353963.3	solute carrier family 23 (ascorbic acid transporter), member 1	19	1	0	1	0	0	hsa-miR-6775-3p	-0.29	-0.29
ZC3H4	ENST00000253048.5	zinc finger CCCH-type containing 4	182	2	0	1	1	0	hsa-miR-6775-3p	-0.29	-0.3
RASL11B	ENST00000248706.3	RAS-like, family 11, member B	5	1	0	0	1	2	hsa-miR-6775-3p	-0.29	-0.29
MAPK3	ENST00000403394.1	mitogen-activated protein kinase 3	271	1	1	0	0	0	hsa-miR-6775-3p	-0.29	-0.29
TRIT1	ENST00000441669.2	tRNA isopentenyltransferase 1	8	1	0	0	1	0	hsa-miR-6775-3p	-0.29	-0.29
GLS	ENST00000338435.4	glutaminase	1927	1	1	0	0	0	hsa-miR-6775-3p	-0.29	-0.3
LRRC3DN	ENST00000596691.1	LRRC3 downstream neighbor (non-protein coding)	221	3	0	2	1	2	hsa-miR-6775-3p	-0.29	-0.39
C5orf24	ENST00000394976.3	chromosome 5 open reading frame 24	2668	1	0	0	1	0	hsa-miR-6775-3p	-0.29	-0.29
ZBTB45	ENST00000354590.3	zinc finger and BTB domain containing 45	512	1	0	1	0	0	hsa-miR-1291	-0.29	-0.29
CHRNB4	ENST00000261751.3	cholinergic receptor, nicotinic, beta 4 (neuronal)	5	1	0	1	0	0	hsa-miR-1291	-0.29	-0.29
TAF3	ENST00000344293.5	TAF3 RNA polymerase II, TATA box binding protein (TBP)-associated factor, 140kDa	225	1	0	1	0	1	hsa-miR-1291	-0.29	-0.29
FAM160B2	ENST00000289921.7	family with sequence similarity 160, member B2	803	2	1	1	0	0	hsa-miR-1291	-0.29	-0.29
TOX4	ENST00000405508.1	TOX high mobility group box family member 4	309	1	1	0	0	0	hsa-miR-6775-3p	-0.29	-0.29
RP11-817J15.3	ENST00000537079.1	Uncharacterized protein	5	1	0	0	1	0	hsa-miR-6775-3p	-0.29	-0.29
THSD4	ENST00000355327.3	thrombospondin, type I, domain containing 4	69	4	0	3	1	0	hsa-miR-6775-3p	-0.29	-0.46
DERL2	ENST00000572834.1	derlin 2	261	2	0	0	2	0	hsa-miR-6775-3p	-0.29	-0.33
LDOC1L	ENST00000341255.3	leucine zipper, down-regulated in cancer 1-like	348	3	1	2	0	2	hsa-miR-6775-3p	-0.29	-0.29
OLFML2A	ENST00000288815.5	olfactomedin-like 2A	155	3	1	1	1	2	hsa-miR-1291	-0.29	-0.29
RNF114	ENST00000244061.2	ring finger protein 114	1488	2	0	1	1	0	hsa-miR-6775-3p	-0.29	-0.41
FBXO41	ENST00000295133.5	F-box protein 41	175	3	1	2	0	2	hsa-miR-6775-3p	-0.29	-0.3
RAD54L	ENST00000442598.1	RAD54-like (S. cerevisiae)	159	1	0	1	0	0	hsa-miR-1291	-0.29	-0.29
UQCRC1	ENST00000203407.5	ubiquinol-cytochrome c reductase core protein I	8117	1	0	1	0	0	hsa-miR-6775-3p	-0.29	-0.29
ARHGAP19-SLIT1	ENST00000453547.2	ARHGAP19-SLIT1 readthrough (NMD candidate)	15	5	1	4	0	0	hsa-miR-1291	-0.29	-0.29
DIRAS1	ENST00000323469.4	DIRAS family, GTP-binding RAS-like 1	49	3	0	3	0	0	hsa-miR-6775-3p	-0.29	-0.37
RAB40C	ENST00000248139.3	RAB40C, member RAS oncogene family	421	3	0	3	0	1	hsa-miR-6775-3p	-0.29	-0.29
CD4	ENST00000011653.4	CD4 molecule	5	1	1	0	0	0	hsa-miR-6775-3p	-0.29	-0.29
COL11A2	ENST00000374708.4	collagen, type XI, alpha 2	19	1	0	0	1	0	hsa-miR-6775-3p	-0.29	-0.29
SDHAF2	ENST00000543265.1	succinate dehydrogenase complex assembly factor 2	545	2	0	0	2	0	hsa-miR-6775-3p	-0.29	-0.48
IL6R	ENST00000344086.4	interleukin 6 receptor	13	2	0	2	0	0	hsa-miR-6775-3p	-0.29	-0.31
SBK1	ENST00000341901.4	SH3 domain binding kinase 1	9	3	0	2	1	0	hsa-miR-6775-3p	-0.29	-0.29
SCAMP4	ENST00000316097.8	secretory carrier membrane protein 4	223	1	1	0	0	0	hsa-miR-1291	-0.29	-0.29
POLR3H	ENST00000396504.2	polymerase (RNA) III (DNA directed) polypeptide H (22.9kD)	216	2	0	1	1	1	hsa-miR-1291	-0.29	-0.29
GRHL3	ENST00000361548.4	grainyhead-like 3 (Drosophila)	15	1	1	0	0	0	hsa-miR-6775-3p	-0.29	-0.29
SIRT7	ENST00000328666.6	sirtuin 7	8	1	0	1	0	0	hsa-miR-6775-3p	-0.29	-0.29
HIST2H4B	ENST00000392932.4	histone cluster 2, H4b	5	1	0	0	1	1	hsa-miR-6775-3p	-0.29	-0.29
PPP2R5D	ENST00000485511.1	protein phosphatase 2, regulatory subunit B', delta	1755	1	1	0	0	1	hsa-miR-6775-3p	-0.29	-0.29
ZMIZ1	ENST00000334512.5	zinc finger, MIZ-type containing 1	568	5	0	3	2	0	hsa-miR-6775-3p	-0.29	-0.29
PLEKHA6	ENST00000272203.3	pleckstrin homology domain containing, family A member 6	45	3	0	3	0	0	hsa-miR-1291	-0.29	-0.44
RP11-766F14.2	ENST00000511828.1	Protein LOC285556	5	1	0	1	0	0	hsa-miR-1291	-0.29	-0.29
CTNNBIP1	ENST00000377263.1	catenin, beta interacting protein 1	493	3	1	1	1	1	hsa-miR-6775-3p	-0.29	-0.66
VPS16	ENST00000380445.3	vacuolar protein sorting 16 homolog (S. cerevisiae)	249	1	0	0	1	0	hsa-miR-6775-3p	-0.28	-0.28
SLC27A4	ENST00000300456.4	solute carrier family 27 (fatty acid transporter), member 4	523	3	0	3	0	2	hsa-miR-6775-3p	-0.28	-0.3
RNF34	ENST00000361234.5	ring finger protein 34, E3 ubiquitin protein ligase	533	1	0	1	0	0	hsa-miR-1291	-0.28	-0.29
BCAN	ENST00000329117.5	brevican	11	1	0	1	0	0	hsa-miR-1291	-0.28	-0.28
NELL1	ENST00000298925.5	NEL-like 1 (chicken)	5	1	0	0	1	0	hsa-miR-6775-3p	-0.28	-0.28
TBC1D3F	ENST00000378174.5	TBC1 domain family, member 3F	5	1	0	1	0	1	hsa-miR-1291	-0.28	-0.28
COX6B2	ENST00000590900.1	cytochrome c oxidase subunit VIb polypeptide 2 (testis)	5	1	0	1	0	0	hsa-miR-6775-3p	-0.28	-0.28
FOXP4	ENST00000373063.3	forkhead box P4	228	8	0	7	1	1	hsa-miR-6775-3p	-0.28	-0.49
TBC1D3	ENST00000339023.4	TBC1 domain family, member 3	5	1	0	1	0	1	hsa-miR-1291	-0.28	-0.28
FASTK	ENST00000540185.1	Fas-activated serine/threonine kinase	645	1	1	0	0	1	hsa-miR-1291	-0.28	-0.28
SOX13	ENST00000367204.1	SRY (sex determining region Y)-box 13	1061	1	1	0	0	0	hsa-miR-6775-3p	-0.28	-0.28
DRGX	ENST00000374139.2	dorsal root ganglia homeobox	5	2	0	1	1	3	hsa-miR-6775-3p	-0.28	-0.28
KRT80	ENST00000313234.5	keratin 80	617	1	0	1	0	0	hsa-miR-1291	-0.28	-0.28
ZNF365	ENST00000395254.3	zinc finger protein 365	173	1	1	0	0	0	hsa-miR-6775-3p	-0.28	-0.31
DHRS7B	ENST00000395511.3	dehydrogenase/reductase (SDR family) member 7B	197	1	0	0	1	0	hsa-miR-6775-3p	-0.28	-0.28
MYLK2	ENST00000375994.2	myosin light chain kinase 2	16	1	1	0	0	0	hsa-miR-6775-3p	-0.28	-0.28
SEMA3G	ENST00000231721.2	sema domain, immunoglobulin domain (Ig), short basic domain, secreted, (semaphorin) 3G	85	1	1	0	0	0	hsa-miR-6775-3p	-0.28	-0.28
ELOVL5	ENST00000370918.4	ELOVL fatty acid elongase 5	2233	1	0	1	0	0	hsa-miR-1291	-0.28	-0.28
CSNK1G1	ENST00000303052.7	casein kinase 1, gamma 1	149	2	0	1	1	0	hsa-miR-6775-3p	-0.28	-0.28
MCAM	ENST00000392814.1	melanoma cell adhesion molecule	398	2	0	1	1	1	hsa-miR-1291	-0.28	-0.28
ADRA2A	ENST00000280155.2	adrenoceptor alpha 2A	239	1	1	0	0	0	hsa-miR-1291	-0.28	-0.3
FAM163A	ENST00000341785.4	family with sequence similarity 163, member A	23	2	0	2	0	0	hsa-miR-6775-3p	-0.28	-0.3
PLVAP	ENST00000252590.4	plasmalemma vesicle associated protein	5	1	1	0	0	0	hsa-miR-6775-3p	-0.28	-0.28
C17orf62	ENST00000342572.8	chromosome 17 open reading frame 62	89	1	0	1	0	0	hsa-miR-6775-3p	-0.28	-0.28
ZNF385D	ENST00000281523.2	zinc finger protein 385D	5	1	0	1	0	0	hsa-miR-1291	-0.28	-0.28
FGA	ENST00000403106.3	fibrinogen alpha chain	1401	1	0	1	0	0	hsa-miR-1291	-0.28	-0.28
DECR2	ENST00000219481.5	2,4-dienoyl CoA reductase 2, peroxisomal	1049	2	0	1	1	0	hsa-miR-6775-3p	-0.28	-0.28
SIAH3	ENST00000400405.2	siah E3 ubiquitin protein ligase family member 3	5	1	0	1	0	0	hsa-miR-1291	-0.28	-0.28
TRPC4AP	ENST00000451813.2	transient receptor potential cation channel, subfamily C, member 4 associated protein	242	1	1	0	0	1	hsa-miR-6775-3p	-0.28	-0.28
FAM53B	ENST00000337318.3	family with sequence similarity 53, member B	27	1	0	1	0	3	hsa-miR-6775-3p	-0.28	-0.28
KLHL25	ENST00000337975.5	kelch-like family member 25	98	2	0	2	0	1	hsa-miR-6775-3p	-0.28	-0.28
PRSS38	ENST00000366757.3	protease, serine, 38	5	1	0	0	1	0	hsa-miR-6775-3p	-0.28	-0.28
UCN2	ENST00000273610.3	urocortin 2	44	1	0	0	1	0	hsa-miR-6775-3p	-0.28	-0.28
SYNDIG1L	ENST00000331628.3	synapse differentiation inducing 1-like	7	2	0	2	0	0	hsa-miR-6775-3p	-0.28	-0.28
SPATA33	ENST00000301031.4	spermatogenesis associated 33	185	1	1	0	0	0	hsa-miR-6775-3p	-0.28	-0.31
SMG6	ENST00000544865.1	SMG6 nonsense mediated mRNA decay factor	832	2	1	1	0	1	hsa-miR-1291	-0.28	-0.28
TMEM256-PLSCR3	ENST00000324822.11	TMEM256-PLSCR3 readthrough (NMD candidate)	976	1	0	1	0	1	hsa-miR-1291	-0.28	-0.28
SIDT2	ENST00000324225.4	SID1 transmembrane family, member 2	341	2	0	2	0	0	hsa-miR-1291	-0.28	-0.28
LTA	ENST00000454783.1	lymphotoxin alpha	5	1	0	1	0	0	hsa-miR-1291	-0.28	-0.28
TGM5	ENST00000220420.5	transglutaminase 5	5	1	0	1	0	0	hsa-miR-1291	-0.28	-0.28
PHC3	ENST00000495893.2	polyhomeotic homolog 3 (Drosophila)	366	1	0	0	1	1	hsa-miR-1291	-0.28	-0.33
PBX2	ENST00000375050.4	pre-B-cell leukemia homeobox 2	98	1	0	0	1	0	hsa-miR-6775-3p	-0.28	-0.28
JMJD6	ENST00000397625.4	jumonji domain containing 6	416	1	0	1	0	0	hsa-miR-6775-3p	-0.28	-0.28
C17orf58	ENST00000536693.1	chromosome 17 open reading frame 58	48	1	0	0	1	0	hsa-miR-6775-3p	-0.28	-0.28
FILIP1	ENST00000237172.7	filamin A interacting protein 1	10	1	0	1	0	0	hsa-miR-1291	-0.28	-0.37
RNF219	ENST00000282003.6	ring finger protein 219	680	1	1	0	0	0	hsa-miR-1291	-0.28	-0.28
DGCR14	ENST00000252137.6	DiGeorge syndrome critical region gene 14	269	1	0	1	0	0	hsa-miR-6775-3p	-0.28	-0.28
FERMT3	ENST00000345728.5	fermitin family member 3	10	1	1	0	0	0	hsa-miR-6775-3p	-0.28	-0.28
SGIP1	ENST00000371036.3	SH3-domain GRB2-like (endophilin) interacting protein 1	180	1	0	1	0	0	hsa-miR-1291	-0.28	-0.28
GABARAPL2	ENST00000563744.1	GABA(A) receptor-associated protein-like 2	938	1	0	0	1	0	hsa-miR-6775-3p	-0.28	-0.28
RPUSD4	ENST00000298317.4	RNA pseudouridylate synthase domain containing 4	333	1	1	0	0	0	hsa-miR-6775-3p	-0.28	-0.28
ZBED3	ENST00000255198.2	zinc finger, BED-type containing 3	399	2	0	1	1	0	hsa-miR-6775-3p	-0.27	-0.28
USB1	ENST00000219281.3	U6 snRNA biogenesis 1	2841	2	0	1	1	0	hsa-miR-6775-3p	-0.27	-0.27
KBTBD12	ENST00000405256.1	kelch repeat and BTB (POZ) domain containing 12	5	2	1	1	0	3	hsa-miR-6775-3p	-0.27	-0.27
EN2	ENST00000297375.4	engrailed homeobox 2	86	1	0	0	1	1	hsa-miR-6775-3p	-0.27	-0.27
GBP4	ENST00000355754.6	guanylate binding protein 4	5	1	0	1	0	0	hsa-miR-6775-3p	-0.27	-0.27
ZNF581	ENST00000587252.1	zinc finger protein 581	1889	1	0	1	0	0	hsa-miR-1291	-0.27	-0.27
HID1	ENST00000425042.2	HID1 domain containing	5	2	0	2	0	0	hsa-miR-1291	-0.27	-0.27
GRAMD4	ENST00000361034.3	GRAM domain containing 4	403	4	0	1	3	2	hsa-miR-6775-3p	-0.27	-0.28
TMEM236	ENST00000480516.1		5	1	0	1	0	1	hsa-miR-1291	-0.27	-0.27
RP11-192H23.4	ENST00000534850.1	Uncharacterized protein	22	1	0	1	0	0	hsa-miR-1291	-0.27	-0.27
HAP1	ENST00000393939.2	huntingtin-associated protein 1	5	3	1	1	1	2	hsa-miR-6775-3p	-0.27	-0.27
PSKH1	ENST00000291041.5	protein serine kinase H1	699	3	0	2	1	0	hsa-miR-1291	-0.27	-0.28
TMEM236	ENST00000377495.1	transmembrane protein 236	5	1	0	1	0	1	hsa-miR-1291	-0.27	-0.27
RP5-850E9.3	ENST00000488788.2	Uncharacterized protein	10	1	0	0	1	0	hsa-miR-6775-3p	-0.27	-0.27
CNTN2	ENST00000331830.4	contactin 2 (axonal)	5	5	0	4	1	0	hsa-miR-6775-3p	-0.27	-0.27
SPINT3	ENST00000217428.6	serine peptidase inhibitor, Kunitz type, 3	5	1	0	0	1	0	hsa-miR-6775-3p	-0.27	-0.27
RAB1B	ENST00000311481.6	RAB1B, member RAS oncogene family	5	2	0	2	0	0	hsa-miR-1291	-0.27	-0.27
TREML2	ENST00000483722.1	triggering receptor expressed on myeloid cells-like 2	5	1	1	0	0	2	hsa-miR-6775-3p	-0.27	-0.29
CCDC137	ENST00000329214.8	coiled-coil domain containing 137	5	2	0	1	1	0	hsa-miR-6775-3p	-0.27	-0.27
NKPD1	ENST00000317951.4	NTPase, KAP family P-loop domain containing 1	10	5	1	3	1	0	hsa-miR-6775-3p	-0.27	-0.42
KDM6B	ENST00000254846.5	lysine (K)-specific demethylase 6B	8	1	1	0	0	0	hsa-miR-6775-3p	-0.27	-0.27
AC132186.1	ENST00000544589.1	CDNA FLJ27243 fis, clone SYN08134; Uncharacterized protein	5	1	0	1	0	0	hsa-miR-1291	-0.27	-0.27
LY6K	ENST00000522591.1	lymphocyte antigen 6 complex, locus K	2718	1	0	1	0	1	hsa-miR-1291	-0.27	-0.27
CCDC70	ENST00000242819.4	coiled-coil domain containing 70	5	1	0	1	0	0	hsa-miR-6775-3p	-0.27	-0.27
MLXIP	ENST00000319080.7	MLX interacting protein	69	4	0	3	1	1	hsa-miR-1291	-0.27	-0.28
PRADC1	ENST00000258083.2	protease-associated domain containing 1	1586	1	0	1	0	0	hsa-miR-1291	-0.27	-0.27
DHX8	ENST00000540306.1	DEAH (Asp-Glu-Ala-His) box polypeptide 8	91	1	0	0	1	0	hsa-miR-6775-3p	-0.27	-0.27
CAMK2D	ENST00000296402.5	calcium/calmodulin-dependent protein kinase II delta	938	1	0	1	0	0	hsa-miR-1291	-0.27	-0.27
SMC1A	ENST00000322213.4	structural maintenance of chromosomes 1A	1626	1	1	0	0	1	hsa-miR-6775-3p	-0.27	-0.27
ERP29	ENST00000455836.1	endoplasmic reticulum protein 29	1210	1	0	1	0	0	hsa-miR-1291	-0.27	-0.27
ZFYVE1	ENST00000318876.5	zinc finger, FYVE domain containing 1	5	1	1	0	0	1	hsa-miR-6775-3p	-0.27	-0.27
TNR	ENST00000367674.2	tenascin R	5	2	0	0	2	1	hsa-miR-6775-3p	-0.27	-0.27
ZNF500	ENST00000219478.6	zinc finger protein 500	14	3	0	2	1	2	hsa-miR-1291	-0.27	-0.31
ADAMTSL4-AS1	ENST00000369035.2	ADAMTSL4 antisense RNA 1	5	1	0	1	0	0	hsa-miR-6775-3p	-0.27	-0.27
NRP2	ENST00000360409.3	neuropilin 2	146	2	1	0	1	0	hsa-miR-6775-3p	-0.27	-0.27
EXOC7	ENST00000607838.1	exocyst complex component 7	1483	3	1	2	0	2	hsa-miR-6775-3p	-0.27	-0.47
MVK	ENST00000228510.3	mevalonate kinase	178	1	1	0	0	0	hsa-miR-1291	-0.27	-0.27
GATA3	ENST00000379328.3	GATA binding protein 3	136	1	0	1	0	0	hsa-miR-1291	-0.27	-0.27
VPS8	ENST00000287546.4	vacuolar protein sorting 8 homolog (S. cerevisiae)	120	1	1	0	0	0	hsa-miR-6775-3p	-0.27	-0.27
SRXN1	ENST00000381962.3	sulfiredoxin 1	10	1	0	0	1	0	hsa-miR-6775-3p	-0.27	-0.27
UBALD2	ENST00000327490.6	UBA-like domain containing 2	506	1	0	0	1	1	hsa-miR-6775-3p	-0.27	-0.34
MGAT1	ENST00000333055.3	mannosyl (alpha-1,3-)-glycoprotein beta-1,2-N-acetylglucosaminyltransferase	831	2	0	2	0	1	hsa-miR-1291	-0.27	-0.43
SERTAD2	ENST00000313349.3	SERTA domain containing 2	119	2	1	0	1	1	hsa-miR-6775-3p	-0.27	-0.34
VWA5B1	ENST00000289815.8	von Willebrand factor A domain containing 5B1	5	1	1	0	0	0	hsa-miR-6775-3p	-0.27	-0.27
AC137056.1	ENST00000593357.1	Uncharacterized protein; cDNA FLJ34659 fis, clone KIDNE2018863	5	1	0	0	1	0	hsa-miR-6775-3p	-0.27	-0.27
ECHDC1	ENST00000528402.1	enoyl CoA hydratase domain containing 1	457	1	0	0	1	0	hsa-miR-6775-3p	-0.27	-0.27
DHRS11	ENST00000251312.5	dehydrogenase/reductase (SDR family) member 11	17	1	0	1	0	0	hsa-miR-6775-3p	-0.27	-0.27
CYB5D1	ENST00000571846.1	cytochrome b5 domain containing 1	546	2	0	2	0	0	hsa-miR-6775-3p	-0.26	-0.28
FAM78A	ENST00000372269.3	family with sequence similarity 78, member A	7	2	0	1	1	0	hsa-miR-1291	-0.26	-0.41
IRF5	ENST00000402030.2	interferon regulatory factor 5	7	1	0	1	0	1	hsa-miR-1291	-0.26	-0.28
C15orf52	ENST00000397536.2	chromosome 15 open reading frame 52	14	2	1	1	0	2	hsa-miR-1291	-0.26	-0.26
DCX	ENST00000356915.2	doublecortin	5	3	0	1	2	0	hsa-miR-6775-3p	-0.26	-0.26
AC010336.1	ENST00000539278.1	Uncharacterized protein	8	1	0	1	0	1	hsa-miR-6775-3p	-0.26	-0.26
RHOF	ENST00000267205.2	ras homolog family member F (in filopodia)	399	1	0	1	0	0	hsa-miR-6775-3p	-0.26	-0.26
CYP3A5	ENST00000339843.2	cytochrome P450, family 3, subfamily A, polypeptide 5	5	1	0	1	0	0	hsa-miR-1291	-0.26	-0.26
FOSL2	ENST00000379619.1	FOS-like antigen 2	2255	7	2	5	0	4	hsa-miR-1291	-0.26	-0.73
PDIA3	ENST00000300289.5	protein disulfide isomerase family A, member 3	884	1	0	1	0	1	hsa-miR-1291	-0.26	-0.29
AIPL1	ENST00000381129.3	aryl hydrocarbon receptor interacting protein-like 1	5	1	1	0	0	0	hsa-miR-6775-3p	-0.26	-0.26
PGPEP1	ENST00000597431.2	pyroglutamyl-peptidase I	82	2	1	0	1	3	hsa-miR-1291	-0.26	-0.37
NICN1	ENST00000273598.3	nicolin 1	244	1	0	1	0	2	hsa-miR-1291	-0.26	-0.27
CSNK1D	ENST00000392334.2	casein kinase 1, delta	1799	1	0	1	0	0	hsa-miR-1291	-0.26	-0.27
RAB15	ENST00000436278.2	RAB15, member RAS oncogene family	23	2	0	1	1	1	hsa-miR-6775-3p	-0.26	-0.34
RILPL2	ENST00000280571.8	Rab interacting lysosomal protein-like 2	72	1	0	1	0	0	hsa-miR-1291	-0.26	-0.26
ATXN1L	ENST00000427980.2	ataxin 1-like	12	2	0	1	1	2	hsa-miR-6775-3p	-0.26	-0.26
ATG4B	ENST00000405546.3	autophagy related 4B, cysteine peptidase	1444	3	0	1	2	0	hsa-miR-6775-3p	-0.26	-0.34
KCTD15	ENST00000284006.6	potassium channel tetramerization domain containing 15	2483	1	0	0	1	2	hsa-miR-6775-3p	-0.26	-0.28
CPNE9	ENST00000383832.3	copine family member IX	5	1	0	0	1	1	hsa-miR-1291	-0.26	-0.26
CHP2	ENST00000300113.2	calcineurin-like EF-hand protein 2	5	1	0	0	1	0	hsa-miR-1291	-0.26	-0.26
RAG2	ENST00000311485.3	recombination activating gene 2	5	1	0	0	1	0	hsa-miR-6775-3p	-0.26	-0.26
LRRN4CL	ENST00000317449.4	LRRN4 C-terminal like	17	1	1	0	0	0	hsa-miR-6775-3p	-0.26	-0.26
CLEC18A	ENST00000288040.6	C-type lectin domain family 18, member A	5	3	1	0	2	0	hsa-miR-6775-3p	-0.26	-0.64
RHOBTB2	ENST00000251822.6	Rho-related BTB domain containing 2	32	2	0	2	0	1	hsa-miR-1291	-0.26	-0.32
PEX5	ENST00000266563.5	peroxisomal biogenesis factor 5	2114	1	1	0	0	0	hsa-miR-6775-3p	-0.26	-0.26
HIRA	ENST00000340170.4	histone cell cycle regulator	23	1	1	0	0	0	hsa-miR-6775-3p	-0.26	-0.26
SUN2	ENST00000405510.1	Sad1 and UNC84 domain containing 2	501	1	1	0	0	2	hsa-miR-1291	-0.26	-0.26
SYNGR1	ENST00000328933.5	synaptogyrin 1	101	1	0	1	0	4	hsa-miR-6775-3p	-0.26	-0.26
B3GNT7	ENST00000287590.5	UDP-GlcNAc:betaGal beta-1,3-N-acetylglucosaminyltransferase 7	5	2	0	2	0	1	hsa-miR-1291	-0.26	-0.26
RASSF4	ENST00000374417.2	Ras association (RalGDS/AF-6) domain family member 4	515	2	0	2	0	2	hsa-miR-1291	-0.26	-0.43
NCS1	ENST00000372398.3	neuronal calcium sensor 1	1083	1	1	0	0	1	hsa-miR-6775-3p	-0.26	-0.34
TAS1R3	ENST00000339381.5	taste receptor, type 1, member 3	7	2	0	2	0	0	hsa-miR-1291	-0.26	-0.26
FBXO36	ENST00000373652.3	F-box protein 36	5	1	0	1	0	1	hsa-miR-1291	-0.26	-0.26
DBN1	ENST00000512501.1	drebrin 1	9937	1	0	1	0	0	hsa-miR-1291	-0.26	-0.26
PLBD2	ENST00000280800.3	phospholipase B domain containing 2	1144	1	1	0	0	0	hsa-miR-6775-3p	-0.26	-0.26
WDHD1	ENST00000360586.3	WD repeat and HMG-box DNA binding protein 1	466	1	0	1	0	0	hsa-miR-1291	-0.26	-0.26
TVP23C	ENST00000225576.3	trans-golgi network vesicle protein 23 homolog C (S. cerevisiae)	5	1	1	0	0	0	hsa-miR-6775-3p	-0.26	-0.26
ARID1B	ENST00000346085.5	AT rich interactive domain 1B (SWI1-like)	220	1	0	0	1	0	hsa-miR-1291	-0.26	-0.31
WNT4	ENST00000290167.6	wingless-type MMTV integration site family, member 4	5	2	1	1	0	0	hsa-miR-6775-3p	-0.26	-0.26
TSPYL5	ENST00000322128.3	TSPY-like 5	20	1	1	0	0	0	hsa-miR-6775-3p	-0.26	-0.26
SEC14L1	ENST00000413679.2	SEC14-like 1 (S. cerevisiae)	1399	3	1	1	1	1	hsa-miR-1291	-0.26	-0.28
KIAA1467	ENST00000197268.8	KIAA1467	509	1	0	0	1	1	hsa-miR-1291	-0.26	-0.26
MSR1	ENST00000350896.3	macrophage scavenger receptor 1	5	1	1	0	0	0	hsa-miR-6775-3p	-0.26	-0.26
CDK3	ENST00000425876.2	cyclin-dependent kinase 3	109	1	1	0	0	0	hsa-miR-6775-3p	-0.26	-0.26
TP53INP2	ENST00000374810.3	tumor protein p53 inducible nuclear protein 2	12	1	0	1	0	1	hsa-miR-6775-3p	-0.26	-0.26
ACAP3	ENST00000354700.5	ArfGAP with coiled-coil, ankyrin repeat and PH domains 3	301	3	0	3	0	1	hsa-miR-6775-3p	-0.26	-0.39
ZNF395	ENST00000344423.5	zinc finger protein 395	1044	1	0	1	0	1	hsa-miR-1291	-0.26	-0.26
PCDH1	ENST00000503492.1	protocadherin 1	30	2	0	2	0	2	hsa-miR-1291	-0.26	-0.26
ATG13	ENST00000359513.4	autophagy related 13	834	2	2	0	0	0	hsa-miR-6775-3p	-0.26	-0.3
C9orf91	ENST00000374049.4	chromosome 9 open reading frame 91	151	1	0	1	0	1	hsa-miR-1291	-0.26	-0.26
C20orf202	ENST00000400633.1	chromosome 20 open reading frame 202	5	1	0	0	1	0	hsa-miR-6775-3p	-0.26	-0.26
NME3	ENST00000219302.3	NME/NM23 nucleoside diphosphate kinase 3	3070	1	0	1	0	0	hsa-miR-6775-3p	-0.26	-0.26
KCNA7	ENST00000221444.1	potassium voltage-gated channel, shaker-related subfamily, member 7	11	3	0	0	3	0	hsa-miR-6775-3p	-0.26	-0.26
NCK2	ENST00000451463.2	NCK adaptor protein 2	178	1	0	1	0	0	hsa-miR-1291	-0.26	-0.26
MYO1C	ENST00000359786.5	myosin IC	1073	1	1	0	0	4	hsa-miR-6775-3p	-0.26	-0.31
AC092850.1	ENST00000598023.1	Protein LOC100996701	5	1	0	1	0	1	hsa-miR-1291	-0.26	-0.26
STAR	ENST00000276449.4	steroidogenic acute regulatory protein	5	1	0	1	0	0	hsa-miR-1291	-0.26	-0.26
MYO1D	ENST00000318217.5	myosin ID	16	4	1	3	0	2	hsa-miR-6775-3p	-0.26	-0.26
WNT7A	ENST00000285018.4	wingless-type MMTV integration site family, member 7A	5	1	1	0	0	0	hsa-miR-6775-3p	-0.26	-0.26
KIF3C	ENST00000264712.3	kinesin family member 3C	177	1	1	0	0	1	hsa-miR-6775-3p	-0.26	-0.26
JPH2	ENST00000372980.3	junctophilin 2	76	3	0	2	1	0	hsa-miR-1291	-0.26	-0.26
CD99L2	ENST00000370377.3	CD99 molecule-like 2	303	2	0	2	0	1	hsa-miR-1291	-0.25	-0.26
METTL14	ENST00000388822.5	methyltransferase like 14	520	1	0	1	0	0	hsa-miR-1291	-0.25	-0.26
PROB1	ENST00000434752.2	proline-rich basic protein 1	126	2	0	1	1	2	hsa-miR-6775-3p	-0.25	-0.27
AC074389.6	ENST00000382528.1	LOC401296 protein; Uncharacterized protein	5	1	0	1	0	0	hsa-miR-1291	-0.25	-0.25
DHX35	ENST00000252011.3	DEAH (Asp-Glu-Ala-His) box polypeptide 35	58	1	0	1	0	0	hsa-miR-6775-3p	-0.25	-0.25
CEACAM16	ENST00000587331.1	carcinoembryonic antigen-related cell adhesion molecule 16	5	1	0	1	0	0	hsa-miR-6775-3p	-0.25	-0.25
KIAA0247	ENST00000342745.4	KIAA0247	161	2	0	1	1	2	hsa-miR-1291	-0.25	-0.25
ORAI2	ENST00000356387.2	ORAI calcium release-activated calcium modulator 2	217	4	0	2	2	0	hsa-miR-6775-3p	-0.25	-0.51
MBD1	ENST00000591416.1	methyl-CpG binding domain protein 1	266	1	1	0	0	0	hsa-miR-6775-3p	-0.25	-0.27
C2orf82	ENST00000409533.1	chromosome 2 open reading frame 82	72	5	1	4	0	2	hsa-miR-6775-3p	-0.25	-0.84
ENKD1	ENST00000602644.1	enkurin domain containing 1	12	1	0	0	1	0	hsa-miR-6775-3p	-0.25	-0.25
TBC1D14	ENST00000448507.1	TBC1 domain family, member 14	1583	2	0	2	0	1	hsa-miR-1291	-0.25	-0.26
PATL1	ENST00000300146.9	protein associated with topoisomerase II homolog 1 (yeast)	703	1	1	0	0	0	hsa-miR-6775-3p	-0.25	-0.27
AC012215.1	ENST00000437887.1	Uncharacterized protein	31	1	0	1	0	0	hsa-miR-1291	-0.25	-0.25
C1orf122	ENST00000373042.4	chromosome 1 open reading frame 122	435	1	0	1	0	0	hsa-miR-1291	-0.25	-0.25
RNF26	ENST00000311413.4	ring finger protein 26	1208	2	0	2	0	2	hsa-miR-6775-3p	-0.25	-0.25
PTPN9	ENST00000306726.2	protein tyrosine phosphatase, non-receptor type 9	644	2	0	1	1	0	hsa-miR-6775-3p	-0.25	-0.35
C10orf55	ENST00000409178.1	chromosome 10 open reading frame 55	5	1	0	1	0	0	hsa-miR-1291	-0.25	-0.25
DKFZP434H0512	ENST00000600140.1	Protein LOC100506667; Putative uncharacterized protein DKFZp434H0512	5	1	0	1	0	0	hsa-miR-1291	-0.25	-0.25
CTDSP2	ENST00000398073.2	CTD (carboxy-terminal domain, RNA polymerase II, polypeptide A) small phosphatase 2	991	1	0	1	0	2	hsa-miR-1291	-0.25	-0.27
LAS1L	ENST00000312391.8	LAS1-like (S. cerevisiae)	26	1	0	1	0	1	hsa-miR-6775-3p	-0.25	-0.25
SCN2B	ENST00000278947.5	sodium channel, voltage-gated, type II, beta subunit	5	3	0	2	1	2	hsa-miR-1291	-0.25	-0.25
FAM215A	ENST00000588043.2	family with sequence similarity 215, member A (non-protein coding)	5	1	0	0	1	0	hsa-miR-6775-3p	-0.25	-0.25
SDC1	ENST00000254351.4	syndecan 1	3152	1	1	0	0	0	hsa-miR-6775-3p	-0.25	-0.25
MAN1A2	ENST00000356554.3	mannosidase, alpha, class 1A, member 2	603	1	1	0	0	0	hsa-miR-6775-3p	-0.25	-0.27
CCDC64B	ENST00000573514.1	coiled-coil domain containing 64B	5	1	0	1	0	0	hsa-miR-6775-3p	-0.25	-0.25
INSRR	ENST00000368195.3	insulin receptor-related receptor	5	1	0	0	1	0	hsa-miR-6775-3p	-0.25	-0.25
RP11-111M22.2	ENST00000530460.1	Homo sapiens putative uncharacterized protein FLJ37770-like (LOC100506127), mRNA.	18	1	0	1	0	0	hsa-miR-6775-3p	-0.25	-0.25
KRTAP4-12	ENST00000394014.1	keratin associated protein 4-12	31	1	0	0	1	0	hsa-miR-6775-3p	-0.25	-0.25
THNSL2	ENST00000343544.4	threonine synthase-like 2 (S. cerevisiae)	219	1	0	1	0	0	hsa-miR-6775-3p	-0.25	-0.25
LRP6	ENST00000261349.4	low density lipoprotein receptor-related protein 6	157	2	0	1	1	0	hsa-miR-1291	-0.25	-0.25
PRSS8	ENST00000317508.6	protease, serine, 8	5	1	0	1	0	0	hsa-miR-1291	-0.25	-0.25
COPZ2	ENST00000006101.4	coatomer protein complex, subunit zeta 2	429	1	0	1	0	0	hsa-miR-1291	-0.25	-0.25
GLTP	ENST00000318348.4	glycolipid transfer protein	5	1	0	1	0	0	hsa-miR-1291	-0.25	-0.25
MAP2K3	ENST00000342679.4	mitogen-activated protein kinase kinase 3	34	1	0	1	0	0	hsa-miR-6775-3p	-0.25	-0.25
MOB3C	ENST00000319928.3	MOB kinase activator 3C	141	2	0	2	0	0	hsa-miR-1291	-0.25	-0.25
AC026310.1	ENST00000599478.1	Protein 101060047	5	1	0	0	1	0	hsa-miR-6775-3p	-0.25	-0.25
LYVE1	ENST00000256178.3	lymphatic vessel endothelial hyaluronan receptor 1	5	1	0	0	1	0	hsa-miR-6775-3p	-0.25	-0.25
HIP1	ENST00000336926.6	huntingtin interacting protein 1	37	2	1	1	0	0	hsa-miR-6775-3p	-0.25	-0.27
FBLN1	ENST00000327858.6	fibulin 1	4812	1	0	0	1	0	hsa-miR-6775-3p	-0.25	-0.25
GCK	ENST00000403799.3	glucokinase (hexokinase 4)	5	2	0	1	1	0	hsa-miR-6775-3p	-0.25	-0.25
FAM109A	ENST00000361483.3	family with sequence similarity 109, member A	780	1	0	1	0	0	hsa-miR-6775-3p	-0.25	-0.25
DHRS13	ENST00000378895.4	dehydrogenase/reductase (SDR family) member 13	596	1	0	1	0	1	hsa-miR-1291	-0.25	-0.25
GALNT15	ENST00000339732.5	UDP-N-acetyl-alpha-D-galactosamine:polypeptide N-acetylgalactosaminyltransferase 15	114	2	1	1	0	0	hsa-miR-6775-3p	-0.25	-0.33
MNT	ENST00000174618.4	MNT, MAX dimerization protein	146	2	0	0	2	0	hsa-miR-6775-3p	-0.25	-0.26
CLDN7	ENST00000538261.3	claudin 7	29	1	0	1	0	1	hsa-miR-1291	-0.25	-0.38
FOXE1	ENST00000375123.3	forkhead box E1 (thyroid transcription factor 2)	497	2	0	2	0	0	hsa-miR-1291	-0.25	-0.25
SLC7A2	ENST00000494857.1	solute carrier family 7 (cationic amino acid transporter, y+ system), member 2	1233	2	1	1	0	1	hsa-miR-6775-3p	-0.25	-0.25
SMO	ENST00000249373.3	smoothened, frizzled family receptor	142	2	0	1	1	1	hsa-miR-1291	-0.25	-0.25
STRN4	ENST00000263280.6	striatin, calmodulin binding protein 4	1039	1	0	1	0	1	hsa-miR-6775-3p	-0.25	-0.25
RHBDD3	ENST00000216085.7	rhomboid domain containing 3	236	1	0	0	1	0	hsa-miR-1291	-0.25	-0.25
MRPL10	ENST00000351111.2	mitochondrial ribosomal protein L10	356	1	0	0	1	0	hsa-miR-6775-3p	-0.25	-0.25
DNAAF3	ENST00000524407.2	dynein, axonemal, assembly factor 3	25	1	0	1	0	0	hsa-miR-1291	-0.25	-0.25
DUSP26	ENST00000256261.4	dual specificity phosphatase 26 (putative)	5	1	0	0	1	0	hsa-miR-6775-3p	-0.25	-0.25
PABPN1	ENST00000397276.2	poly(A) binding protein, nuclear 1	110	1	0	1	0	0	hsa-miR-6775-3p	-0.25	-0.25
C10orf2	ENST00000370228.1	chromosome 10 open reading frame 2	17	1	0	1	0	0	hsa-miR-6775-3p	-0.25	-0.25
EPB41L5	ENST00000443902.2	erythrocyte membrane protein band 4.1 like 5	108	1	0	0	1	0	hsa-miR-6775-3p	-0.25	-0.25
MRI1	ENST00000319545.8	methylthioribose-1-phosphate isomerase 1	851	1	0	1	0	0	hsa-miR-6775-3p	-0.25	-0.25
LIMD2	ENST00000259006.3	LIM domain containing 2	90	4	1	1	2	0	hsa-miR-6775-3p	-0.25	-0.8
PIGT	ENST00000279036.6	phosphatidylinositol glycan anchor biosynthesis, class T	1039	1	0	1	0	0	hsa-miR-6775-3p	-0.25	-0.25
DLL4	ENST00000249749.5	delta-like 4 (Drosophila)	605	1	0	1	0	1	hsa-miR-6775-3p	-0.25	-0.25
PGBD4	ENST00000397766.2	piggyBac transposable element derived 4	136	2	1	0	1	0	hsa-miR-6775-3p	-0.25	-0.26
CTIF	ENST00000256413.3	CBP80/20-dependent translation initiation factor	154	1	1	0	0	1	hsa-miR-6775-3p	-0.25	-0.29
TMEM80	ENST00000397512.3	transmembrane protein 80	184	2	0	1	1	0	hsa-miR-6775-3p	-0.25	-0.25
Z98049.1	ENST00000598601.1	CDNA FLJ25492 fis, clone CBR01389; Uncharacterized protein	5	1	0	0	1	0	hsa-miR-6775-3p	-0.24	-0.24
RASA4B	ENST00000541662.1	RAS p21 protein activator 4B	5	1	0	1	0	0	hsa-miR-1291	-0.24	-0.24
GRAP	ENST00000284154.5	GRB2-related adaptor protein	5	1	0	1	0	0	hsa-miR-6775-3p	-0.24	-0.24
CD276	ENST00000318443.5	CD276 molecule	186	1	1	0	0	0	hsa-miR-6775-3p	-0.24	-0.25
APOBEC3C	ENST00000361441.4	apolipoprotein B mRNA editing enzyme, catalytic polypeptide-like 3C	14	1	1	0	0	0	hsa-miR-6775-3p	-0.24	-0.24
STX6	ENST00000258301.5	syntaxin 6	348	3	0	1	2	1	hsa-miR-6775-3p	-0.24	-0.44
APOBEC3F	ENST00000308521.5	apolipoprotein B mRNA editing enzyme, catalytic polypeptide-like 3F	10	2	1	0	1	0	hsa-miR-6775-3p	-0.24	-0.37
RASL10A	ENST00000401450.3	RAS-like, family 10, member A	5	1	0	1	0	0	hsa-miR-1291	-0.24	-0.24
FAM207A	ENST00000291634.6	family with sequence similarity 207, member A	399	4	0	4	0	0	hsa-miR-6775-3p	-0.24	-0.53
FAM57B	ENST00000564806.1	family with sequence similarity 57, member B	5	1	0	0	1	0	hsa-miR-6775-3p	-0.24	-0.24
BRD4	ENST00000263377.2	bromodomain containing 4	849	2	0	1	1	0	hsa-miR-6775-3p	-0.24	-0.24
SPEG	ENST00000312358.7	SPEG complex locus	179	2	0	2	0	0	hsa-miR-6775-3p	-0.24	-0.24
DYNLL2	ENST00000579991.2	dynein, light chain, LC8-type 2	1162	3	1	1	1	1	hsa-miR-1291	-0.24	-0.52
FAM219B	ENST00000357635.5	family with sequence similarity 219, member B	270	2	1	0	1	1	hsa-miR-6775-3p	-0.24	-0.6
SEPN1	ENST00000361547.2	selenoprotein N, 1	104	3	1	1	1	1	hsa-miR-6775-3p	-0.24	-0.24
SLC16A2	ENST00000587091.1	solute carrier family 16, member 2 (thyroid hormone transporter)	22	1	0	1	0	1	hsa-miR-1291	-0.24	-0.24
ZNF341	ENST00000342427.2	zinc finger protein 341	10	2	1	1	0	0	hsa-miR-1291	-0.24	-0.24
SPNS2	ENST00000329078.3	spinster homolog 2 (Drosophila)	7	3	0	2	1	2	hsa-miR-6775-3p	-0.24	-0.24
AL031663.2	ENST00000595203.1	CDNA FLJ26875 fis, clone PRS08969; Uncharacterized protein	22	1	0	1	0	0	hsa-miR-6775-3p	-0.24	-0.24
SAPCD2	ENST00000409687.3	suppressor APC domain containing 2	22	6	1	5	0	2	hsa-miR-6775-3p	-0.24	-0.24
KRT81	ENST00000327741.5	keratin 81	49	1	0	0	1	0	hsa-miR-6775-3p	-0.24	-0.24
SNX30	ENST00000374232.3	sorting nexin family member 30	33	3	0	1	2	0	hsa-miR-6775-3p	-0.24	-0.26
HDAC11	ENST00000433119.1	histone deacetylase 11	443	2	1	1	0	1	hsa-miR-6775-3p	-0.24	-0.25
RPH3A	ENST00000415485.3	rabphilin 3A homolog (mouse)	5	1	1	0	0	0	hsa-miR-6775-3p	-0.24	-0.24
D2HGDH	ENST00000321264.4	D-2-hydroxyglutarate dehydrogenase	417	1	0	0	1	1	hsa-miR-6775-3p	-0.24	-0.24
C19orf67	ENST00000548523.1	chromosome 19 open reading frame 67	5	1	0	0	1	0	hsa-miR-1291	-0.24	-0.24
CYP39A1	ENST00000275016.2	cytochrome P450, family 39, subfamily A, polypeptide 1	152	1	0	1	0	0	hsa-miR-1291	-0.24	-0.24
CHST7	ENST00000276055.3	carbohydrate (N-acetylglucosamine 6-O) sulfotransferase 7	406	1	0	0	1	0	hsa-miR-6775-3p	-0.24	-0.24
C11orf83	ENST00000377953.3	chromosome 11 open reading frame 83	6352	1	0	1	0	0	hsa-miR-6775-3p	-0.24	-0.24
KAZALD1	ENST00000370200.5	Kazal-type serine peptidase inhibitor domain 1	186	2	0	1	1	2	hsa-miR-6775-3p	-0.24	-0.46
CABIN1	ENST00000263119.5	calcineurin binding protein 1	50	1	0	0	1	0	hsa-miR-6775-3p	-0.24	-0.24
CDCA3	ENST00000540683.1	cell division cycle associated 3	1066	1	0	1	0	0	hsa-miR-6775-3p	-0.24	-0.24
DHX37	ENST00000544745.1	DEAH (Asp-Glu-Ala-His) box polypeptide 37	63	1	0	1	0	1	hsa-miR-6775-3p	-0.24	-0.26
SLC6A6	ENST00000454876.2	solute carrier family 6 (neurotransmitter transporter), member 6	280	1	0	0	1	2	hsa-miR-6775-3p	-0.24	-0.26
HPN	ENST00000262626.2	hepsin	672	1	0	1	0	0	hsa-miR-6775-3p	-0.24	-0.24
MSI1	ENST00000257552.2	musashi RNA-binding protein 1	287	2	1	1	0	0	hsa-miR-6775-3p	-0.24	-0.24
POM121C	ENST00000257665.5	POM121 transmembrane nucleoporin C	5	2	0	1	1	0	hsa-miR-6775-3p	-0.24	-0.24
CARD10	ENST00000403299.1	caspase recruitment domain family, member 10	65	2	0	2	0	0	hsa-miR-1291	-0.24	-0.24
VSTM4	ENST00000332853.4	V-set and transmembrane domain containing 4	59	1	1	0	0	0	hsa-miR-6775-3p	-0.24	-0.24
SLC26A6	ENST00000420764.2	solute carrier family 26 (anion exchanger), member 6	529	1	0	1	0	0	hsa-miR-1291	-0.24	-0.24
EPHB2	ENST00000374632.3	EPH receptor B2	297	1	1	0	0	0	hsa-miR-6775-3p	-0.24	-0.24
PODXL	ENST00000541194.1	podocalyxin-like	2928	1	0	1	0	2	hsa-miR-6775-3p	-0.24	-0.24
ATP6V0B	ENST00000532642.1	ATPase, H+ transporting, lysosomal 21kDa, V0 subunit b	5885	1	0	1	0	0	hsa-miR-1291	-0.24	-0.24
AL050303.1	ENST00000596508.1	Uncharacterized protein; cDNA FLJ43689 fis, clone TBAES2003550	5	1	0	1	0	0	hsa-miR-6775-3p	-0.24	-0.24
ELMOD1	ENST00000265840.7	ELMO/CED-12 domain containing 1	24	1	0	1	0	0	hsa-miR-6775-3p	-0.24	-0.24
CTD-3074O7.11	ENST00000419755.3	Bardet-Biedl syndrome 1 protein	523	1	1	0	0	0	hsa-miR-6775-3p	-0.24	-0.24
PEX12	ENST00000225873.4	peroxisomal biogenesis factor 12	23	1	0	0	1	0	hsa-miR-6775-3p	-0.24	-0.24
PDLIM7	ENST00000356618.4	PDZ and LIM domain 7 (enigma)	390	1	0	1	0	0	hsa-miR-1291	-0.24	-0.24
FXYD7	ENST00000270310.2	FXYD domain containing ion transport regulator 7	5	1	0	1	0	0	hsa-miR-6775-3p	-0.24	-0.24
UPK3B	ENST00000443097.2	uroplakin 3B	5	1	0	0	1	0	hsa-miR-6775-3p	-0.24	-0.24
NDUFA4L2	ENST00000556732.1	NADH dehydrogenase (ubiquinone) 1 alpha subcomplex, 4-like 2	10	1	0	1	0	0	hsa-miR-6775-3p	-0.24	-0.24
PCED1A	ENST00000360652.2	PC-esterase domain containing 1A	642	1	0	1	0	0	hsa-miR-6775-3p	-0.24	-0.24
AMIGO3	ENST00000320431.7	adhesion molecule with Ig-like domain 3	24	1	1	0	0	1	hsa-miR-6775-3p	-0.24	-0.24
ZCCHC24	ENST00000372336.3	zinc finger, CCHC domain containing 24	359	2	0	1	1	2	hsa-miR-1291	-0.24	-0.25
SPATA19	ENST00000299140.3	spermatogenesis associated 19	5	1	0	0	1	0	hsa-miR-6775-3p	-0.24	-0.24
EMILIN3	ENST00000332312.3	elastin microfibril interfacer 3	12	2	0	2	0	0	hsa-miR-6775-3p	-0.24	-0.24
CELSR1	ENST00000262738.3	cadherin, EGF LAG seven-pass G-type receptor 1	1359	1	0	1	0	0	hsa-miR-6775-3p	-0.24	-0.24
FEZF1	ENST00000442488.2	FEZ family zinc finger 1	47	1	0	1	0	0	hsa-miR-6775-3p	-0.24	-0.24
GPX3	ENST00000517973.1	glutathione peroxidase 3 (plasma)	1142	1	0	0	1	1	hsa-miR-6775-3p	-0.24	-0.24
RAP2B	ENST00000323534.2	RAP2B, member of RAS oncogene family	594	1	0	1	0	1	hsa-miR-6775-3p	-0.24	-0.24
CDT1	ENST00000301019.4	chromatin licensing and DNA replication factor 1	2922	3	1	1	1	0	hsa-miR-6775-3p	-0.24	-0.72
GALNT14	ENST00000324589.5	UDP-N-acetyl-alpha-D-galactosamine:polypeptide N-acetylgalactosaminyltransferase 14 (GalNAc-T14)	5	1	0	0	1	0	hsa-miR-6775-3p	-0.24	-0.24
VDR	ENST00000395324.2	vitamin D (1,25- dihydroxyvitamin D3) receptor	416	2	1	1	0	0	hsa-miR-6775-3p	-0.24	-0.24
ZNF784	ENST00000591479.1	zinc finger protein 784	19	1	0	0	1	0	hsa-miR-6775-3p	-0.24	-0.24
C16orf89	ENST00000474471.3	chromosome 16 open reading frame 89	5	1	0	0	1	0	hsa-miR-6775-3p	-0.24	-0.24
WSCD2	ENST00000332082.4	WSC domain containing 2	5	1	1	0	0	0	hsa-miR-6775-3p	-0.24	-0.24
CTXN2	ENST00000417307.2	cortexin 2	5	1	0	0	1	0	hsa-miR-6775-3p	-0.24	-0.24
HMHA1	ENST00000313093.2	histocompatibility (minor) HA-1	35	1	0	1	0	1	hsa-miR-6775-3p	-0.24	-0.24
SLC35D2	ENST00000253270.7	solute carrier family 35 (UDP-GlcNAc/UDP-glucose transporter), member D2	223	1	0	0	1	0	hsa-miR-6775-3p	-0.24	-0.24
ANGEL1	ENST00000251089.2	angel homolog 1 (Drosophila)	299	1	0	0	1	2	hsa-miR-1291	-0.24	-0.29
DOK4	ENST00000566936.1	docking protein 4	183	1	1	0	0	1	hsa-miR-6775-3p	-0.24	-0.35
TRIM58	ENST00000366481.3	tripartite motif containing 58	68	1	1	0	0	0	hsa-miR-6775-3p	-0.24	-0.26
SRRM3	ENST00000326382.8	serine/arginine repetitive matrix 3	16	1	1	0	0	1	hsa-miR-6775-3p	-0.24	-0.24
CD28	ENST00000324106.8	CD28 molecule	5	1	0	1	0	0	hsa-miR-1291	-0.24	-0.24
TVP23B	ENST00000307767.8	trans-golgi network vesicle protein 23 homolog B (S. cerevisiae)	5	1	0	0	1	0	hsa-miR-6775-3p	-0.24	-0.24
TMEM14B	ENST00000467317.1	transmembrane protein 14B	5	1	0	0	1	0	hsa-miR-1291	-0.24	-0.24
TMC2	ENST00000358864.1	transmembrane channel-like 2	5	1	0	0	1	2	hsa-miR-6775-3p	-0.24	-0.24
VMP1	ENST00000262291.4	vacuole membrane protein 1	2505	1	0	0	1	1	hsa-miR-6775-3p	-0.24	-0.29
ZNF23	ENST00000497160.1	zinc finger protein 23	5	1	0	0	1	0	hsa-miR-1291	-0.24	-0.24
ZSCAN22	ENST00000329665.4	zinc finger and SCAN domain containing 22	45	2	0	0	2	2	hsa-miR-6775-3p	-0.24	-0.33
FAM133B	ENST00000438306.1	family with sequence similarity 133, member B	32	1	0	0	1	0	hsa-miR-6775-3p	-0.23	-0.23
SLC37A2	ENST00000298280.5	solute carrier family 37 (glucose-6-phosphate transporter), member 2	18	1	1	0	0	0	hsa-miR-6775-3p	-0.23	-0.23
WNT2B	ENST00000369686.5	wingless-type MMTV integration site family, member 2B	5	2	1	1	0	1	hsa-miR-1291	-0.23	-0.23
AP1S1	ENST00000337619.5	adaptor-related protein complex 1, sigma 1 subunit	750	1	0	1	0	0	hsa-miR-1291	-0.23	-0.23
ZBTB47	ENST00000457842.3	zinc finger and BTB domain containing 47	81	2	0	2	0	0	hsa-miR-6775-3p	-0.23	-0.23
PARVG	ENST00000444313.3	parvin, gamma	5	1	0	1	0	2	hsa-miR-1291	-0.23	-0.23
CCDC94	ENST00000262962.7	coiled-coil domain containing 94	127	1	0	0	1	0	hsa-miR-6775-3p	-0.23	-0.23
ZNF286B	ENST00000285274.5	zinc finger protein 286B	5	1	0	0	1	0	hsa-miR-6775-3p	-0.23	-0.23
CYSLTR1	ENST00000373304.3	cysteinyl leukotriene receptor 1	5	1	0	0	1	0	hsa-miR-6775-3p	-0.23	-0.23
C16orf92	ENST00000300575.2	chromosome 16 open reading frame 92	5	1	0	1	0	1	hsa-miR-1291	-0.23	-0.23
VPS41	ENST00000310301.4	vacuolar protein sorting 41 homolog (S. cerevisiae)	163	2	1	0	1	0	hsa-miR-6775-3p	-0.23	-0.42
CSMD2	ENST00000373381.4	CUB and Sushi multiple domains 2	5	2	0	0	2	0	hsa-miR-6775-3p	-0.23	-0.23
SERPINB1	ENST00000380739.5	serpin peptidase inhibitor, clade B (ovalbumin), member 1	660	1	0	0	1	0	hsa-miR-1291	-0.23	-0.29
GIPR	ENST00000590918.1	gastric inhibitory polypeptide receptor	5	1	1	0	0	0	hsa-miR-6775-3p	-0.23	-0.23
PRDM7	ENST00000325921.6	PR domain containing 7	5	1	0	0	1	1	hsa-miR-6775-3p	-0.23	-0.23
SMUG1	ENST00000505128.1	single-strand-selective monofunctional uracil-DNA glycosylase 1	242	1	0	0	1	0	hsa-miR-6775-3p	-0.23	-0.23
SPHK1	ENST00000545180.1	sphingosine kinase 1	5	1	0	1	0	0	hsa-miR-1291	-0.23	-0.23
MVB12B	ENST00000361171.3	multivesicular body subunit 12B	29	1	1	0	0	4	hsa-miR-6775-3p	-0.23	-0.23
FBXL12	ENST00000589626.1	F-box and leucine-rich repeat protein 12	27	1	0	1	0	0	hsa-miR-6775-3p	-0.23	-0.23
RNF41	ENST00000345093.4	ring finger protein 41	152	1	0	1	0	1	hsa-miR-1291	-0.23	-0.24
C20orf112	ENST00000359676.5	chromosome 20 open reading frame 112	148	5	1	3	1	1	hsa-miR-1291	-0.23	-0.37
DNAJC27	ENST00000264711.2	DnaJ (Hsp40) homolog, subfamily C, member 27	41	2	1	1	0	0	hsa-miR-6775-3p	-0.23	-0.27
ZMYND10	ENST00000231749.3	zinc finger, MYND-type containing 10	28	1	0	0	1	1	hsa-miR-6775-3p	-0.23	-0.23
RFWD3	ENST00000361070.4	ring finger and WD repeat domain 3	106	1	1	0	0	0	hsa-miR-6775-3p	-0.23	-0.38
TTC38	ENST00000381031.3	tetratricopeptide repeat domain 38	1352	1	0	0	1	0	hsa-miR-6775-3p	-0.23	-0.23
ADAM11	ENST00000200557.6	ADAM metallopeptidase domain 11	32	2	1	1	0	1	hsa-miR-6775-3p	-0.23	-0.33
FBXO46	ENST00000317683.3	F-box protein 46	197	1	0	1	0	0	hsa-miR-1291	-0.23	-0.23
ZNF517	ENST00000359971.3	zinc finger protein 517	20	1	0	0	1	0	hsa-miR-1291	-0.23	-0.23
MKL2	ENST00000318282.5	MKL/myocardin-like 2	992	2	1	1	0	0	hsa-miR-6775-3p	-0.23	-0.23
AC016559.1	ENST00000594347.1	Uncharacterized protein	15	1	0	1	0	0	hsa-miR-6775-3p	-0.23	-0.23
AQP5	ENST00000293599.6	aquaporin 5	10	1	0	0	1	0	hsa-miR-6775-3p	-0.23	-0.23
S100A16	ENST00000368704.1	S100 calcium binding protein A16	88	2	0	1	1	0	hsa-miR-1291	-0.23	-0.36
EDN3	ENST00000311585.7	endothelin 3	5	2	0	1	1	0	hsa-miR-6775-3p	-0.23	-0.23
NPAS4	ENST00000311034.2	neuronal PAS domain protein 4	5	2	0	1	1	0	hsa-miR-6775-3p	-0.23	-0.23
ARHGAP29	ENST00000260526.6	Rho GTPase activating protein 29	451	1	0	1	0	0	hsa-miR-1291	-0.23	-0.23
SLC52A1	ENST00000512825.2	solute carrier family 52 (riboflavin transporter), member 1	5	1	0	1	0	0	hsa-miR-1291	-0.23	-0.23
KATNB1	ENST00000379661.3	katanin p80 (WD repeat containing) subunit B 1	949	1	0	1	0	0	hsa-miR-6775-3p	-0.23	-0.23
MRPS7	ENST00000245539.6	mitochondrial ribosomal protein S7	6109	1	0	1	0	0	hsa-miR-6775-3p	-0.23	-0.23
FOSL1	ENST00000532401.1	FOS-like antigen 1	276	1	0	1	0	0	hsa-miR-1291	-0.23	-0.23
KLHL4	ENST00000373119.4	kelch-like family member 4	58	2	0	2	0	0	hsa-miR-6775-3p	-0.23	-0.3
SLC1A7	ENST00000371494.4	solute carrier family 1 (glutamate transporter), member 7	11	1	1	0	0	0	hsa-miR-6775-3p	-0.23	-0.23
ENTHD1	ENST00000325157.6	ENTH domain containing 1	5	1	0	0	1	0	hsa-miR-6775-3p	-0.23	-0.23
SIRT6	ENST00000601488.1	sirtuin 6	10	1	0	1	0	0	hsa-miR-1291	-0.23	-0.23
RBFA	ENST00000262197.7	ribosome binding factor A (putative)	131	2	1	0	1	1	hsa-miR-6775-3p	-0.23	-0.38
PTP4A3	ENST00000520105.1	protein tyrosine phosphatase type IVA, member 3	65	2	0	2	0	0	hsa-miR-6775-3p	-0.23	-0.3
TSKU	ENST00000333090.4	tsukushi, small leucine rich proteoglycan	293	3	2	0	1	1	hsa-miR-6775-3p	-0.23	-0.56
RP11-17M16.1	ENST00000532511.1	Homo sapiens FLJ44313 protein (FLJ44313), mRNA.	9	1	0	0	1	1	hsa-miR-6775-3p	-0.23	-0.23
C7orf72	ENST00000297001.6	chromosome 7 open reading frame 72	5	1	0	1	0	0	hsa-miR-6775-3p	-0.23	-0.23
DCLK1	ENST00000379892.4	doublecortin-like kinase 1	9	1	0	1	0	0	hsa-miR-1291	-0.23	-0.23
FURIN	ENST00000268171.3	furin (paired basic amino acid cleaving enzyme)	2306	1	0	1	0	1	hsa-miR-1291	-0.23	-0.23
MBD3	ENST00000590550.2	methyl-CpG binding domain protein 3	393	5	2	2	1	3	hsa-miR-6775-3p	-0.23	-0.62
FERMT2	ENST00000395631.2	fermitin family member 2	5888	1	0	0	1	0	hsa-miR-6775-3p	-0.23	-0.25
SEC61A1	ENST00000243253.3	Sec61 alpha 1 subunit (S. cerevisiae)	2966	2	1	1	0	0	hsa-miR-6775-3p	-0.23	-0.24
YAF2	ENST00000327791.4	YY1 associated factor 2	413	1	1	0	0	0	hsa-miR-1291	-0.23	-0.51
TMEM179	ENST00000556573.1	transmembrane protein 179	5	1	0	1	0	1	hsa-miR-6775-3p	-0.23	-0.23
WDR18	ENST00000251289.5	WD repeat domain 18	2963	1	0	1	0	0	hsa-miR-6775-3p	-0.23	-0.23
IL12B	ENST00000231228.2	interleukin 12B (natural killer cell stimulatory factor 2, cytotoxic lymphocyte maturation factor 2, p40)	5	1	0	0	1	0	hsa-miR-6775-3p	-0.23	-0.23
MTCH1	ENST00000373616.5	mitochondrial carrier 1	71	1	0	0	1	0	hsa-miR-1291	-0.23	-0.23
PPME1	ENST00000328257.8	protein phosphatase methylesterase 1	343	1	0	1	0	0	hsa-miR-6775-3p	-0.23	-0.23
APOBEC3D	ENST00000216099.8	apolipoprotein B mRNA editing enzyme, catalytic polypeptide-like 3D	5	1	1	0	0	0	hsa-miR-6775-3p	-0.23	-0.23
WRNIP1	ENST00000380769.4	Werner helicase interacting protein 1	931	1	0	0	1	0	hsa-miR-6775-3p	-0.23	-0.23
IL16	ENST00000394660.2	interleukin 16	5	2	0	1	1	0	hsa-miR-6775-3p	-0.23	-0.23
KIAA1644	ENST00000381176.4	KIAA1644	10	3	2	1	0	1	hsa-miR-6775-3p	-0.23	-0.33
TRIM72	ENST00000322122.3	tripartite motif containing 72	8	3	1	1	1	1	hsa-miR-6775-3p	-0.23	-0.64
GPR132	ENST00000329797.3	G protein-coupled receptor 132	5	2	0	2	0	1	hsa-miR-6775-3p	-0.23	-0.23
NOS1AP	ENST00000361897.5	nitric oxide synthase 1 (neuronal) adaptor protein	5	2	1	1	0	0	hsa-miR-6775-3p	-0.23	-0.23
PAQR4	ENST00000318782.8	progestin and adipoQ receptor family member IV	703	1	0	0	1	0	hsa-miR-6775-3p	-0.23	-0.23
GJA5	ENST00000271348.2	gap junction protein, alpha 5, 40kDa	5	1	0	1	0	0	hsa-miR-1291	-0.23	-0.23
CSDC2	ENST00000306149.7	cold shock domain containing C2, RNA binding	31	1	0	1	0	2	hsa-miR-6775-3p	-0.23	-0.23
PTK7	ENST00000230419.4	protein tyrosine kinase 7	120	1	0	1	0	0	hsa-miR-1291	-0.23	-0.23
SLC22A23	ENST00000436008.2	solute carrier family 22, member 23	353	1	1	0	0	1	hsa-miR-6775-3p	-0.23	-0.25
TSPAN4	ENST00000397396.1	tetraspanin 4	3943	1	0	1	0	0	hsa-miR-6775-3p	-0.23	-0.23
LINGO4	ENST00000368820.3	leucine rich repeat and Ig domain containing 4	5	1	0	0	1	0	hsa-miR-6775-3p	-0.23	-0.23
ANK1	ENST00000289734.7	ankyrin 1, erythrocytic	5	2	1	0	1	0	hsa-miR-6775-3p	-0.23	-0.23
HEMK1	ENST00000232854.4	HemK methyltransferase family member 1	99	2	1	1	0	3	hsa-miR-1291	-0.23	-0.43
COASY	ENST00000420359.1	CoA synthase	1242	1	0	0	1	0	hsa-miR-6775-3p	-0.23	-0.23
TRIM68	ENST00000300747.5	tripartite motif containing 68	98	1	0	1	0	0	hsa-miR-1291	-0.23	-0.23
HNRNPA1L2	ENST00000342657.3	heterogeneous nuclear ribonucleoprotein A1-like 2	5	1	0	1	0	0	hsa-miR-6775-3p	-0.23	-0.23
GPR3	ENST00000374024.3	G protein-coupled receptor 3	5	1	1	0	0	0	hsa-miR-6775-3p	-0.23	-0.23
VPS9D1	ENST00000561976.1	VPS9 domain containing 1	23	1	0	1	0	1	hsa-miR-1291	-0.23	-0.23
MKRN1	ENST00000255977.2	makorin ring finger protein 1	5	1	0	1	0	0	hsa-miR-1291	-0.23	-0.23
SCLY	ENST00000254663.6	selenocysteine lyase	232	1	0	1	0	0	hsa-miR-6775-3p	-0.23	-0.23
LSM14B	ENST00000253001.4	LSM14B, SCD6 homolog B (S. cerevisiae)	700	1	1	0	0	0	hsa-miR-6775-3p	-0.23	-0.26
IQSEC2	ENST00000375365.2	IQ motif and Sec7 domain 2	5	5	0	3	2	1	hsa-miR-6775-3p	-0.23	-0.48
CES3	ENST00000543856.1	carboxylesterase 3	10	1	1	0	0	1	hsa-miR-6775-3p	-0.23	-0.51
SHISA5	ENST00000296444.2	shisa family member 5	3921	1	0	0	1	1	hsa-miR-6775-3p	-0.23	-0.23
C9orf170	ENST00000375941.2	chromosome 9 open reading frame 170	5	1	0	1	0	0	hsa-miR-1291	-0.23	-0.23
LYPD6B	ENST00000409642.3	LY6/PLAUR domain containing 6B	26	1	0	1	0	0	hsa-miR-1291	-0.23	-0.23
C1orf198	ENST00000366663.5	chromosome 1 open reading frame 198	1484	1	0	0	1	0	hsa-miR-6775-3p	-0.23	-0.23
PRRT2	ENST00000300797.6	proline-rich transmembrane protein 2	33	1	0	1	0	0	hsa-miR-1291	-0.23	-0.23
MGC4294	ENST00000598340.1	HCG1785561; MGC4294 protein; Uncharacterized protein	5	1	0	0	1	0	hsa-miR-6775-3p	-0.23	-0.23
TIFAB	ENST00000537858.1	TRAF-interacting protein with forkhead-associated domain, family member B	5	2	0	2	0	1	hsa-miR-1291	-0.23	-0.23
SPATA20	ENST00000006658.6	spermatogenesis associated 20	246	1	0	1	0	0	hsa-miR-6775-3p	-0.23	-0.23
DDX11	ENST00000251758.5	DEAD/H (Asp-Glu-Ala-Asp/His) box helicase 11	175	1	1	0	0	1	hsa-miR-6775-3p	-0.23	-0.23
MLLT1	ENST00000252674.7	myeloid/lymphoid or mixed-lineage leukemia (trithorax homolog, Drosophila); translocated to, 1	33	2	1	1	0	1	hsa-miR-6775-3p	-0.22	-0.33
DGKD	ENST00000264057.2	diacylglycerol kinase, delta 130kDa	200	2	1	1	0	1	hsa-miR-6775-3p	-0.22	-0.23
TXLNG	ENST00000380122.5	taxilin gamma	96	1	0	1	0	0	hsa-miR-1291	-0.22	-0.28
VPS26B	ENST00000281187.5	vacuolar protein sorting 26 homolog B (S. pombe)	1236	2	0	2	0	1	hsa-miR-6775-3p	-0.22	-0.24
POU2F1	ENST00000367866.2	POU class 2 homeobox 1	83	2	1	1	0	1	hsa-miR-6775-3p	-0.22	-0.24
KCNK12	ENST00000327876.4	potassium channel, subfamily K, member 12	5	3	0	3	0	1	hsa-miR-6775-3p	-0.22	-0.22
CCDC120	ENST00000376396.3	coiled-coil domain containing 120	170	1	1	0	0	0	hsa-miR-1291	-0.22	-0.22
ABHD4	ENST00000428304.2	abhydrolase domain containing 4	102	1	1	0	0	0	hsa-miR-1291	-0.22	-0.23
TBC1D25	ENST00000376771.4	TBC1 domain family, member 25	24	2	0	0	2	0	hsa-miR-1291	-0.22	-0.29
AQP10	ENST00000484864.1	aquaporin 10	21	1	0	1	0	1	hsa-miR-1291	-0.22	-0.22
AC005481.5	ENST00000409610.1	Uncharacterized protein	5	1	1	0	0	1	hsa-miR-6775-3p	-0.22	-0.22
SARM1	ENST00000457710.3	sterile alpha and TIR motif containing 1	130	5	0	1	4	1	hsa-miR-1291	-0.22	-0.61
REPIN1	ENST00000479668.1	replication initiator 1	2836	2	0	1	1	0	hsa-miR-6775-3p	-0.22	-0.22
SLC5A7	ENST00000264047.2	solute carrier family 5 (sodium/choline cotransporter), member 7	5	1	0	0	1	0	hsa-miR-6775-3p	-0.22	-0.22
LCK	ENST00000336890.5	lymphocyte-specific protein tyrosine kinase	23	1	0	0	1	0	hsa-miR-6775-3p	-0.22	-0.22
C15orf56	ENST00000319503.3	chromosome 15 open reading frame 56	5	1	0	1	0	1	hsa-miR-6775-3p	-0.22	-0.22
MTA3	ENST00000405592.1	metastasis associated 1 family, member 3	194	2	0	1	1	1	hsa-miR-6775-3p	-0.22	-0.23
TMTC2	ENST00000321196.3	transmembrane and tetratricopeptide repeat containing 2	173	1	0	0	1	0	hsa-miR-6775-3p	-0.22	-0.23
CLDN6	ENST00000396925.1	claudin 6	17	1	1	0	0	0	hsa-miR-6775-3p	-0.22	-0.36
SHROOM4	ENST00000376020.2	shroom family member 4	5	1	0	1	0	2	hsa-miR-6775-3p	-0.22	-0.27
UNC5B	ENST00000335350.6	unc-5 homolog B (C. elegans)	90	2	0	2	0	2	hsa-miR-6775-3p	-0.22	-0.22
BASP1	ENST00000322611.3	brain abundant, membrane attached signal protein 1	239	1	0	1	0	0	hsa-miR-1291	-0.22	-0.22
NEUROD4	ENST00000242994.3	neuronal differentiation 4	5	1	0	0	1	0	hsa-miR-6775-3p	-0.22	-0.22
TRIM35	ENST00000305364.4	tripartite motif containing 35	470	1	0	1	0	1	hsa-miR-6775-3p	-0.22	-0.22
RAB31	ENST00000578921.1	RAB31, member RAS oncogene family	726	1	1	0	0	0	hsa-miR-6775-3p	-0.22	-0.23
FBXO27	ENST00000292853.4	F-box protein 27	53	1	0	1	0	0	hsa-miR-1291	-0.22	-0.22
KDM4B	ENST00000159111.4	lysine (K)-specific demethylase 4B	547	2	1	1	0	1	hsa-miR-6775-3p	-0.22	-0.22
SLC38A10	ENST00000374759.3	solute carrier family 38, member 10	3906	1	0	0	1	0	hsa-miR-6775-3p	-0.22	-0.22
RASA2	ENST00000286364.3	RAS p21 protein activator 2	170	2	0	1	1	0	hsa-miR-1291	-0.22	-0.22
SRRM2	ENST00000301740.8	serine/arginine repetitive matrix 2	5111	1	1	0	0	0	hsa-miR-6775-3p	-0.22	-0.22
TWIST1	ENST00000242261.5	twist basic helix-loop-helix transcription factor 1	190	1	0	1	0	0	hsa-miR-1291	-0.22	-0.22
BSND	ENST00000371265.4	Bartter syndrome, infantile, with sensorineural deafness (Barttin)	5	2	0	2	0	1	hsa-miR-1291	-0.22	-0.32
FHAD1	ENST00000358897.4	forkhead-associated (FHA) phosphopeptide binding domain 1	6	1	0	1	0	0	hsa-miR-1291	-0.22	-0.26
NUAK1	ENST00000261402.2	NUAK family, SNF1-like kinase, 1	489	1	0	1	0	0	hsa-miR-6775-3p	-0.22	-0.22
METTL21B	ENST00000333012.5	methyltransferase like 21B	51	1	0	0	1	0	hsa-miR-6775-3p	-0.22	-0.22
ARHGEF2	ENST00000368315.4	Rho/Rac guanine nucleotide exchange factor (GEF) 2	313	1	1	0	0	1	hsa-miR-6775-3p	-0.22	-0.22
CT62	ENST00000566432.1	cancer/testis antigen 62	5	1	0	1	0	0	hsa-miR-6775-3p	-0.22	-0.22
KCTD9	ENST00000221200.4	potassium channel tetramerization domain containing 9	575	1	0	0	1	1	hsa-miR-6775-3p	-0.22	-0.22
C11orf44	ENST00000317019.2	chromosome 11 open reading frame 44	5	1	1	0	0	1	hsa-miR-6775-3p	-0.22	-0.22
COL6A1	ENST00000361866.3	collagen, type VI, alpha 1	2518	3	0	3	0	0	hsa-miR-1291	-0.22	-0.22
PKD1	ENST00000262304.4	polycystic kidney disease 1 (autosomal dominant)	14	1	0	0	1	0	hsa-miR-6775-3p	-0.22	-0.22
PLXNA2	ENST00000367033.3	plexin A2	8	2	0	2	0	0	hsa-miR-1291	-0.22	-0.22
GPR68	ENST00000531499.2	G protein-coupled receptor 68	5	2	0	2	0	0	hsa-miR-6775-3p	-0.22	-0.22
CCNI2	ENST00000378731.1	cyclin I family, member 2	5	1	0	0	1	0	hsa-miR-6775-3p	-0.22	-0.22
SH3PXD2B	ENST00000311601.5	SH3 and PX domains 2B	123	3	0	1	2	2	hsa-miR-6775-3p	-0.22	-0.22
POLL	ENST00000370168.3	polymerase (DNA directed), lambda	139	3	0	3	0	1	hsa-miR-6775-3p	-0.22	-0.68
CCDC115	ENST00000437688.2	coiled-coil domain containing 115	329	1	0	0	1	0	hsa-miR-1291	-0.22	-0.22
SNRK	ENST00000429705.2	SNF related kinase	153	2	0	1	1	1	hsa-miR-1291	-0.22	-0.22
SLC25A34	ENST00000294454.5	solute carrier family 25, member 34	5	1	1	0	0	3	hsa-miR-6775-3p	-0.22	-0.22
SLMO1	ENST00000592149.1	slowmo homolog 1 (Drosophila)	123	1	0	1	0	0	hsa-miR-6775-3p	-0.22	-0.22
SLC5A9	ENST00000236495.5	solute carrier family 5 (sodium/sugar cotransporter), member 9	291	1	0	0	1	0	hsa-miR-6775-3p	-0.22	-0.22
CLDN4	ENST00000435050.1	claudin 4	64	1	0	1	0	1	hsa-miR-1291	-0.22	-0.22
MPPED1	ENST00000417669.2	metallophosphoesterase domain containing 1	51	1	0	1	0	1	hsa-miR-6775-3p	-0.22	-0.22
ACSS1	ENST00000323482.4	acyl-CoA synthetase short-chain family member 1	12	1	0	1	0	0	hsa-miR-1291	-0.22	-0.22
LGSN	ENST00000370658.5	lengsin, lens protein with glutamine synthetase domain	21	1	1	0	0	0	hsa-miR-6775-3p	-0.22	-0.44
CPNE3	ENST00000198765.4	copine III	756	1	0	1	0	1	hsa-miR-1291	-0.22	-0.22
AP1M1	ENST00000291439.3	adaptor-related protein complex 1, mu 1 subunit	416	1	1	0	0	0	hsa-miR-6775-3p	-0.22	-0.22
PHF8	ENST00000338946.6	PHD finger protein 8	85	2	0	1	1	0	hsa-miR-1291	-0.22	-0.33
RHOC	ENST00000339083.7	ras homolog family member C	10314	1	0	1	0	0	hsa-miR-1291	-0.22	-0.22
AGGF1	ENST00000312916.7	angiogenic factor with G patch and FHA domains 1	890	1	0	1	0	0	hsa-miR-1291	-0.22	-0.22
PRKAA2	ENST00000371244.4	protein kinase, AMP-activated, alpha 2 catalytic subunit	561	1	1	0	0	0	hsa-miR-6775-3p	-0.22	-0.24
LDB3	ENST00000542786.1	LIM domain binding 3	33	1	0	1	0	0	hsa-miR-1291	-0.22	-0.22
SCN4B	ENST00000324727.4	sodium channel, voltage-gated, type IV, beta subunit	13	1	0	1	0	1	hsa-miR-6775-3p	-0.22	-0.22
LFNG	ENST00000402045.1	LFNG O-fucosylpeptide 3-beta-N-acetylglucosaminyltransferase	346	2	0	1	1	2	hsa-miR-1291	-0.22	-0.22
SLC16A1	ENST00000369626.3	solute carrier family 16 (monocarboxylate transporter), member 1	707	1	0	0	1	0	hsa-miR-6775-3p	-0.22	-0.22
ISM2	ENST00000493585.1	isthmin 2	7	2	0	1	1	1	hsa-miR-6775-3p	-0.22	-0.38
MTM1	ENST00000542741.1	myotubularin 1	68	1	0	1	0	0	hsa-miR-1291	-0.22	-0.23
SRL	ENST00000399609.3	sarcalumenin	5	1	0	1	0	1	hsa-miR-6775-3p	-0.22	-0.22
C2CD2L	ENST00000336702.3	C2CD2-like	13	1	0	1	0	1	hsa-miR-6775-3p	-0.22	-0.22
TIAM2	ENST00000461783.3	T-cell lymphoma invasion and metastasis 2	192	1	0	0	1	0	hsa-miR-6775-3p	-0.22	-0.22
FAM46B	ENST00000289166.5	family with sequence similarity 46, member B	18	1	0	1	0	1	hsa-miR-6775-3p	-0.22	-0.22
KCNJ11	ENST00000339994.4	potassium inwardly-rectifying channel, subfamily J, member 11	282	2	0	1	1	0	hsa-miR-6775-3p	-0.22	-0.22
SPECC1L	ENST00000314328.9	sperm antigen with calponin homology and coiled-coil domains 1-like	3720	2	0	1	1	0	hsa-miR-6775-3p	-0.22	-0.22
CCDC57	ENST00000389641.4	coiled-coil domain containing 57	53	1	0	1	0	0	hsa-miR-1291	-0.22	-0.22
IRF1	ENST00000245414.4	interferon regulatory factor 1	266	1	0	1	0	0	hsa-miR-1291	-0.22	-0.22
ESCO1	ENST00000269214.5	establishment of sister chromatid cohesion N-acetyltransferase 1	94	2	0	0	2	2	hsa-miR-6775-3p	-0.22	-0.41
BCL2L1	ENST00000376062.2	BCL2-like 1	7726	1	0	0	1	1	hsa-miR-6775-3p	-0.22	-0.22
ARCN1	ENST00000359415.4	archain 1	1139	1	0	1	0	0	hsa-miR-1291	-0.22	-0.22
AMN	ENST00000299155.5	amnion associated transmembrane protein	71	4	1	3	0	0	hsa-miR-1291	-0.22	-0.54
OPA3	ENST00000263275.4	optic atrophy 3 (autosomal recessive, with chorea and spastic paraplegia)	137	1	1	0	0	2	hsa-miR-6775-3p	-0.22	-0.27
ULK2	ENST00000395544.4	unc-51 like autophagy activating kinase 2	489	1	0	0	1	0	hsa-miR-6775-3p	-0.22	-0.23
NCKAP5	ENST00000409261.1	NCK-associated protein 5	51	1	0	1	0	0	hsa-miR-1291	-0.21	-0.21
TINAGL1	ENST00000457433.2	tubulointerstitial nephritis antigen-like 1	48	1	0	1	0	1	hsa-miR-6775-3p	-0.21	-0.21
CACTIN	ENST00000429344.2	cactin, spliceosome C complex subunit	1422	5	0	3	2	1	hsa-miR-1291	-0.21	-0.21
PFKFB4	ENST00000232375.3	6-phosphofructo-2-kinase/fructose-2,6-biphosphatase 4	16	1	0	1	0	0	hsa-miR-1291	-0.21	-0.21
TBX4	ENST00000393853.4	T-box 4	21	1	0	1	0	0	hsa-miR-6775-3p	-0.21	-0.21
TMEM234	ENST00000373593.1	transmembrane protein 234	51	1	0	0	1	0	hsa-miR-6775-3p	-0.21	-0.21
PMP2	ENST00000256103.2	peripheral myelin protein 2	5	1	0	0	1	0	hsa-miR-6775-3p	-0.21	-0.21
RCC1	ENST00000373833.6	regulator of chromosome condensation 1	1156	1	0	0	1	0	hsa-miR-6775-3p	-0.21	-0.24
NFAM1	ENST00000329021.5	NFAT activating protein with ITAM motif 1	7	2	0	1	1	1	hsa-miR-6775-3p	-0.21	-0.21
C2orf88	ENST00000340623.4	chromosome 2 open reading frame 88	156	1	0	1	0	0	hsa-miR-1291	-0.21	-0.22
CLSTN2	ENST00000458420.3	calsyntenin 2	119	4	0	2	2	4	hsa-miR-6775-3p	-0.21	-0.26
SCAMP2	ENST00000268099.9	secretory carrier membrane protein 2	101	1	1	0	0	1	hsa-miR-6775-3p	-0.21	-0.24
SEPT3	ENST00000396425.3	septin 3	241	1	1	0	0	0	hsa-miR-6775-3p	-0.21	-0.21
VSIG10L	ENST00000335624.4	V-set and immunoglobulin domain containing 10 like	6	1	0	1	0	0	hsa-miR-6775-3p	-0.21	-0.21
STC2	ENST00000265087.4	stanniocalcin 2	1112	2	0	1	1	0	hsa-miR-6775-3p	-0.21	-0.24
RUFY1	ENST00000377001.2	RUN and FYVE domain containing 1	187	1	0	0	1	0	hsa-miR-6775-3p	-0.21	-0.21
CACNA1E	ENST00000526775.1	calcium channel, voltage-dependent, R type, alpha 1E subunit	5	1	0	0	1	1	hsa-miR-6775-3p	-0.21	-0.21
BRPF1	ENST00000383829.2	bromodomain and PHD finger containing, 1	351	1	0	0	1	1	hsa-miR-6775-3p	-0.21	-0.21
PADI1	ENST00000375471.4	peptidyl arginine deiminase, type I	5	1	0	0	1	0	hsa-miR-6775-3p	-0.21	-0.21
C2orf54	ENST00000402775.2	chromosome 2 open reading frame 54	13	1	0	1	0	0	hsa-miR-1291	-0.21	-0.21
RASA4	ENST00000262940.7	RAS p21 protein activator 4	5	2	0	2	0	0	hsa-miR-6775-3p	-0.21	-0.21
CPLX2	ENST00000359546.4	complexin 2	5	4	0	4	0	1	hsa-miR-1291	-0.21	-0.21
UBE2D4	ENST00000222402.3	ubiquitin-conjugating enzyme E2D 4 (putative)	20	1	0	1	0	0	hsa-miR-1291	-0.21	-0.21
IL1R1	ENST00000410023.1	interleukin 1 receptor, type I	1713	1	0	1	0	0	hsa-miR-6775-3p	-0.21	-0.21
C15orf57	ENST00000358005.3	chromosome 15 open reading frame 57	79	1	0	0	1	0	hsa-miR-6775-3p	-0.21	-0.24
AL161915.1	ENST00000391366.1	Uncharacterized protein	18	1	0	0	1	1	hsa-miR-6775-3p	-0.21	-0.23
DCTN5	ENST00000300087.2	dynactin 5 (p25)	764	1	0	1	0	2	hsa-miR-1291	-0.21	-0.28
SP3	ENST00000310015.6	Sp3 transcription factor	285	1	0	1	0	0	hsa-miR-1291	-0.21	-0.21
SH3BP2	ENST00000356331.5	SH3-domain binding protein 2	449	2	1	0	1	4	hsa-miR-6775-3p	-0.21	-0.34
CA3	ENST00000285381.2	carbonic anhydrase III, muscle specific	5	1	0	0	1	0	hsa-miR-6775-3p	-0.21	-0.21
FAM131B	ENST00000443739.2	family with sequence similarity 131, member B	5	2	0	0	2	0	hsa-miR-6775-3p	-0.21	-0.21
C1ORF220	ENST00000367636.4		5	1	0	0	1	0	hsa-miR-1291	-0.21	-0.21
SFTPC	ENST00000521315.1	surfactant protein C	5	1	0	1	0	0	hsa-miR-6775-3p	-0.21	-0.21
PIK3CG	ENST00000359195.3	phosphatidylinositol-4,5-bisphosphate 3-kinase, catalytic subunit gamma	5	1	0	1	0	0	hsa-miR-6775-3p	-0.21	-0.21
MOB3A	ENST00000357066.3	MOB kinase activator 3A	13	1	0	1	0	1	hsa-miR-6775-3p	-0.21	-0.21
FAM193B	ENST00000514747.1	family with sequence similarity 193, member B	77	1	0	0	1	0	hsa-miR-6775-3p	-0.21	-0.21
RUNX3	ENST00000399916.1	runt-related transcription factor 3	378	2	0	0	2	0	hsa-miR-6775-3p	-0.21	-0.21
THOC2	ENST00000245838.8	THO complex 2	157	1	0	0	1	0	hsa-miR-6775-3p	-0.21	-0.21
MEX3B	ENST00000558133.1	mex-3 RNA binding family member B	1401	2	0	0	2	1	hsa-miR-6775-3p	-0.21	-0.21
C19orf44	ENST00000594035.1	chromosome 19 open reading frame 44	25	1	0	0	1	0	hsa-miR-6775-3p	-0.21	-0.21
DHX57	ENST00000295373.6	DEAH (Asp-Glu-Ala-Asp/His) box polypeptide 57	140	1	0	0	1	0	hsa-miR-6775-3p	-0.21	-0.21
CCL22	ENST00000219235.4	chemokine (C-C motif) ligand 22	5	1	0	1	0	0	hsa-miR-6775-3p	-0.21	-0.21
TIRAP	ENST00000392679.1	toll-interleukin 1 receptor (TIR) domain containing adaptor protein	82	1	0	1	0	0	hsa-miR-6775-3p	-0.21	-0.21
PDE4B	ENST00000371045.5	phosphodiesterase 4B, cAMP-specific	127	3*	0	0	2	0	hsa-miR-6775-3p	-0.21	-0.21
PER2	ENST00000254658.3	period circadian clock 2	106	1	1	0	0	1	hsa-miR-6775-3p	-0.21	-0.21
HNF4A	ENST00000316099.4	hepatocyte nuclear factor 4, alpha	915	2	0	1	1	2	hsa-miR-6775-3p	-0.21	-0.21
WDR59	ENST00000262144.6	WD repeat domain 59	24	1	1	0	0	0	hsa-miR-6775-3p	-0.21	-0.21
CSF2RA	ENST00000381509.3	colony stimulating factor 2 receptor, alpha, low-affinity (granulocyte-macrophage)	5	1	0	0	1	0	hsa-miR-6775-3p	-0.21	-0.21
SCRT1	ENST00000332135.4	scratch homolog 1, zinc finger protein (Drosophila)	5	1	0	1	0	2	hsa-miR-1291	-0.21	-0.21
SERPINA4	ENST00000555095.1	serpin peptidase inhibitor, clade A (alpha-1 antiproteinase, antitrypsin), member 4	203	4	0	3	1	0	hsa-miR-6775-3p	-0.21	-0.56
R3HCC1	ENST00000265806.6	R3H domain and coiled-coil containing 1	112	2	0	2	0	1	hsa-miR-1291	-0.21	-0.33
DRG2	ENST00000395726.4	developmentally regulated GTP binding protein 2	1552	1	0	1	0	0	hsa-miR-6775-3p	-0.21	-0.21
ZNF74	ENST00000357502.5	zinc finger protein 74	142	2	1	0	1	0	hsa-miR-6775-3p	-0.21	-0.28
GPR116	ENST00000283296.7	G protein-coupled receptor 116	5	1	0	0	1	0	hsa-miR-6775-3p	-0.21	-0.21
HS1BP3	ENST00000304031.3	HCLS1 binding protein 3	191	2	0	2	0	0	hsa-miR-1291	-0.21	-0.21
MTFR1	ENST00000458689.2	mitochondrial fission regulator 1	1051	1	0	0	1	0	hsa-miR-6775-3p	-0.21	-0.21
STRADA	ENST00000375840.4	STE20-related kinase adaptor alpha	366	1	0	0	1	1	hsa-miR-1291	-0.21	-0.21
TP53I11	ENST00000395648.3	tumor protein p53 inducible protein 11	90	1	0	1	0	4	hsa-miR-1291	-0.21	-0.21
DHDDS	ENST00000360009.2	dehydrodolichyl diphosphate synthase	325	1	0	0	1	1	hsa-miR-6775-3p	-0.21	-0.28
ST6GALNAC3	ENST00000328299.3	ST6 (alpha-N-acetyl-neuraminyl-2,3-beta-galactosyl-1,3)-N-acetylgalactosaminide alpha-2,6-sialyltransferase 3	41	2	0	0	2	1	hsa-miR-6775-3p	-0.21	-0.22
ADAM12	ENST00000368679.4	ADAM metallopeptidase domain 12	758	2	1	0	1	0	hsa-miR-6775-3p	-0.21	-0.23
ADCK1	ENST00000238561.5	aarF domain containing kinase 1	215	1	0	1	0	0	hsa-miR-1291	-0.21	-0.21
SNAP23	ENST00000249647.3	synaptosomal-associated protein, 23kDa	99	1	0	0	1	1	hsa-miR-6775-3p	-0.21	-0.21
KLHDC3	ENST00000326974.4	kelch domain containing 3	349	1	1	0	0	1	hsa-miR-6775-3p	-0.21	-0.21
SLC25A23	ENST00000301454.4	solute carrier family 25 (mitochondrial carrier; phosphate carrier), member 23	5	1	0	1	0	0	hsa-miR-6775-3p	-0.21	-0.21
PCDHGA9	ENST00000573521.1	protocadherin gamma subfamily A, 9	145	1	0	1	0	0	hsa-miR-1291	-0.21	-0.21
NR1H2	ENST00000253727.5	nuclear receptor subfamily 1, group H, member 2	35	1	0	1	0	0	hsa-miR-6775-3p	-0.21	-0.21
CABP1	ENST00000453000.1	calcium binding protein 1	13	1	0	0	1	0	hsa-miR-6775-3p	-0.21	-0.21
PIK3IP1	ENST00000441972.1	phosphoinositide-3-kinase interacting protein 1	22	1	0	1	0	0	hsa-miR-6775-3p	-0.21	-0.21
B3GALT1	ENST00000392690.3	UDP-Gal:betaGlcNAc beta 1,3-galactosyltransferase, polypeptide 1	35	1	0	0	1	0	hsa-miR-6775-3p	-0.21	-0.21
C12orf75	ENST00000443585.1	chromosome 12 open reading frame 75	6680	1	0	1	0	0	hsa-miR-6775-3p	-0.21	-0.21
NAALADL1	ENST00000339885.2	N-acetylated alpha-linked acidic dipeptidase-like 1	5	1	1	0	0	0	hsa-miR-6775-3p	-0.21	-0.21
IKZF1	ENST00000331340.3	IKAROS family zinc finger 1 (Ikaros)	11	2	1	1	0	0	hsa-miR-6775-3p	-0.21	-0.22
AL033381.1	ENST00000314040.1	Uncharacterized protein; cDNA FLJ34594 fis, clone KIDNE2009109	5	1	0	1	0	0	hsa-miR-1291	-0.21	-0.21
KLC2	ENST00000394065.2	kinesin light chain 2	11832	1	0	1	0	0	hsa-miR-1291	-0.21	-0.21
TJAP1	ENST00000372444.2	tight junction associated protein 1 (peripheral)	15	1	0	1	0	0	hsa-miR-1291	-0.21	-0.21
PRPSAP2	ENST00000268835.2	phosphoribosyl pyrophosphate synthetase-associated protein 2	423	1	0	0	1	0	hsa-miR-6775-3p	-0.21	-0.21
C12orf77	ENST00000549828.1	chromosome 12 open reading frame 77	5	1	0	0	1	1	hsa-miR-6775-3p	-0.21	-0.21
MAP1LC3C	ENST00000357246.3	microtubule-associated protein 1 light chain 3 gamma	5	1	0	0	1	0	hsa-miR-6775-3p	-0.21	-0.21
PPP1R13B	ENST00000423488.2	protein phosphatase 1, regulatory subunit 13B	105	1	1	0	0	0	hsa-miR-6775-3p	-0.21	-0.21
KIAA1549	ENST00000440172.1	KIAA1549	508	2	2	0	0	1	hsa-miR-6775-3p	-0.21	-0.23
GATAD2A	ENST00000360315.3	GATA zinc finger domain containing 2A	986	1	0	0	1	0	hsa-miR-1291	-0.21	-0.21
CARKD	ENST00000309957.2	carbohydrate kinase domain containing	514	1	0	0	1	0	hsa-miR-6775-3p	-0.21	-0.21
AP3D1	ENST00000355272.6	adaptor-related protein complex 3, delta 1 subunit	464	2	0	2	0	1	hsa-miR-1291	-0.21	-0.25
LRRC14	ENST00000292524.1	leucine rich repeat containing 14	469	4	2	2	0	0	hsa-miR-6775-3p	-0.21	-0.27
MTSS1L	ENST00000338779.6	metastasis suppressor 1-like	2982	2	0	2	0	0	hsa-miR-6775-3p	-0.21	-0.21
CTA-299D3.8	ENST00000407505.3	Uncharacterized protein	5	1	0	1	0	0	hsa-miR-6775-3p	-0.21	-0.21
ZNF629	ENST00000262525.4	zinc finger protein 629	44	1	1	0	0	1	hsa-miR-6775-3p	-0.21	-0.21
AMPH	ENST00000325590.5	amphiphysin	16	1	0	1	0	0	hsa-miR-6775-3p	-0.21	-0.21
PCF11	ENST00000298281.4	PCF11 cleavage and polyadenylation factor subunit	218	1	0	1	0	0	hsa-miR-1291	-0.21	-0.21
THAP3	ENST00000054650.4	THAP domain containing, apoptosis associated protein 3	17	1	0	1	0	0	hsa-miR-6775-3p	-0.21	-0.21
ANKRD33B	ENST00000296657.5	ankyrin repeat domain 33B	9	4	0	2	2	2	hsa-miR-6775-3p	-0.21	-0.54
MLST8	ENST00000301725.7	MTOR associated protein, LST8 homolog (S. cerevisiae)	493	1	0	1	0	1	hsa-miR-1291	-0.21	-0.21
NFYA	ENST00000341376.6	nuclear transcription factor Y, alpha	177	1	0	0	1	0	hsa-miR-6775-3p	-0.21	-0.29
PLEKHA7	ENST00000531066.1	pleckstrin homology domain containing, family A member 7	40	1	1	0	0	0	hsa-miR-6775-3p	-0.21	-0.24
TMEM170B	ENST00000379426.1	transmembrane protein 170B	489	1	0	1	0	0	hsa-miR-1291	-0.21	-0.23
ZSCAN25	ENST00000394152.2	zinc finger and SCAN domain containing 25	230	1	0	1	0	0	hsa-miR-1291	-0.2	-0.2
LNPEP	ENST00000231368.5	leucyl/cystinyl aminopeptidase	28	1	0	1	0	0	hsa-miR-1291	-0.2	-0.2
RGS8	ENST00000483095.2	regulator of G-protein signaling 8	5	1	0	0	1	0	hsa-miR-6775-3p	-0.2	-0.2
SNX8	ENST00000222990.3	sorting nexin 8	303	3*	0	1	1	0	hsa-miR-6775-3p	-0.2	-0.22
FBXL22	ENST00000360587.2	F-box and leucine-rich repeat protein 22	65	1	0	0	1	0	hsa-miR-6775-3p	-0.2	-0.2
FFAR4	ENST00000371481.4	free fatty acid receptor 4	5	1	0	0	1	1	hsa-miR-6775-3p	-0.2	-0.2
PFKFB3	ENST00000536985.1	6-phosphofructo-2-kinase/fructose-2,6-biphosphatase 3	29	2	0	2	0	1	hsa-miR-6775-3p	-0.2	-0.2
ZDHHC7	ENST00000313732.4	zinc finger, DHHC-type containing 7	4068	1	0	1	0	1	hsa-miR-6775-3p	-0.2	-0.2
FAM206A	ENST00000322940.6	family with sequence similarity 206, member A	266	1	0	0	1	0	hsa-miR-6775-3p	-0.2	-0.2
STK32C	ENST00000368622.1	serine/threonine kinase 32C	30	1	0	0	1	0	hsa-miR-6775-3p	-0.2	-0.2
FOXJ2	ENST00000162391.3	forkhead box J2	9	2	0	1	1	0	hsa-miR-1291	-0.2	-0.2
TRMT12	ENST00000328599.3	tRNA methyltransferase 12 homolog (S. cerevisiae)	165	1	0	0	1	0	hsa-miR-6775-3p	-0.2	-0.21
AP3B2	ENST00000542200.1	adaptor-related protein complex 3, beta 2 subunit	15	1	0	1	0	0	hsa-miR-1291	-0.2	-0.2
CXCR1	ENST00000295683.2	chemokine (C-X-C motif) receptor 1	5	1	0	1	0	0	hsa-miR-1291	-0.2	-0.2
SLA2	ENST00000262866.4	Src-like-adaptor 2	5	1	1	0	0	0	hsa-miR-6775-3p	-0.2	-0.2
ERMP1	ENST00000381506.3	endoplasmic reticulum metallopeptidase 1	53	2	1	0	1	0	hsa-miR-1291	-0.2	-0.56
GJC2	ENST00000366714.2	gap junction protein, gamma 2, 47kDa	10	1	0	1	0	2	hsa-miR-6775-3p	-0.2	-0.2
FRY	ENST00000380250.3	furry homolog (Drosophila)	18	1	0	0	1	0	hsa-miR-6775-3p	-0.2	-0.2
VSTM2L	ENST00000373461.4	V-set and transmembrane domain containing 2 like	5	1	0	1	0	4	hsa-miR-6775-3p	-0.2	-0.2
SSTR3	ENST00000328544.3	somatostatin receptor 3	5	2	0	1	1	1	hsa-miR-6775-3p	-0.2	-0.2
DEPDC1	ENST00000456315.2	DEP domain containing 1	1068	1	0	1	0	0	hsa-miR-1291	-0.2	-0.2
TCHH	ENST00000368804.1	trichohyalin	7	1	0	0	1	0	hsa-miR-1291	-0.2	-0.2
LEMD1	ENST00000367154.1	LEM domain containing 1	5	1	0	0	1	0	hsa-miR-6775-3p	-0.2	-0.2
GJB5	ENST00000338513.1	gap junction protein, beta 5, 31.1kDa	5	1	0	0	1	0	hsa-miR-6775-3p	-0.2	-0.2
CYP2S1	ENST00000310054.4	cytochrome P450, family 2, subfamily S, polypeptide 1	150	1	0	0	1	0	hsa-miR-6775-3p	-0.2	-0.2
CTDSP1	ENST00000273062.2	CTD (carboxy-terminal domain, RNA polymerase II, polypeptide A) small phosphatase 1	1299	1	0	1	0	1	hsa-miR-6775-3p	-0.2	-0.2
CD247	ENST00000362089.5	CD247 molecule	9	1	0	1	0	1	hsa-miR-1291	-0.2	-0.2
G2E3	ENST00000206595.6	G2/M-phase specific E3 ubiquitin protein ligase	286	1	0	1	0	0	hsa-miR-6775-3p	-0.2	-0.27
PYGB	ENST00000216962.4	phosphorylase, glycogen; brain	1761	2	0	0	2	0	hsa-miR-6775-3p	-0.2	-0.2
ETV5	ENST00000306376.5	ets variant 5	1085	2	0	2	0	0	hsa-miR-1291	-0.2	-0.2
NCAM2	ENST00000400546.1	neural cell adhesion molecule 2	64	1	0	0	1	0	hsa-miR-1291	-0.2	-0.23
PDK2	ENST00000503176.1	pyruvate dehydrogenase kinase, isozyme 2	681	2	0	2	0	0	hsa-miR-1291	-0.2	-0.39
SMIM14	ENST00000295958.5	small integral membrane protein 14	601	1	0	0	1	1	hsa-miR-6775-3p	-0.2	-0.26
ALAD	ENST00000409155.3	aminolevulinate dehydratase	1922	1	0	0	1	0	hsa-miR-6775-3p	-0.2	-0.21
TRMT13	ENST00000370141.2	tRNA methyltransferase 13 homolog (S. cerevisiae)	45	1	0	0	1	0	hsa-miR-6775-3p	-0.2	-0.2
GNG3	ENST00000294117.5	guanine nucleotide binding protein (G protein), gamma 3	10	1	0	1	0	0	hsa-miR-1291	-0.2	-0.2
CERCAM	ENST00000372842.1	cerebral endothelial cell adhesion molecule	184	1	0	1	0	0	hsa-miR-6775-3p	-0.2	-0.2
SAMD12	ENST00000409003.4	sterile alpha motif domain containing 12	57	1	0	1	0	0	hsa-miR-1291	-0.2	-0.2
GRAMD1B	ENST00000529750.1	GRAM domain containing 1B	35	2	0	1	1	1	hsa-miR-6775-3p	-0.2	-0.34
SLC1A1	ENST00000262352.3	solute carrier family 1 (neuronal/epithelial high affinity glutamate transporter, system Xag), member 1	138	1	0	1	0	0	hsa-miR-1291	-0.2	-0.23
PQLC3	ENST00000402361.1	PQ loop repeat containing 3	26	1	0	0	1	0	hsa-miR-6775-3p	-0.2	-0.26
SGTB	ENST00000381007.4	small glutamine-rich tetratricopeptide repeat (TPR)-containing, beta	205	1	1	0	0	0	hsa-miR-6775-3p	-0.2	-0.26
SLC19A1	ENST00000311124.4	solute carrier family 19 (folate transporter), member 1	463	3	1	2	0	2	hsa-miR-6775-3p	-0.2	-0.57
CYB5R1	ENST00000367249.4	cytochrome b5 reductase 1	545	1	0	0	1	0	hsa-miR-6775-3p	-0.2	-0.2
KCNMB1	ENST00000274629.4	potassium large conductance calcium-activated channel, subfamily M, beta member 1	5	1	1	0	0	0	hsa-miR-6775-3p	-0.2	-0.2
CSNK1G2	ENST00000255641.8	casein kinase 1, gamma 2	5	1	1	0	0	0	hsa-miR-6775-3p	-0.2	-0.2
VSTM5	ENST00000409977.1	V-set and transmembrane domain containing 5	5	1	0	1	0	0	hsa-miR-6775-3p	-0.2	-0.2
TSPAN15	ENST00000373290.2	tetraspanin 15	15	1	0	1	0	0	hsa-miR-1291	-0.2	-0.2
CITED4	ENST00000372638.2	Cbp/p300-interacting transactivator, with Glu/Asp-rich carboxy-terminal domain, 4	18	1	0	1	0	1	hsa-miR-6775-3p	-0.2	-0.2
NHSL2	ENST00000540800.1	NHS-like 2	5	2	1	0	1	0	hsa-miR-6775-3p	-0.2	-0.2
ALG12	ENST00000330817.6	ALG12, alpha-1,6-mannosyltransferase	356	1	0	1	0	1	hsa-miR-6775-3p	-0.2	-0.2
DAZL	ENST00000250863.8	deleted in azoospermia-like	5	1	0	0	1	0	hsa-miR-6775-3p	-0.2	-0.2
FAM83H	ENST00000388913.3	family with sequence similarity 83, member H	39	2	0	2	0	0	hsa-miR-1291	-0.2	-0.2
RHOV	ENST00000220507.4	ras homolog family member V	125	1	0	1	0	0	hsa-miR-6775-3p	-0.2	-0.2
PLCE1	ENST00000371380.3	phospholipase C, epsilon 1	7	1	0	0	1	0	hsa-miR-1291	-0.2	-0.2
RHOH	ENST00000381799.5	ras homolog family member H	16	2	1	0	1	1	hsa-miR-6775-3p	-0.2	-0.56
ZNF510	ENST00000375231.1	zinc finger protein 510	40	1	0	1	0	1	hsa-miR-1291	-0.2	-0.21
TRMU	ENST00000381019.3	tRNA 5-methylaminomethyl-2-thiouridylate methyltransferase	150	2	0	1	1	1	hsa-miR-6775-3p	-0.2	-0.24
ZNF436	ENST00000314011.4	zinc finger protein 436	73	2	0	0	2	0	hsa-miR-6775-3p	-0.2	-0.31
GPM6A	ENST00000280187.7	glycoprotein M6A	335	1	0	0	1	0	hsa-miR-6775-3p	-0.2	-0.2
MYO7B	ENST00000389524.4	myosin VIIB	5	1	0	1	0	0	hsa-miR-1291	-0.2	-0.2
TVP23A	ENST00000299866.8	trans-golgi network vesicle protein 23 homolog A (S. cerevisiae)	5	1	0	1	0	0	hsa-miR-6775-3p	-0.2	-0.2
PORCN	ENST00000355961.4	porcupine homolog (Drosophila)	35	1	0	1	0	0	hsa-miR-6775-3p	-0.2	-0.2
NOVA2	ENST00000263257.5	neuro-oncological ventral antigen 2	7	3	1	2	0	0	hsa-miR-1291	-0.2	-0.26
RDH11	ENST00000381346.4	retinol dehydrogenase 11 (all-trans/9-cis/11-cis)	1177	1	0	0	1	0	hsa-miR-1291	-0.2	-0.2
STK35	ENST00000381482.3	serine/threonine kinase 35	263	2	0	1	1	1	hsa-miR-1291	-0.2	-0.22
MTUS1	ENST00000381869.3	microtubule associated tumor suppressor 1	215	1	0	1	0	0	hsa-miR-6775-3p	-0.2	-0.2
IQCB1	ENST00000310864.6	IQ motif containing B1	45	1	0	0	1	0	hsa-miR-6775-3p	-0.2	-0.2
MRPL28	ENST00000199706.8	mitochondrial ribosomal protein L28	10643	1	0	0	1	0	hsa-miR-6775-3p	-0.2	-0.2
SNX22	ENST00000325881.4	sorting nexin 22	5	1	0	1	0	0	hsa-miR-6775-3p	-0.2	-0.2
RSBN1L	ENST00000334955.8	round spermatid basic protein 1-like	640	1	0	0	1	0	hsa-miR-6775-3p	-0.2	-0.2
SFRP1	ENST00000220772.3	secreted frizzled-related protein 1	148	2	0	0	2	0	hsa-miR-6775-3p	-0.2	-0.29
SLC25A29	ENST00000392908.3	solute carrier family 25 (mitochondrial carnitine/acylcarnitine carrier), member 29	1101	1	0	1	0	0	hsa-miR-6775-3p	-0.2	-0.2
GRAMD2	ENST00000309731.7	GRAM domain containing 2	5	1	0	1	0	0	hsa-miR-6775-3p	-0.2	-0.2
SYDE1	ENST00000342784.2	synapse defective 1, Rho GTPase, homolog 1 (C. elegans)	249	1	0	1	0	0	hsa-miR-6775-3p	-0.2	-0.2
HAPLN1	ENST00000274341.4	hyaluronan and proteoglycan link protein 1	5	1	0	0	1	0	hsa-miR-1291	-0.2	-0.2
CASKIN2	ENST00000321617.3	CASK interacting protein 2	92	1	0	1	0	0	hsa-miR-1291	-0.2	-0.2
NXNL2	ENST00000375854.3	nucleoredoxin-like 2	198	1	0	0	1	0	hsa-miR-6775-3p	-0.2	-0.2
B4GALT2	ENST00000434555.2	UDP-Gal:betaGlcNAc beta 1,4- galactosyltransferase, polypeptide 2	440	1	0	1	0	1	hsa-miR-6775-3p	-0.2	-0.2
KIF2A	ENST00000381103.2	kinesin heavy chain member 2A	905	1	0	0	1	0	hsa-miR-6775-3p	-0.2	-0.2
IL8	ENST00000307407.3	interleukin 8	227	1	0	0	1	0	hsa-miR-6775-3p	-0.2	-0.2
IL10RA	ENST00000227752.3	interleukin 10 receptor, alpha	5	1	0	1	0	2	hsa-miR-1291	-0.2	-0.2
GLYR1	ENST00000436648.5	glyoxylate reductase 1 homolog (Arabidopsis)	31	1	1	0	0	0	hsa-miR-6775-3p	-0.2	-0.2
DNAI2	ENST00000307504.5	dynein, axonemal, intermediate chain 2	5	1	0	1	0	0	hsa-miR-6775-3p	-0.2	-0.2
AGXT2	ENST00000231420.6	alanine--glyoxylate aminotransferase 2	75	1	0	1	0	0	hsa-miR-1291	-0.2	-0.22
DDB2	ENST00000378601.3	damage-specific DNA binding protein 2, 48kDa	198	1	0	0	1	1	hsa-miR-6775-3p	-0.2	-0.28
ZBTB8B	ENST00000609129.1	zinc finger and BTB domain containing 8B	18	2	0	0	2	1	hsa-miR-6775-3p	-0.2	-0.29
CEACAM18	ENST00000396477.4	carcinoembryonic antigen-related cell adhesion molecule 18	5	1	0	0	1	0	hsa-miR-6775-3p	-0.2	-0.2
MEDAG	ENST00000380482.4	mesenteric estrogen-dependent adipogenesis	5	1	0	0	1	0	hsa-miR-6775-3p	-0.2	-0.2
FMO2	ENST00000441535.1	flavin containing monooxygenase 2 (non-functional)	5	1	0	0	1	0	hsa-miR-6775-3p	-0.2	-0.2
LEPREL1	ENST00000319332.5	leprecan-like 1	875	1	0	1	0	0	hsa-miR-1291	-0.2	-0.21
IDH3G	ENST00000370093.1	isocitrate dehydrogenase 3 (NAD+) gamma	391	1	0	1	0	0	hsa-miR-6775-3p	-0.2	-0.2
TRIM65	ENST00000269383.3	tripartite motif containing 65	31	1	0	0	1	0	hsa-miR-6775-3p	-0.2	-0.2
DUSP7	ENST00000495880.1	dual specificity phosphatase 7	68	2	0	2	0	0	hsa-miR-1291	-0.2	-0.2
GPR61	ENST00000527748.1	G protein-coupled receptor 61	5	1	1	0	0	0	hsa-miR-6775-3p	-0.2	-0.2
TENM2	ENST00000519204.1	teneurin transmembrane protein 2	162	1	0	0	1	0	hsa-miR-6775-3p	-0.2	-0.2
GTPBP2	ENST00000307126.5	GTP binding protein 2	388	1	0	0	1	0	hsa-miR-1291	-0.2	-0.2
RGL2	ENST00000497454.1	ral guanine nucleotide dissociation stimulator-like 2	150	1	0	0	1	0	hsa-miR-6775-3p	-0.2	-0.2
GPR133	ENST00000376682.4	G protein-coupled receptor 133	57	1	1	0	0	0	hsa-miR-6775-3p	-0.2	-0.2
KCNAB3	ENST00000303790.2	potassium voltage-gated channel, shaker-related subfamily, beta member 3	35	1	0	1	0	0	hsa-miR-1291	-0.2	-0.2
BTBD11	ENST00000280758.5	BTB (POZ) domain containing 11	9	1	0	1	0	0	hsa-miR-1291	-0.2	-0.2
HGFAC	ENST00000382774.3	HGF activator	15	1	1	0	0	0	hsa-miR-6775-3p	-0.2	-0.3
SDCBP2	ENST00000381808.3	syndecan binding protein (syntenin) 2	19	1	0	1	0	0	hsa-miR-1291	-0.2	-0.2
TUBGCP6	ENST00000439308.2	tubulin, gamma complex associated protein 6	1062	1	1	0	0	0	hsa-miR-6775-3p	-0.2	-0.2
PEX14	ENST00000356607.4	peroxisomal biogenesis factor 14	1637	1	0	1	0	0	hsa-miR-6775-3p	-0.2	-0.2
MAGEC2	ENST00000247452.3	melanoma antigen family C, 2	5	1	0	0	1	0	hsa-miR-6775-3p	-0.2	-0.2
ATN1	ENST00000356654.4	atrophin 1	187	1	0	1	0	0	hsa-miR-1291	-0.2	-0.2
ELN	ENST00000252034.7	elastin	445	1	0	0	1	0	hsa-miR-6775-3p	-0.2	-0.2
UNC13A	ENST00000519716.2	unc-13 homolog A (C. elegans)	5	1	0	1	0	3	hsa-miR-6775-3p	-0.2	-0.2
DCAF7	ENST00000310827.4	DDB1 and CUL4 associated factor 7	3289	1	0	0	1	0	hsa-miR-6775-3p	-0.19	-0.2
ZNF79	ENST00000342483.5	zinc finger protein 79	42	1	1	0	0	0	hsa-miR-6775-3p	-0.19	-0.38
TTC5	ENST00000258821.3	tetratricopeptide repeat domain 5	11	1	1	0	0	0	hsa-miR-6775-3p	-0.19	-0.31
PDAP1	ENST00000350498.3	PDGFA associated protein 1	208	2	0	1	1	0	hsa-miR-1291	-0.19	-0.19
TNS4	ENST00000254051.6	tensin 4	40	1	0	0	1	0	hsa-miR-6775-3p	-0.19	-0.21
TMEM62	ENST00000260403.2	transmembrane protein 62	9	1	0	0	1	0	hsa-miR-6775-3p	-0.19	-0.19
AAMP	ENST00000248450.4	angio-associated, migratory cell protein	95	1	0	1	0	0	hsa-miR-6775-3p	-0.19	-0.19
TSPAN18	ENST00000340160.3	tetraspanin 18	332	1	0	0	1	1	hsa-miR-6775-3p	-0.19	-0.19
STMN3	ENST00000370053.1	stathmin-like 3	17	1	0	1	0	0	hsa-miR-6775-3p	-0.19	-0.19
PEG10	ENST00000482108.1	paternally expressed 10	8778	2	0	0	2	0	hsa-miR-6775-3p	-0.19	-0.19
XRN1	ENST00000264951.4	5'-3' exoribonuclease 1	612	1	0	1	0	0	hsa-miR-1291	-0.19	-0.2
RALGPS1	ENST00000259351.5	Ral GEF with PH domain and SH3 binding motif 1	34	3	0	2	1	0	hsa-miR-6775-3p	-0.19	-0.23
TMPRSS4	ENST00000534111.1	transmembrane protease, serine 4	5	1	0	1	0	2	hsa-miR-1291	-0.19	-0.19
ASCL1	ENST00000266744.3	achaete-scute complex homolog 1 (Drosophila)	5	1	0	1	0	0	hsa-miR-1291	-0.19	-0.19
UNC5A	ENST00000261961.3	unc-5 homolog A (C. elegans)	7	3	0	2	1	0	hsa-miR-6775-3p	-0.19	-0.19
EIF4E3	ENST00000425534.3	eukaryotic translation initiation factor 4E family member 3	475	2	1	0	1	0	hsa-miR-6775-3p	-0.19	-0.36
HOXD9	ENST00000249499.6	homeobox D9	78	2	0	2	0	0	hsa-miR-6775-3p	-0.19	-0.39
RIBC2	ENST00000342894.3	RIB43A domain with coiled-coils 2	10	1	1	0	0	0	hsa-miR-6775-3p	-0.19	-0.42
MINOS1	ENST00000322753.6	mitochondrial inner membrane organizing system 1	287	1	0	0	1	0	hsa-miR-6775-3p	-0.19	-0.24
GABBR2	ENST00000259455.2	gamma-aminobutyric acid (GABA) B receptor, 2	214	2	0	1	1	1	hsa-miR-1291	-0.19	-0.19
C19orf35	ENST00000342063.3	chromosome 19 open reading frame 35	5	1	0	1	0	0	hsa-miR-1291	-0.19	-0.19
C12orf74	ENST00000544406.2	chromosome 12 open reading frame 74	5	1	0	0	1	0	hsa-miR-6775-3p	-0.19	-0.19
PLCH2	ENST00000449969.1	phospholipase C, eta 2	5	1	0	1	0	2	hsa-miR-6775-3p	-0.19	-0.19
FAM168B	ENST00000409185.1	family with sequence similarity 168, member B	122	4	1	1	2	0	hsa-miR-6775-3p	-0.19	-0.53
CSF3	ENST00000394149.3	colony stimulating factor 3 (granulocyte)	5	1	0	0	1	0	hsa-miR-1291	-0.19	-0.19
RPS15A	ENST00000576436.1	ribosomal protein S15a	24	1	0	0	1	0	hsa-miR-6775-3p	-0.19	-0.19
C11orf49	ENST00000395460.2	chromosome 11 open reading frame 49	1263	1	0	1	0	0	hsa-miR-6775-3p	-0.19	-0.19
STAT6	ENST00000300134.3	signal transducer and activator of transcription 6, interleukin-4 induced	275	1	0	1	0	1	hsa-miR-1291	-0.19	-0.19
TNFRSF9	ENST00000377507.3	tumor necrosis factor receptor superfamily, member 9	16	2	0	0	2	0	hsa-miR-6775-3p	-0.19	-0.3
CYP4F22	ENST00000269703.3	cytochrome P450, family 4, subfamily F, polypeptide 22	5	1	0	1	0	0	hsa-miR-1291	-0.19	-0.19
ALPL	ENST00000374840.3	alkaline phosphatase, liver/bone/kidney	251	1	0	0	1	0	hsa-miR-1291	-0.19	-0.19
FGF16	ENST00000439435.1	fibroblast growth factor 16	5	1	0	0	1	0	hsa-miR-6775-3p	-0.19	-0.19
PTPRT	ENST00000373187.1	protein tyrosine phosphatase, receptor type, T	5	2	1	0	1	1	hsa-miR-6775-3p	-0.19	-0.19
CLINT1	ENST00000523094.1	clathrin interactor 1	581	1	0	0	1	0	hsa-miR-6775-3p	-0.19	-0.19
AP000695.1	ENST00000595927.1		5	1	0	0	1	0	hsa-miR-6775-3p	-0.19	-0.19
MYOC	ENST00000037502.6	myocilin, trabecular meshwork inducible glucocorticoid response	5	1	0	1	0	0	hsa-miR-6775-3p	-0.19	-0.19
TESK2	ENST00000372084.1	testis-specific kinase 2	11	1	0	0	1	1	hsa-miR-1291	-0.19	-0.19
NOS2	ENST00000313735.6	nitric oxide synthase 2, inducible	5	1	0	1	0	0	hsa-miR-1291	-0.19	-0.19
ZNF473	ENST00000595661.1	zinc finger protein 473	187	1	0	1	0	0	hsa-miR-1291	-0.19	-0.28
LACTB	ENST00000413507.2	lactamase, beta	746	1	0	1	0	0	hsa-miR-6775-3p	-0.19	-0.2
DTD2	ENST00000310850.4	D-tyrosyl-tRNA deacylase 2 (putative)	924	1	0	0	1	0	hsa-miR-6775-3p	-0.19	-0.2
IL15RA	ENST00000379971.1	interleukin 15 receptor, alpha	36	1	0	1	0	0	hsa-miR-1291	-0.19	-0.22
PEX6	ENST00000244546.4	peroxisomal biogenesis factor 6	178	1	0	0	1	0	hsa-miR-6775-3p	-0.19	-0.2
PPP5C	ENST00000012443.4	protein phosphatase 5, catalytic subunit	973	3	0	3	0	2	hsa-miR-6775-3p	-0.19	-0.27
TBCEL	ENST00000422003.2	tubulin folding cofactor E-like	89	1	0	0	1	0	hsa-miR-1291	-0.19	-0.19
ABTB2	ENST00000435224.2	ankyrin repeat and BTB (POZ) domain containing 2	5	3	0	2	1	1	hsa-miR-6775-3p	-0.19	-0.19
TMEM229A	ENST00000455783.1	transmembrane protein 229A	5	1	0	0	1	0	hsa-miR-6775-3p	-0.19	-0.19
DIAPH2	ENST00000324765.8	diaphanous-related formin 2	91	1	0	0	1	1	hsa-miR-6775-3p	-0.19	-0.2
VCL	ENST00000372755.3	vinculin	189	2	1	1	0	0	hsa-miR-1291	-0.19	-0.23
CD177	ENST00000378009.4	CD177 molecule	5	1	0	1	0	1	hsa-miR-6775-3p	-0.19	-0.19
ACPL2	ENST00000286353.4	acid phosphatase-like 2	72	1	0	0	1	0	hsa-miR-1291	-0.19	-0.19
ZNF174	ENST00000268655.4	zinc finger protein 174	787	1	0	1	0	0	hsa-miR-6775-3p	-0.19	-0.19
CXCL12	ENST00000343575.6	chemokine (C-X-C motif) ligand 12	719	1	0	1	0	0	hsa-miR-1291	-0.19	-0.19
RUNX1T1	ENST00000523629.1	runt-related transcription factor 1; translocated to, 1 (cyclin D-related)	9	2	1	0	1	0	hsa-miR-6775-3p	-0.19	-0.19
EIF4H	ENST00000265753.8	eukaryotic translation initiation factor 4H	5	1	1	0	0	0	hsa-miR-6775-3p	-0.19	-0.19
EDARADD	ENST00000359362.5	EDAR-associated death domain	76	1	0	0	1	0	hsa-miR-6775-3p	-0.19	-0.19
GOLGA1	ENST00000373555.4	golgin A1	334	1	0	0	1	0	hsa-miR-6775-3p	-0.19	-0.19
KLF7	ENST00000423015.1	Kruppel-like factor 7 (ubiquitous)	737	1	0	0	1	1	hsa-miR-1291	-0.19	-0.19
POFUT1	ENST00000375749.3	protein O-fucosyltransferase 1	647	2	0	2	0	0	hsa-miR-6775-3p	-0.19	-0.24
STX17	ENST00000259400.6	syntaxin 17	510	1	0	1	0	0	hsa-miR-6775-3p	-0.19	-0.19
LIN7A	ENST00000552864.1	lin-7 homolog A (C. elegans)	86	1	1	0	0	0	hsa-miR-6775-3p	-0.19	-0.43
EFNA1	ENST00000368407.3	ephrin-A1	423	1	0	1	0	0	hsa-miR-1291	-0.19	-0.19
TNFRSF8	ENST00000263932.2	tumor necrosis factor receptor superfamily, member 8	5	1	0	1	0	3	hsa-miR-6775-3p	-0.19	-0.19
EFHD2	ENST00000375980.4	EF-hand domain family, member D2	1411	1	0	1	0	0	hsa-miR-6775-3p	-0.19	-0.19
CENPP	ENST00000375587.3	centromere protein P	85	4	0	2	2	0	hsa-miR-1291	-0.19	-0.53
RGMB	ENST00000308234.7	RGM domain family, member B	6087	1	0	0	1	0	hsa-miR-1291	-0.19	-0.23
VPS37B	ENST00000267202.2	vacuolar protein sorting 37 homolog B (S. cerevisiae)	261	3	0	3	0	0	hsa-miR-1291	-0.19	-0.19
ADAP2	ENST00000330889.3	ArfGAP with dual PH domains 2	16	1	0	0	1	0	hsa-miR-6775-3p	-0.19	-0.23
ACACB	ENST00000543201.1	acetyl-CoA carboxylase beta	59	1	0	0	1	1	hsa-miR-6775-3p	-0.19	-0.2
RAI14	ENST00000265109.3	retinoic acid induced 14	2228	1	0	1	0	1	hsa-miR-1291	-0.19	-0.2
CLDN12	ENST00000287916.4	claudin 12	267	1	0	0	1	0	hsa-miR-6775-3p	-0.19	-0.19
ANKRD13A	ENST00000261739.4	ankyrin repeat domain 13A	1644	1	0	1	0	1	hsa-miR-1291	-0.19	-0.19
TSC22D3	ENST00000372390.4	TSC22 domain family, member 3	154	1	0	1	0	1	hsa-miR-6775-3p	-0.19	-0.19
OSCAR	ENST00000391761.1	osteoclast associated, immunoglobulin-like receptor	5	1	0	1	0	0	hsa-miR-1291	-0.19	-0.19
EHHADH	ENST00000231887.3	enoyl-CoA, hydratase/3-hydroxyacyl CoA dehydrogenase	150	1	0	0	1	0	hsa-miR-6775-3p	-0.19	-0.19
DPYSL2	ENST00000311151.5	dihydropyrimidinase-like 2	3087	1	0	1	0	1	hsa-miR-6775-3p	-0.19	-0.19
SCARF1	ENST00000571272.1	scavenger receptor class F, member 1	5	2	0	1	1	1	hsa-miR-6775-3p	-0.19	-0.19
PAX8	ENST00000263335.7	paired box 8	11	1	0	1	0	0	hsa-miR-1291	-0.19	-0.19
ISX	ENST00000308700.6	intestine-specific homeobox	251	1	0	1	0	0	hsa-miR-6775-3p	-0.19	-0.19
WNK4	ENST00000246914.5	WNK lysine deficient protein kinase 4	25	1	0	1	0	0	hsa-miR-1291	-0.19	-0.19
ATAD3C	ENST00000378785.2	ATPase family, AAA domain containing 3C	5	1	0	0	1	0	hsa-miR-6775-3p	-0.19	-0.19
GDPD5	ENST00000443276.2	glycerophosphodiester phosphodiesterase domain containing 5	8	1	0	1	0	2	hsa-miR-6775-3p	-0.19	-0.19
FADS2	ENST00000257261.6	fatty acid desaturase 2	285	3	0	2	1	0	hsa-miR-6775-3p	-0.19	-0.19
NDRG3	ENST00000373803.2	NDRG family member 3	960	1	0	0	1	0	hsa-miR-6775-3p	-0.19	-0.2
E2F1	ENST00000343380.5	E2F transcription factor 1	479	1	0	1	0	0	hsa-miR-6775-3p	-0.19	-0.2
KIAA1919	ENST00000368847.4	KIAA1919	73	2	0	2	0	0	hsa-miR-6775-3p	-0.19	-0.26
WHAMM	ENST00000286760.4	WAS protein homolog associated with actin, golgi membranes and microtubules	834	1	0	1	0	0	hsa-miR-1291	-0.19	-0.19
F2RL1	ENST00000296677.4	coagulation factor II (thrombin) receptor-like 1	184	1	0	1	0	0	hsa-miR-6775-3p	-0.19	-0.19
EHD3	ENST00000322054.5	EH-domain containing 3	206	1	0	1	0	1	hsa-miR-1291	-0.19	-0.19
ASF1B	ENST00000263382.3	anti-silencing function 1B histone chaperone	300	1	0	1	0	1	hsa-miR-1291	-0.19	-0.19
SHROOM2	ENST00000380913.3	shroom family member 2	121	1	0	0	1	0	hsa-miR-6775-3p	-0.19	-0.19
PQLC2	ENST00000375155.3	PQ loop repeat containing 2	94	2	0	1	1	0	hsa-miR-6775-3p	-0.19	-0.24
EIF4EBP2	ENST00000373218.4	eukaryotic translation initiation factor 4E binding protein 2	690	2	1	1	0	0	hsa-miR-1291	-0.19	-0.29
PPP1R14C	ENST00000361131.4	protein phosphatase 1, regulatory (inhibitor) subunit 14C	173	1	0	0	1	0	hsa-miR-6775-3p	-0.18	-0.18
PRRT3	ENST00000412055.1	proline-rich transmembrane protein 3	17	1	1	0	0	0	hsa-miR-1291	-0.18	-0.18
LCMT2	ENST00000567039.1	leucine carboxyl methyltransferase 2	274	1	0	0	1	0	hsa-miR-6775-3p	-0.18	-0.18
IFNLR1	ENST00000327575.2	interferon, lambda receptor 1	15	1	0	1	0	1	hsa-miR-6775-3p	-0.18	-0.18
SOCS3	ENST00000330871.2	suppressor of cytokine signaling 3	5	1	0	1	0	1	hsa-miR-6775-3p	-0.18	-0.18
C11orf87	ENST00000327419.6	chromosome 11 open reading frame 87	5	1	0	0	1	0	hsa-miR-6775-3p	-0.18	-0.18
SLCO4C1	ENST00000310954.6	solute carrier organic anion transporter family, member 4C1	13	1	0	0	1	0	hsa-miR-6775-3p	-0.18	-0.18
NPTX1	ENST00000306773.4	neuronal pentraxin I	1876	3	1	1	1	1	hsa-miR-1291	-0.18	-0.19
ITIH4	ENST00000266041.4	inter-alpha-trypsin inhibitor heavy chain family, member 4	42	1	0	1	0	1	hsa-miR-6775-3p	-0.18	-0.23
FAM216B	ENST00000537894.1	family with sequence similarity 216, member B	5	2	0	1	1	0	hsa-miR-6775-3p	-0.18	-0.33
DUSP2	ENST00000288943.4	dual specificity phosphatase 2	41	2	0	2	0	0	hsa-miR-1291	-0.18	-0.2
MAGEA1	ENST00000356661.5	melanoma antigen family A, 1 (directs expression of antigen MZ2-E)	6	1	0	1	0	0	hsa-miR-1291	-0.18	-0.18
CCDC155	ENST00000447857.3	coiled-coil domain containing 155	5	1	0	1	0	0	hsa-miR-1291	-0.18	-0.18
RP11-114H20.1	ENST00000375644.3		5	1	0	1	0	0	hsa-miR-1291	-0.18	-0.18
DLX3	ENST00000434704.2	distal-less homeobox 3	5	1	0	0	1	0	hsa-miR-6775-3p	-0.18	-0.18
FAM84B	ENST00000304916.3	family with sequence similarity 84, member B	45	1	0	0	1	0	hsa-miR-6775-3p	-0.18	-0.18
MICALCL	ENST00000256186.2	MICAL C-terminal like	62	2	0	1	1	0	hsa-miR-1291	-0.18	-0.26
HNRNPUL1	ENST00000352456.3	heterogeneous nuclear ribonucleoprotein U-like 1	11882	2	0	1	1	0	hsa-miR-1291	-0.18	-0.26
MSANTD1	ENST00000507492.1	Myb/SANT-like DNA-binding domain containing 1	7	1	0	1	0	0	hsa-miR-6775-3p	-0.18	-0.18
TRIM46	ENST00000392451.2	tripartite motif containing 46	69	2	0	2	0	0	hsa-miR-1291	-0.18	-0.18
CNNM3	ENST00000377060.3	cyclin M3	934	1	0	1	0	2	hsa-miR-1291	-0.18	-0.18
USP8	ENST00000396444.3	ubiquitin specific peptidase 8	109	1	0	0	1	0	hsa-miR-6775-3p	-0.18	-0.21
FBXW11	ENST00000296933.6	F-box and WD repeat domain containing 11	81	2	0	2	0	0	hsa-miR-1291	-0.18	-0.19
NKX2-5	ENST00000424406.2	NK2 homeobox 5	47	2	0	2	0	0	hsa-miR-6775-3p	-0.18	-0.21
RP11-363G10.2	ENST00000375625.3		5	1	0	1	0	0	hsa-miR-1291	-0.18	-0.18
TMEM259	ENST00000333175.5	transmembrane protein 259	1339	1	0	1	0	0	hsa-miR-6775-3p	-0.18	-0.18
KIAA0895	ENST00000297063.6	KIAA0895	1104	1	0	0	1	0	hsa-miR-6775-3p	-0.18	-0.18
KIAA1324L	ENST00000450689.2	KIAA1324-like	181	1	0	0	1	0	hsa-miR-6775-3p	-0.18	-0.18
C12orf49	ENST00000261318.3	chromosome 12 open reading frame 49	673	1	0	1	0	0	hsa-miR-1291	-0.18	-0.2
NR3C1	ENST00000394464.2	nuclear receptor subfamily 3, group C, member 1 (glucocorticoid receptor)	682	1	0	0	1	0	hsa-miR-6775-3p	-0.18	-0.19
C1orf173	ENST00000326665.5	chromosome 1 open reading frame 173	5	1	0	0	1	0	hsa-miR-6775-3p	-0.18	-0.18
FAM212B	ENST00000357260.5	family with sequence similarity 212, member B	211	4	0	0	4	3	hsa-miR-6775-3p	-0.18	-0.22
RXRB	ENST00000374685.4	retinoid X receptor, beta	46	2	0	2	0	1	hsa-miR-6775-3p	-0.18	-0.3
KDM5A	ENST00000399788.2	lysine (K)-specific demethylase 5A	118	2	1	1	0	0	hsa-miR-6775-3p	-0.18	-0.2
GRK6	ENST00000393576.3	G protein-coupled receptor kinase 6	130	2	0	2	0	0	hsa-miR-1291	-0.18	-0.31
ATP8A2	ENST00000381655.2	ATPase, aminophospholipid transporter, class I, type 8A, member 2	22	5	2	1	2	2	hsa-miR-6775-3p	-0.18	-0.4
POLR2J2	ENST00000591000.1	DNA-directed RNA polymerase II subunit RPB11-b1	5	1	0	0	1	0	hsa-miR-6775-3p	-0.18	-0.18
TMEM109	ENST00000227525.3	transmembrane protein 109	4675	1	0	1	0	0	hsa-miR-1291	-0.18	-0.18
RHPN2	ENST00000254260.3	rhophilin, Rho GTPase binding protein 2	5	1	0	0	1	0	hsa-miR-6775-3p	-0.18	-0.18
JMJD4	ENST00000366758.3	jumonji domain containing 4	1570	2	0	2	0	0	hsa-miR-1291	-0.18	-0.22
MYO1H	ENST00000310903.5	myosin IH	5	1	1	0	0	0	hsa-miR-6775-3p	-0.18	-0.18
FUT7	ENST00000314412.6	fucosyltransferase 7 (alpha (1,3) fucosyltransferase)	5	1	0	1	0	0	hsa-miR-1291	-0.18	-0.18
HECTD3	ENST00000372168.3	HECT domain containing E3 ubiquitin protein ligase 3	45	1	0	1	0	2	hsa-miR-1291	-0.18	-0.18
ALPK3	ENST00000258888.5	alpha-kinase 3	16	4	2	1	1	1	hsa-miR-6775-3p	-0.18	-0.18
LRP4	ENST00000378623.1	low density lipoprotein receptor-related protein 4	152	1	0	1	0	0	hsa-miR-1291	-0.18	-0.18
DNASE1L1	ENST00000369809.1	deoxyribonuclease I-like 1	16	1	0	1	0	0	hsa-miR-1291	-0.18	-0.18
BMF	ENST00000220446.4	Bcl2 modifying factor	179	1	0	1	0	1	hsa-miR-1291	-0.18	-0.23
DOK2	ENST00000276420.4	docking protein 2, 56kDa	5	1	0	1	0	0	hsa-miR-1291	-0.18	-0.18
SPTA1	ENST00000368147.4	spectrin, alpha, erythrocytic 1 (elliptocytosis 2)	5	1	0	0	1	0	hsa-miR-6775-3p	-0.18	-0.18
BAZ2B	ENST00000392782.1	bromodomain adjacent to zinc finger domain, 2B	25	1	0	1	0	0	hsa-miR-6775-3p	-0.18	-0.18
TCF7L2	ENST00000369386.1	transcription factor 7-like 2 (T-cell specific, HMG-box)	650	1	0	0	1	0	hsa-miR-6775-3p	-0.18	-0.18
BMP8A	ENST00000331593.5	bone morphogenetic protein 8a	13	2	0	1	1	1	hsa-miR-6775-3p	-0.18	-0.31
ATP13A1	ENST00000291503.5	ATPase type 13A1	69	1	0	1	0	0	hsa-miR-6775-3p	-0.18	-0.18
GAB4	ENST00000400588.1	GRB2-associated binding protein family, member 4	5	1	0	1	0	0	hsa-miR-6775-3p	-0.18	-0.18
LPAR5	ENST00000329858.4	lysophosphatidic acid receptor 5	5	1	0	1	0	0	hsa-miR-1291	-0.18	-0.18
CCDC103	ENST00000417826.2	coiled-coil domain containing 103	72	2	0	1	1	0	hsa-miR-6775-3p	-0.18	-0.29
IL17REL	ENST00000389983.2	interleukin 17 receptor E-like	5	2	0	2	0	0	hsa-miR-6775-3p	-0.18	-0.18
SETD7	ENST00000274031.3	SET domain containing (lysine methyltransferase) 7	76	2	0	1	1	0	hsa-miR-6775-3p	-0.18	-0.18
PACSIN3	ENST00000298838.6	protein kinase C and casein kinase substrate in neurons 3	55	1	0	1	0	0	hsa-miR-6775-3p	-0.18	-0.18
ARID4B	ENST00000349213.3	AT rich interactive domain 4B (RBP1-like)	940	1	0	0	1	0	hsa-miR-6775-3p	-0.18	-0.18
LEPREL4	ENST00000355468.3	leprecan-like 4	221	1	0	1	0	0	hsa-miR-1291	-0.18	-0.18
SCAND1	ENST00000305978.2	SCAN domain containing 1	1940	1	0	1	0	0	hsa-miR-6775-3p	-0.18	-0.18
GNB1	ENST00000378609.4	guanine nucleotide binding protein (G protein), beta polypeptide 1	3695	1	0	1	0	0	hsa-miR-1291	-0.18	-0.26
PGBD5	ENST00000391860.1	piggyBac transposable element derived 5	20	2	0	2	0	2	hsa-miR-6775-3p	-0.18	-0.18
KRT36	ENST00000328119.6	keratin 36	5	1	0	1	0	0	hsa-miR-1291	-0.18	-0.18
FGF9	ENST00000382353.5	fibroblast growth factor 9	136	1	0	0	1	0	hsa-miR-6775-3p	-0.18	-0.18
PLGLB2	ENST00000359481.4	plasminogen-like B2	5	1	0	0	1	0	hsa-miR-6775-3p	-0.18	-0.18
ITGA5	ENST00000293379.4	integrin, alpha 5 (fibronectin receptor, alpha polypeptide)	5599	2	0	1	1	0	hsa-miR-6775-3p	-0.18	-0.18
POLA1	ENST00000379068.3	polymerase (DNA directed), alpha 1, catalytic subunit	310	1	0	1	0	0	hsa-miR-1291	-0.18	-0.18
PLGLB1	ENST00000355705.3	plasminogen-like B1	5	1	0	0	1	0	hsa-miR-6775-3p	-0.18	-0.18
RSPH9	ENST00000372163.4	radial spoke head 9 homolog (Chlamydomonas)	13	3	1	2	0	1	hsa-miR-6775-3p	-0.18	-0.53
CDYL2	ENST00000570137.2	chromodomain protein, Y-like 2	239	1	0	1	0	1	hsa-miR-1291	-0.18	-0.24
PLAT	ENST00000270189.6	plasminogen activator, tissue	1452	2	0	1	1	0	hsa-miR-6775-3p	-0.18	-0.41
UPF1	ENST00000262803.5	UPF1 regulator of nonsense transcripts homolog (yeast)	513	1	0	1	0	2	hsa-miR-1291	-0.18	-0.18
OGFOD2	ENST00000536150.1	2-oxoglutarate and iron-dependent oxygenase domain containing 2	111	1	1	0	0	0	hsa-miR-6775-3p	-0.18	-0.43
FOXD4L1	ENST00000306507.5	forkhead box D4-like 1	5	1	0	1	0	0	hsa-miR-6775-3p	-0.18	-0.18
SLC30A8	ENST00000427715.2	solute carrier family 30 (zinc transporter), member 8	5	1	0	0	1	0	hsa-miR-1291	-0.18	-0.18
ORAOV1	ENST00000279147.4	oral cancer overexpressed 1	78	1	0	0	1	0	hsa-miR-6775-3p	-0.18	-0.18
IFT140	ENST00000361339.5	intraflagellar transport 140 homolog (Chlamydomonas)	27	1	0	1	0	0	hsa-miR-1291	-0.18	-0.18
FAM102A	ENST00000373095.1	family with sequence similarity 102, member A	85	1	0	1	0	0	hsa-miR-1291	-0.18	-0.18
CYP1A2	ENST00000343932.4	cytochrome P450, family 1, subfamily A, polypeptide 2	5	1	0	1	0	0	hsa-miR-6775-3p	-0.18	-0.18
HEYL	ENST00000372852.3	hairy/enhancer-of-split related with YRPW motif-like	37	8	1	4	3	2	hsa-miR-1291	-0.18	-1.11
TBC1D23	ENST00000344949.5	TBC1 domain family, member 23	238	1	0	0	1	0	hsa-miR-6775-3p	-0.18	-0.19
PCSK9	ENST00000302118.5	proprotein convertase subtilisin/kexin type 9	2345	2	0	1	1	0	hsa-miR-1291	-0.18	-0.38
IGF1R	ENST00000268035.6	insulin-like growth factor 1 receptor	561	2	0	1	1	1	hsa-miR-6775-3p	-0.18	-0.19
FGD1	ENST00000375135.3	FYVE, RhoGEF and PH domain containing 1	138	1	1	0	0	0	hsa-miR-6775-3p	-0.18	-0.22
LIMD1	ENST00000273317.4	LIM domains containing 1	1092	3	0	1	2	0	hsa-miR-6775-3p	-0.18	-0.22
MEI4	ENST00000602452.2	meiosis-specific 4 homolog (S. cerevisiae)	5	1	0	0	1	0	hsa-miR-6775-3p	-0.18	-0.18
ZFR2	ENST00000262961.4	zinc finger RNA binding protein 2	5	3	1	2	0	1	hsa-miR-1291	-0.18	-0.18
THOP1	ENST00000307741.6	thimet oligopeptidase 1	15	1	0	1	0	0	hsa-miR-1291	-0.18	-0.18
PNMA6C	ENST00000421798.3	paraneoplastic Ma antigen family member 6C	5	2	0	2	0	1	hsa-miR-6775-3p	-0.18	-0.18
GDPD4	ENST00000315938.4	glycerophosphodiester phosphodiesterase domain containing 4	5	1	0	0	1	0	hsa-miR-6775-3p	-0.18	-0.18
TMC4	ENST00000301187.4	transmembrane channel-like 4	23	1	0	1	0	0	hsa-miR-6775-3p	-0.18	-0.18
XIRP1	ENST00000396251.1	xin actin-binding repeat containing 1	5	2	1	1	0	0	hsa-miR-6775-3p	-0.18	-0.18
DMRTB1	ENST00000371445.3	DMRT-like family B with proline-rich C-terminal, 1	5	1	0	0	1	0	hsa-miR-6775-3p	-0.18	-0.18
MYOM3	ENST00000338909.5	myomesin 3	5	1	0	0	1	0	hsa-miR-6775-3p	-0.18	-0.18
TMEM176B	ENST00000492607.1	transmembrane protein 176B	994	1	0	1	0	0	hsa-miR-6775-3p	-0.18	-0.18
RP11-644F5.10	ENST00000550412.1	Uncharacterized protein	265	1	0	1	0	1	hsa-miR-6775-3p	-0.18	-0.19
TSPYL1	ENST00000368608.3	TSPY-like 1	2195	2	0	1	1	0	hsa-miR-1291	-0.18	-0.25
NUDCD3	ENST00000355451.7	NudC domain containing 3	659	7	2	4	1	1	hsa-miR-1291	-0.18	-0.8
CLEC16A	ENST00000409790.1	C-type lectin domain family 16, member A	108	2	1	0	1	0	hsa-miR-6775-3p	-0.18	-0.2
ZNF704	ENST00000327835.3	zinc finger protein 704	124	2	0	1	1	1	hsa-miR-6775-3p	-0.18	-0.19
AKT2	ENST00000392038.2	v-akt murine thymoma viral oncogene homolog 2	525	4	0	3	1	1	hsa-miR-1291	-0.18	-0.4
BRF1	ENST00000392557.4	BRF1, RNA polymerase III transcription initiation factor 90 kDa subunit	199	1	1	0	0	0	hsa-miR-6775-3p	-0.17	-0.17
PNMA6A	ENST00000453825.2	paraneoplastic Ma antigen family member 6A	5	2	0	2	0	1	hsa-miR-6775-3p	-0.17	-0.17
GSTM4	ENST00000369833.1	glutathione S-transferase mu 4	767	1	0	1	0	1	hsa-miR-1291	-0.17	-0.17
ZNF496	ENST00000294753.4	zinc finger protein 496	391	1	1	0	0	0	hsa-miR-6775-3p	-0.17	-0.17
RBM14	ENST00000393979.3	RNA binding motif protein 14	3993	3	1	0	2	0	hsa-miR-6775-3p	-0.17	-0.62
SLC7A6	ENST00000219343.6	solute carrier family 7 (amino acid transporter light chain, y+L system), member 6	1044	1	1	0	0	0	hsa-miR-6775-3p	-0.17	-0.28
CALU	ENST00000535011.2	calumenin	3079	1	0	0	1	0	hsa-miR-6775-3p	-0.17	-0.19
CYCS	ENST00000305786.2	cytochrome c, somatic	320	1	0	0	1	0	hsa-miR-6775-3p	-0.17	-0.19
ARPC4	ENST00000397261.3	actin related protein 2/3 complex, subunit 4, 20kDa	2513	1	0	0	1	0	hsa-miR-6775-3p	-0.17	-0.2
HECTD4	ENST00000377560.5	HECT domain containing E3 ubiquitin protein ligase 4	222	3	0	2	1	0	hsa-miR-6775-3p	-0.17	-0.17
SLC48A1	ENST00000442218.2	solute carrier family 48 (heme transporter), member 1	470	1	0	0	1	0	hsa-miR-6775-3p	-0.17	-0.17
SLC12A8	ENST00000430155.2	solute carrier family 12, member 8	11	1	0	0	1	0	hsa-miR-6775-3p	-0.17	-0.17
NR2C2	ENST00000425241.1	nuclear receptor subfamily 2, group C, member 2	227	3	0	1	2	1	hsa-miR-6775-3p	-0.17	-0.27
EDC3	ENST00000315127.4	enhancer of mRNA decapping 3	328	2	2	0	0	0	hsa-miR-6775-3p	-0.17	-0.59
GNAZ	ENST00000248996.4	guanine nucleotide binding protein (G protein), alpha z polypeptide	50	2	0	1	1	1	hsa-miR-6775-3p	-0.17	-0.24
THRA	ENST00000450525.2	thyroid hormone receptor, alpha	547	2	0	1	1	2	hsa-miR-6775-3p	-0.17	-0.39
FEZ1	ENST00000278919.3	fasciculation and elongation protein zeta 1 (zygin I)	93	1	0	1	0	0	hsa-miR-6775-3p	-0.17	-0.17
ZNF131	ENST00000505606.2	zinc finger protein 131	1015	1	0	0	1	0	hsa-miR-6775-3p	-0.17	-0.17
ACSBG1	ENST00000258873.4	acyl-CoA synthetase bubblegum family member 1	5	1	0	0	1	1	hsa-miR-6775-3p	-0.17	-0.17
C19orf57	ENST00000586783.1	chromosome 19 open reading frame 57	66	1	0	1	0	0	hsa-miR-1291	-0.17	-0.17
NT5DC4	ENST00000327581.4	5'-nucleotidase domain containing 4	5	1	0	0	1	0	hsa-miR-6775-3p	-0.17	-0.17
DRD2	ENST00000355319.2	dopamine receptor D2	5	1	0	1	0	1	hsa-miR-1291	-0.17	-0.17
DTWD2	ENST00000304058.4	DTW domain containing 2	83	1	0	1	0	0	hsa-miR-6775-3p	-0.17	-0.23
GANAB	ENST00000346178.4	glucosidase, alpha; neutral AB	539	1	0	1	0	0	hsa-miR-6775-3p	-0.17	-0.19
NACC2	ENST00000371753.1	NACC family member 2, BEN and BTB (POZ) domain containing	172	4	1	3	0	1	hsa-miR-1291	-0.17	-0.25
RWDD2B	ENST00000493196.1	RWD domain containing 2B	266	1	0	0	1	0	hsa-miR-6775-3p	-0.17	-0.21
EVC	ENST00000382674.2	Ellis van Creveld syndrome	165	1	1	0	0	0	hsa-miR-6775-3p	-0.17	-0.17
GOLGA4	ENST00000361924.2	golgin A4	7	1	0	1	0	0	hsa-miR-1291	-0.17	-0.17
HELZ2	ENST00000427522.2	helicase with zinc finger 2, transcriptional coactivator	692	1	0	1	0	1	hsa-miR-6775-3p	-0.17	-0.17
C3orf72	ENST00000383165.3	chromosome 3 open reading frame 72	11	1	0	1	0	0	hsa-miR-6775-3p	-0.17	-0.17
CLDN2	ENST00000336803.1	claudin 2	19	1	0	0	1	1	hsa-miR-6775-3p	-0.17	-0.17
BOK	ENST00000318407.3	BCL2-related ovarian killer	588	1	0	0	1	0	hsa-miR-6775-3p	-0.17	-0.17
AGO1	ENST00000373204.4	argonaute RISC catalytic component 1	402	1	1	0	0	1	hsa-miR-6775-3p	-0.17	-0.17
SMAD3	ENST00000327367.4	SMAD family member 3	1140	3	1	1	1	1	hsa-miR-6775-3p	-0.17	-0.2
MXRA7	ENST00000355797.3	matrix-remodelling associated 7	421	1	0	1	0	0	hsa-miR-6775-3p	-0.17	-0.23
ITSN1	ENST00000379960.5	intersectin 1 (SH3 domain protein)	194	1	0	0	1	0	hsa-miR-1291	-0.17	-0.17
URGCP	ENST00000223341.7	upregulator of cell proliferation	180	1	0	1	0	1	hsa-miR-1291	-0.17	-0.17
G6PC	ENST00000253801.2	glucose-6-phosphatase, catalytic subunit	5	2	0	0	2	0	hsa-miR-6775-3p	-0.17	-0.17
LRRC15	ENST00000347624.3	leucine rich repeat containing 15	12	2	1	0	1	1	hsa-miR-6775-3p	-0.17	-0.17
FOXD4L6	ENST00000377473.1	forkhead box D4-like 6	5	1	0	1	0	0	hsa-miR-6775-3p	-0.17	-0.17
TRIM66	ENST00000299550.6	tripartite motif containing 66	33	1	0	1	0	1	hsa-miR-1291	-0.17	-0.21
IL9R	ENST00000424344.3	interleukin 9 receptor	5	2	1	0	1	2	hsa-miR-6775-3p	-0.17	-0.45
SCAI	ENST00000336505.6	suppressor of cancer cell invasion	74	1	0	0	1	0	hsa-miR-1291	-0.17	-0.17
SBF2	ENST00000256190.8	SET binding factor 2	65	2	0	2	0	0	hsa-miR-1291	-0.17	-0.17
TMC3	ENST00000558726.1	transmembrane channel-like 3	5	1	0	0	1	0	hsa-miR-6775-3p	-0.17	-0.17
KIAA0513	ENST00000566428.1	KIAA0513	5	2	1	1	0	1	hsa-miR-6775-3p	-0.17	-0.17
CTD-2368P22.1	ENST00000550135.1	HCG1811579; Uncharacterized protein	25	1	1	0	0	2	hsa-miR-6775-3p	-0.17	-0.17
C21orf128	ENST00000329015.2	chromosome 21 open reading frame 128	5	1	0	1	0	0	hsa-miR-1291	-0.17	-0.17
NOL12	ENST00000359114.4	nucleolar protein 12	536	1	0	1	0	0	hsa-miR-1291	-0.17	-0.17
RBPJ	ENST00000504907.1	recombination signal binding protein for immunoglobulin kappa J region	70	1	0	1	0	0	hsa-miR-6775-3p	-0.17	-0.17
ABCA12	ENST00000272895.7	ATP-binding cassette, sub-family A (ABC1), member 12	5	1	0	0	1	0	hsa-miR-6775-3p	-0.17	-0.17
PCYT2	ENST00000538936.2	phosphate cytidylyltransferase 2, ethanolamine	2340	1	0	1	0	2	hsa-miR-1291	-0.17	-0.17
UNC80	ENST00000439458.1	unc-80 homolog (C. elegans)	5	1	0	1	0	1	hsa-miR-1291	-0.17	-0.17
AGFG2	ENST00000262935.4	ArfGAP with FG repeats 2	3985	2	0	2	0	0	hsa-miR-1291	-0.17	-0.17
ATG9B	ENST00000605938.1	autophagy related 9B	5	2	0	2	0	0	hsa-miR-6775-3p	-0.17	-0.17
CBX2	ENST00000310942.4	chromobox homolog 2	1816	1	0	0	1	1	hsa-miR-6775-3p	-0.17	-0.22
HCN4	ENST00000261917.3	hyperpolarization activated cyclic nucleotide-gated potassium channel 4	19	4	1	1	2	3	hsa-miR-6775-3p	-0.17	-0.25
EPOR	ENST00000592375.2	erythropoietin receptor	96	2	0	1	1	1	hsa-miR-6775-3p	-0.17	-0.34
CLEC4F	ENST00000272367.2	C-type lectin domain family 4, member F	5	1	0	0	1	0	hsa-miR-6775-3p	-0.17	-0.17
NPDC1	ENST00000371600.3	neural proliferation, differentiation and control, 1	2154	1	0	1	0	0	hsa-miR-6775-3p	-0.17	-0.17
LRRC25	ENST00000339007.3	leucine rich repeat containing 25	5	1	0	1	0	0	hsa-miR-1291	-0.17	-0.17
VPS13B	ENST00000395996.1	vacuolar protein sorting 13 homolog B (yeast)	262	3	0	3	0	0	hsa-miR-1291	-0.17	-0.17
SUCNR1	ENST00000362032.5	succinate receptor 1	5	1	0	0	1	1	hsa-miR-6775-3p	-0.17	-0.17
KCNG1	ENST00000396017.3	potassium voltage-gated channel, subfamily G, member 1	76	1	0	1	0	0	hsa-miR-1291	-0.17	-0.22
RNF169	ENST00000299563.4	ring finger protein 169	204	1	0	1	0	1	hsa-miR-6775-3p	-0.17	-0.17
GDI2	ENST00000380191.4	GDP dissociation inhibitor 2	664	1	0	1	0	0	hsa-miR-1291	-0.17	-0.19
EGFL7	ENST00000371699.1	EGF-like-domain, multiple 7	29	1	0	1	0	0	hsa-miR-6775-3p	-0.17	-0.17
AC079612.1	ENST00000358775.1	Uncharacterized protein; cDNA FLJ45964 fis, clone PLACE7014396	5	2	0	1	1	2	hsa-miR-1291	-0.17	-0.17
SLC10A2	ENST00000245312.3	solute carrier family 10 (sodium/bile acid cotransporter), member 2	5	1	0	1	0	2	hsa-miR-1291	-0.17	-0.17
NECAB1	ENST00000417640.2	N-terminal EF-hand calcium binding protein 1	5	1	0	0	1	0	hsa-miR-6775-3p	-0.17	-0.17
RAB44	ENST00000229824.8	RAB44, member RAS oncogene family	0	1	0	1	0	0	hsa-miR-6775-3p	-0.17	-0.17
FHL3	ENST00000373016.3	four and a half LIM domains 3	921	1	0	1	0	0	hsa-miR-1291	-0.17	-0.17
CBY3	ENST00000376974.4	chibby homolog 3 (Drosophila)	3	1	0	1	0	0	hsa-miR-1291	-0.17	-0.17
SLC24A2	ENST00000341998.2	solute carrier family 24 (sodium/potassium/calcium exchanger), member 2	5	2	0	0	2	0	hsa-miR-6775-3p	-0.17	-0.17
FRAT1	ENST00000371021.3	frequently rearranged in advanced T-cell lymphomas	631	1	0	0	1	0	hsa-miR-6775-3p	-0.17	-0.17
TINF2	ENST00000558566.1	TERF1 (TRF1)-interacting nuclear factor 2	1214	1	0	0	1	0	hsa-miR-1291	-0.17	-0.17
MAX	ENST00000284165.6	MYC associated factor X	51	1	0	0	1	1	hsa-miR-6775-3p	-0.17	-0.17
RPS9	ENST00000441429.1	ribosomal protein S9	54	1	0	0	1	0	hsa-miR-6775-3p	-0.17	-0.17
CD300A	ENST00000360141.3	CD300a molecule	5	1	0	0	1	0	hsa-miR-6775-3p	-0.17	-0.17
CYP27B1	ENST00000228606.4	cytochrome P450, family 27, subfamily B, polypeptide 1	11	1	0	1	0	0	hsa-miR-1291	-0.17	-0.17
ADAM19	ENST00000257527.4	ADAM metallopeptidase domain 19	981	1	0	1	0	2	hsa-miR-1291	-0.17	-0.17
CNIH4	ENST00000465271.1	cornichon family AMPA receptor auxiliary protein 4	1348	2	1	1	0	0	hsa-miR-6775-3p	-0.17	-0.52
CACNB3	ENST00000301050.2	calcium channel, voltage-dependent, beta 3 subunit	41	1	0	1	0	0	hsa-miR-1291	-0.17	-0.17
CNGA3	ENST00000272602.2	cyclic nucleotide gated channel alpha 3	5	1	0	1	0	0	hsa-miR-1291	-0.17	-0.17
GATA5	ENST00000252997.2	GATA binding protein 5	7	1	0	1	0	1	hsa-miR-6775-3p	-0.17	-0.2
C11orf16	ENST00000326053.5	chromosome 11 open reading frame 16	5	2*	0	1	0	0	hsa-miR-6775-3p	-0.17	-0.17
CCDC127	ENST00000296824.3	coiled-coil domain containing 127	615	4	0	2	2	1	hsa-miR-6775-3p	-0.17	-0.39
TTPAL	ENST00000372906.2	tocopherol (alpha) transfer protein-like	265	1	0	0	1	1	hsa-miR-6775-3p	-0.17	-0.17
GABRA4	ENST00000264318.3	gamma-aminobutyric acid (GABA) A receptor, alpha 4	5	2	1	0	1	0	hsa-miR-6775-3p	-0.17	-0.17
GRIK3	ENST00000373091.3	glutamate receptor, ionotropic, kainate 3	7	3	0	1	2	1	hsa-miR-6775-3p	-0.17	-0.17
PCDHGB4	ENST00000519479.1	protocadherin gamma subfamily B, 4	145	1	0	1	0	0	hsa-miR-1291	-0.17	-0.17
PCDHGB1	ENST00000523390.1	protocadherin gamma subfamily B, 1	145	1	0	1	0	0	hsa-miR-1291	-0.17	-0.17
TBC1D22A	ENST00000337137.4	TBC1 domain family, member 22A	123	3	2	1	0	2	hsa-miR-1291	-0.17	-0.19
C10orf128	ENST00000374151.3	chromosome 10 open reading frame 128	0	1	0	0	1	0	hsa-miR-6775-3p	-0.17	-0.17
KRTAP5-10	ENST00000398531.1	keratin associated protein 5-10	5	1	0	1	0	0	hsa-miR-1291	-0.17	-0.17
CERS5	ENST00000317551.6	ceramide synthase 5	86	1	0	0	1	0	hsa-miR-6775-3p	-0.17	-0.17
CRHR2	ENST00000506074.2	corticotropin releasing hormone receptor 2	5	3	0	3	0	0	hsa-miR-6775-3p	-0.17	-0.39
UGT3A2	ENST00000282507.3	UDP glycosyltransferase 3 family, polypeptide A2	5	1	0	1	0	0	hsa-miR-6775-3p	-0.17	-0.17
RHBDF2	ENST00000389760.4	rhomboid 5 homolog 2 (Drosophila)	228	2	0	2	0	0	hsa-miR-6775-3p	-0.17	-0.17
PIK3R5	ENST00000447110.1	phosphoinositide-3-kinase, regulatory subunit 5	5	1	0	0	1	0	hsa-miR-6775-3p	-0.17	-0.17
POMGNT1	ENST00000396420.3	protein O-linked mannose N-acetylglucosaminyltransferase 1 (beta 1,2-)	2123	1	0	0	1	2	hsa-miR-6775-3p	-0.17	-0.17
PCDHGA6	ENST00000517434.1	protocadherin gamma subfamily A, 6	145	1	0	1	0	0	hsa-miR-1291	-0.17	-0.17
PCDHGA4	ENST00000571252.1	protocadherin gamma subfamily A, 4	145	1	0	1	0	0	hsa-miR-1291	-0.17	-0.17
ZNF774	ENST00000354377.3	zinc finger protein 774	27	1	0	0	1	0	hsa-miR-1291	-0.17	-0.17
TFE3	ENST00000315869.7	transcription factor binding to IGHM enhancer 3	20	1	0	1	0	0	hsa-miR-6775-3p	-0.17	-0.17
PCDHGA12	ENST00000252085.3	protocadherin gamma subfamily A, 12	145	1	0	1	0	0	hsa-miR-1291	-0.17	-0.17
PCDHGB6	ENST00000520790.1	protocadherin gamma subfamily B, 6	145	1	0	1	0	0	hsa-miR-1291	-0.17	-0.17
PCDHGC4	ENST00000306593.1	protocadherin gamma subfamily C, 4	145	1	0	1	0	0	hsa-miR-1291	-0.17	-0.17
PCDHGB7	ENST00000398594.2	protocadherin gamma subfamily B, 7	145	1	0	1	0	0	hsa-miR-1291	-0.17	-0.17
LPIN3	ENST00000373257.3	lipin 3	108	1	0	1	0	1	hsa-miR-1291	-0.17	-0.17
MFNG	ENST00000416983.3	MFNG O-fucosylpeptide 3-beta-N-acetylglucosaminyltransferase	14	1	0	1	0	0	hsa-miR-6775-3p	-0.17	-0.17
PCDHGA2	ENST00000394576.2	protocadherin gamma subfamily A, 2	145	1	0	1	0	0	hsa-miR-1291	-0.17	-0.17
PCDHGA5	ENST00000518069.1	protocadherin gamma subfamily A, 5	145	1	0	1	0	0	hsa-miR-1291	-0.17	-0.17
CRY2	ENST00000443527.2	cryptochrome 2 (photolyase-like)	63	2	0	1	1	0	hsa-miR-1291	-0.17	-0.17
PCDHGA10	ENST00000398610.2	protocadherin gamma subfamily A, 10	145	1	0	1	0	0	hsa-miR-1291	-0.17	-0.17
PCDHGB2	ENST00000522605.1	protocadherin gamma subfamily B, 2	145	1	0	1	0	0	hsa-miR-1291	-0.17	-0.17
PCDHGC3	ENST00000308177.3	protocadherin gamma subfamily C, 3	145	1	0	1	0	0	hsa-miR-1291	-0.17	-0.17
PCDHGA7	ENST00000518325.1	protocadherin gamma subfamily A, 7	145	1	0	1	0	0	hsa-miR-1291	-0.17	-0.17
CDCA5	ENST00000275517.3	cell division cycle associated 5	103	1	0	1	0	0	hsa-miR-1291	-0.17	-0.17
PCDHGA1	ENST00000517417.1	protocadherin gamma subfamily A, 1	145	1	0	1	0	0	hsa-miR-1291	-0.17	-0.17
PCDHGA3	ENST00000253812.6	protocadherin gamma subfamily A, 3	145	1	0	1	0	0	hsa-miR-1291	-0.17	-0.17
PCDHGC5	ENST00000252087.1	protocadherin gamma subfamily C, 5	145	1	0	1	0	0	hsa-miR-1291	-0.17	-0.17
C22orf46	ENST00000402966.1	chromosome 22 open reading frame 46	70	1	1	0	0	1	hsa-miR-6775-3p	-0.17	-0.17
HDGFL1	ENST00000510882.2	hepatoma derived growth factor-like 1	5	1	0	1	0	0	hsa-miR-6775-3p	-0.17	-0.17
PCDHGA8	ENST00000398604.2	protocadherin gamma subfamily A, 8	145	1	0	1	0	0	hsa-miR-1291	-0.17	-0.17
PCDHGB3	ENST00000576222.1	protocadherin gamma subfamily B, 3	145	1	0	1	0	0	hsa-miR-1291	-0.17	-0.17
KIAA1161	ENST00000297625.7	KIAA1161	18	1	1	0	0	0	hsa-miR-6775-3p	-0.17	-0.17
YWHAZ	ENST00000395957.2	tyrosine 3-monooxygenase/tryptophan 5-monooxygenase activation protein, zeta polypeptide	184	1	0	0	1	0	hsa-miR-1291	-0.17	-0.17
MPDU1	ENST00000250124.6	mannose-P-dolichol utilization defect 1	1092	1	0	1	0	0	hsa-miR-1291	-0.16	-0.17
HS3ST1	ENST00000002596.5	heparan sulfate (glucosamine) 3-O-sulfotransferase 1	9	1	1	0	0	1	hsa-miR-6775-3p	-0.16	-0.31
ZDHHC11B	ENST00000508859.2	zinc finger, DHHC-type containing 11B	5	1	0	1	0	0	hsa-miR-6775-3p	-0.16	-0.17
ZNRF1	ENST00000335325.4	zinc and ring finger 1, E3 ubiquitin protein ligase	519	2	1	1	0	2	hsa-miR-6775-3p	-0.16	-0.28
RRP36	ENST00000244496.5	ribosomal RNA processing 36 homolog (S. cerevisiae)	748	1	0	0	1	0	hsa-miR-6775-3p	-0.16	-0.19
FSTL1	ENST00000295633.3	follistatin-like 1	6788	1	0	0	1	0	hsa-miR-6775-3p	-0.16	-0.17
PLA2G4D	ENST00000290472.3	phospholipase A2, group IVD (cytosolic)	5	1	0	1	0	0	hsa-miR-6775-3p	-0.16	-0.16
RNF166	ENST00000312838.4	ring finger protein 166	1977	1	0	1	0	0	hsa-miR-6775-3p	-0.16	-0.16
C12orf56	ENST00000543942.2	chromosome 12 open reading frame 56	5	1	0	1	0	0	hsa-miR-1291	-0.16	-0.16
TRIM39	ENST00000396551.3	tripartite motif containing 39	840	1	0	0	1	0	hsa-miR-6775-3p	-0.16	-0.16
DDX49	ENST00000438170.2	DEAD (Asp-Glu-Ala-Asp) box polypeptide 49	546	1	0	1	0	0	hsa-miR-1291	-0.16	-0.16
BRINP2	ENST00000361539.4	bone morphogenetic protein/retinoic acid inducible neural-specific 2	5	1	0	1	0	0	hsa-miR-6775-3p	-0.16	-0.16
TET3	ENST00000409262.3	tet methylcytosine dioxygenase 3	1437	1	1	0	0	0	hsa-miR-6775-3p	-0.16	-0.16
CCDC69	ENST00000355417.2	coiled-coil domain containing 69	22	1	1	0	0	1	hsa-miR-6775-3p	-0.16	-0.19
ABHD14B	ENST00000461108.1	abhydrolase domain containing 14B	189	1	0	0	1	0	hsa-miR-6775-3p	-0.16	-0.17
SFXN5	ENST00000410065.1	sideroflexin 5	56	2	0	2	0	0	hsa-miR-1291	-0.16	-0.25
SPCS2	ENST00000263672.6	signal peptidase complex subunit 2 homolog (S. cerevisiae)	28	1	0	0	1	0	hsa-miR-6775-3p	-0.16	-0.16
GATA6	ENST00000269216.3	GATA binding protein 6	691	1	0	0	1	0	hsa-miR-6775-3p	-0.16	-0.16
ZNF446	ENST00000335841.4	zinc finger protein 446	44	3	1	0	2	1	hsa-miR-6775-3p	-0.16	-0.49
ZIC1	ENST00000282928.4	Zic family member 1	26	1	0	0	1	1	hsa-miR-6775-3p	-0.16	-0.18
TESC	ENST00000335209.7	tescalcin	22	1	0	1	0	0	hsa-miR-1291	-0.16	-0.3
STEAP3	ENST00000409811.1	STEAP family member 3, metalloreductase	160	1	0	0	1	1	hsa-miR-6775-3p	-0.16	-0.17
NLGN4X	ENST00000381095.3	neuroligin 4, X-linked	5	1	0	1	0	0	hsa-miR-1291	-0.16	-0.16
SNX15	ENST00000377244.3	sorting nexin 15	341	1	0	1	0	0	hsa-miR-1291	-0.16	-0.16
KLF13	ENST00000307145.3	Kruppel-like factor 13	5	1	0	0	1	2	hsa-miR-6775-3p	-0.16	-0.16
OPHN1	ENST00000355520.5	oligophrenin 1	54	2	0	0	2	1	hsa-miR-6775-3p	-0.16	-0.16
FDX1L	ENST00000541276.1	ferredoxin 1-like	198	1	0	1	0	1	hsa-miR-6775-3p	-0.16	-0.2
CELF3	ENST00000290585.4	CUGBP, Elav-like family member 3	5	2	0	0	2	2	hsa-miR-6775-3p	-0.16	-0.33
ZNF37A	ENST00000361085.5	zinc finger protein 37A	11	1	0	0	1	0	hsa-miR-6775-3p	-0.16	-0.21
H6PD	ENST00000377403.2	hexose-6-phosphate dehydrogenase (glucose 1-dehydrogenase)	467	1*	0	0	0	2	hsa-miR-6775-3p	-0.16	-0.17
KLHL42	ENST00000381271.2	kelch-like family member 42	2120	1	0	0	1	0	hsa-miR-1291	-0.16	-0.17
FRMD6	ENST00000395718.2	FERM domain containing 6	508	1	0	0	1	0	hsa-miR-6775-3p	-0.16	-0.17
TIMM50	ENST00000599794.1	translocase of inner mitochondrial membrane 50 homolog (S. cerevisiae)	2210	1	0	1	0	0	hsa-miR-1291	-0.16	-0.16
NANP	ENST00000304788.3	N-acetylneuraminic acid phosphatase	78	1	0	0	1	0	hsa-miR-6775-3p	-0.16	-0.16
NOS3	ENST00000297494.3	nitric oxide synthase 3 (endothelial cell)	229	1	0	1	0	0	hsa-miR-6775-3p	-0.16	-0.16
RGS3	ENST00000374140.2	regulator of G-protein signaling 3	2735	1	0	0	1	0	hsa-miR-6775-3p	-0.16	-0.16
ADAMTSL2	ENST00000354484.4	ADAMTS-like 2	5	2	0	2	0	0	hsa-miR-1291	-0.16	-0.16
MEGF8	ENST00000334370.4	multiple EGF-like-domains 8	28	1	0	1	0	1	hsa-miR-1291	-0.16	-0.16
AC137932.1	ENST00000602042.1		5	1	0	1	0	1	hsa-miR-6775-3p	-0.16	-0.16
SPRYD3	ENST00000301463.4	SPRY domain containing 3	353	1	1	0	0	1	hsa-miR-6775-3p	-0.16	-0.17
COL1A1	ENST00000225964.5	collagen, type I, alpha 1	73360	1	0	0	1	0	hsa-miR-6775-3p	-0.16	-0.16
SUV39H1	ENST00000453214.2	suppressor of variegation 3-9 homolog 1 (Drosophila)	499	1	0	1	0	1	hsa-miR-6775-3p	-0.16	-0.16
OS9	ENST00000389142.5	osteosarcoma amplified 9, endoplasmic reticulum lectin	1038	1	0	0	1	1	hsa-miR-6775-3p	-0.16	-0.2
ADCYAP1R1	ENST00000304166.4	adenylate cyclase activating polypeptide 1 (pituitary) receptor type I	9	5	1	3	1	0	hsa-miR-6775-3p	-0.16	-0.34
GRPEL1	ENST00000264954.4	GrpE-like 1, mitochondrial (E. coli)	1416	1	0	1	0	0	hsa-miR-1291	-0.16	-0.18
RORB	ENST00000376896.3	RAR-related orphan receptor B	5	1	0	0	1	1	hsa-miR-6775-3p	-0.16	-0.16
MYBBP1A	ENST00000254718.4	MYB binding protein (P160) 1a	3141	1	1	0	0	0	hsa-miR-6775-3p	-0.16	-0.16
PRRG3	ENST00000370353.3	proline rich Gla (G-carboxyglutamic acid) 3 (transmembrane)	5	2	0	1	1	0	hsa-miR-6775-3p	-0.16	-0.16
PRDM9	ENST00000296682.3	PR domain containing 9	5	1	0	0	1	0	hsa-miR-6775-3p	-0.16	-0.16
CDR2L	ENST00000337231.5	cerebellar degeneration-related protein 2-like	28	1	1	0	0	0	hsa-miR-6775-3p	-0.16	-0.16
FOXD4L3	ENST00000342833.2	forkhead box D4-like 3	5	1	0	1	0	0	hsa-miR-6775-3p	-0.16	-0.16
FAM155B	ENST00000252338.4	family with sequence similarity 155, member B	21	2	0	1	1	1	hsa-miR-6775-3p	-0.16	-0.16
KAT6B	ENST00000287239.4	K(lysine) acetyltransferase 6B	266	1	0	0	1	0	hsa-miR-6775-3p	-0.16	-0.16
COQ7	ENST00000321998.5	coenzyme Q7 homolog, ubiquinone (yeast)	315	1	0	1	0	1	hsa-miR-1291	-0.16	-0.25
MCM8	ENST00000378896.3	minichromosome maintenance complex component 8	85	1	1	0	0	1	hsa-miR-1291	-0.16	-0.32
PIN4	ENST00000218432.5	protein (peptidylprolyl cis/trans isomerase) NIMA-interacting, 4 (parvulin)	29	1	1	0	0	0	hsa-miR-1291	-0.16	-0.54
CD84	ENST00000534968.1	CD84 molecule	5	2	0	1	1	1	hsa-miR-1291	-0.16	-0.26
PCDHGA11	ENST00000398587.2	protocadherin gamma subfamily A, 11	145	1	0	1	0	0	hsa-miR-1291	-0.16	-0.17
HNRNPA1	ENST00000546500.1	heterogeneous nuclear ribonucleoprotein A1	2079	1	0	1	0	0	hsa-miR-6775-3p	-0.16	-0.16
C1QTNF4	ENST00000302514.3	C1q and tumor necrosis factor related protein 4	11	1	0	0	1	0	hsa-miR-6775-3p	-0.16	-0.16
PHF2	ENST00000375376.4	PHD finger protein 2	151	1	0	1	0	2	hsa-miR-6775-3p	-0.16	-0.16
CHMP1B	ENST00000526991.2	charged multivesicular body protein 1B	3248	1	1	0	0	0	hsa-miR-6775-3p	-0.16	-0.36
AC135983.2	ENST00000593303.1	Protein LOC100996413	5	1	0	1	0	1	hsa-miR-6775-3p	-0.16	-0.16
ZNF852	ENST00000436261.1	zinc finger protein 852	26	1	0	1	0	0	hsa-miR-1291	-0.16	-0.2
LCAT	ENST00000264005.5	lecithin-cholesterol acyltransferase	19	1	1	0	0	0	hsa-miR-6775-3p	-0.16	-0.43
FAXC	ENST00000389677.5	failed axon connections homolog (Drosophila)	95	2	1	0	1	0	hsa-miR-6775-3p	-0.16	-0.25
OSMR	ENST00000274276.3	oncostatin M receptor	2781	1	0	0	1	0	hsa-miR-6775-3p	-0.16	-0.16
RAB11FIP1	ENST00000287263.4	RAB11 family interacting protein 1 (class I)	106	1	0	1	0	0	hsa-miR-1291	-0.16	-0.16
NUAK2	ENST00000367157.3	NUAK family, SNF1-like kinase, 2	213	1	0	1	0	0	hsa-miR-1291	-0.16	-0.16
PDE1B	ENST00000243052.3	phosphodiesterase 1B, calmodulin-dependent	6	1	0	1	0	1	hsa-miR-1291	-0.16	-0.16
CD6	ENST00000313421.7	CD6 molecule	5	1	0	1	0	2	hsa-miR-1291	-0.16	-0.16
GLP1R	ENST00000373256.4	glucagon-like peptide 1 receptor	5	1	0	0	1	0	hsa-miR-6775-3p	-0.16	-0.16
GLTPD1	ENST00000343938.4	glycolipid transfer protein domain containing 1	4136	1	0	1	0	1	hsa-miR-6775-3p	-0.16	-0.16
RNF39	ENST00000376751.3	ring finger protein 39	7	1	0	1	0	0	hsa-miR-6775-3p	-0.16	-0.16
LRRC56	ENST00000270115.7	leucine rich repeat containing 56	60	1	0	0	1	0	hsa-miR-1291	-0.16	-0.16
ITGAV	ENST00000261023.3	integrin, alpha V	2407	1	0	0	1	0	hsa-miR-1291	-0.16	-0.16
NSL1	ENST00000422588.2	NSL1, MIS12 kinetochore complex component	180	2	1	0	1	2	hsa-miR-6775-3p	-0.16	-0.39
ANKRD62	ENST00000314074.8	ankyrin repeat domain 62	5	1	0	0	1	0	hsa-miR-1291	-0.16	-0.16
DRAXIN	ENST00000294485.5	dorsal inhibitory axon guidance protein	5	1	0	0	1	0	hsa-miR-6775-3p	-0.16	-0.16
ARRDC1	ENST00000371421.4	arrestin domain containing 1	147	1	0	1	0	0	hsa-miR-6775-3p	-0.16	-0.16
SSTR5	ENST00000397547.2	somatostatin receptor 5	5	2	0	2	0	0	hsa-miR-1291	-0.16	-0.16
FUT9	ENST00000302103.5	fucosyltransferase 9 (alpha (1,3) fucosyltransferase)	5	1	0	0	1	1	hsa-miR-6775-3p	-0.16	-0.16
SETD1B	ENST00000267197.5	SET domain containing 1B	703	2	1	1	0	0	hsa-miR-6775-3p	-0.16	-0.16
SH3PXD2A	ENST00000369774.4	SH3 and PX domains 2A	152	3	1	1	1	2	hsa-miR-6775-3p	-0.16	-0.19
SPATA5	ENST00000274008.4	spermatogenesis associated 5	168	1	0	1	0	0	hsa-miR-1291	-0.16	-0.2
SRSF6	ENST00000244020.3	serine/arginine-rich splicing factor 6	1914	1	0	1	0	0	hsa-miR-6775-3p	-0.16	-0.18
FAM199X	ENST00000493442.1	family with sequence similarity 199, X-linked	856	1	0	0	1	0	hsa-miR-1291	-0.16	-0.16
C19orf25	ENST00000588849.1	chromosome 19 open reading frame 25	498	1	0	0	1	1	hsa-miR-6775-3p	-0.16	-0.16
SEC16A	ENST00000313050.7	SEC16 homolog A (S. cerevisiae)	814	1	0	1	0	0	hsa-miR-1291	-0.16	-0.16
[truncated: 2,332 more rows]
