# Supplementary material for: A novel miR-1291-ERRα-CPT1C axis modulates tumor cell proliferation, metabolism and tumorigenesis
Source: Theranostics. 2020 Jun 1;10(16):7193–210. doi: 10.7150/thno.44877 (PMC7330864; doi:10.7150/thno.44877)
Supplement: Supplementary file 4 — Supplementary table S6. [file thnov10p7193s4.xlsx]

## Sheet: JASPAR - Search profile(s)
ID	Name	Class	Family
MA0007.2	AR	Nuclear receptors with C4 zinc fingers	Steroid hormone receptors (NR3)
MA0018.1	CREB1	Basic leucine zipper factors (bZIP)	CREB-related factors
MA0018.2	CREB1	Basic leucine zipper factors (bZIP)	CREB-related factors
MA0018.3	CREB1	Basic leucine zipper factors (bZIP)	CREB-related factors
MA0024.1	E2F1	Fork head / winged helix factors	E2F-related factors
MA0024.2	E2F1	Fork head / winged helix factors	E2F-related factors
MA0024.3	E2F1	Fork head / winged helix factors	E2F-related factors
MA0027.2	EN1	Homeo domain factors	NK-related factors
MA0028.1	ELK1	Tryptophan cluster factors	Ets-related factors
MA0028.2	ELK1	Tryptophan cluster factors	Ets-related factors
MA0030.1	FOXF2	Fork head / winged helix factors	Forkhead box (FOX) factors
MA0031.1	FOXD1	Fork head / winged helix factors	Forkhead box (FOX) factors
MA0032.1	FOXC1	Fork head / winged helix factors	Forkhead box (FOX) factors
MA0032.2	FOXC1	Fork head / winged helix factors	Forkhead box (FOX) factors
MA0033.1	FOXL1	Fork head / winged helix factors	Forkhead box (FOX) factors
MA0033.2	FOXL1	Fork head / winged helix factors	Forkhead box (FOX) factors
MA0036.1	GATA2	Other C4 zinc finger-type factors	GATA-type zinc fingers
MA0036.2	GATA2	Other C4 zinc finger-type factors	GATA-type zinc fingers
MA0036.3	GATA2	Other C4 zinc finger-type factors	GATA-type zinc fingers
MA0037.1	GATA3	Other C4 zinc finger-type factors	GATA-type zinc fingers
MA0037.2	GATA3	Other C4 zinc finger-type factors	GATA-type zinc fingers
MA0037.3	GATA3	Other C4 zinc finger-type factors	GATA-type zinc fingers
MA0039.3	KLF4	C2H2 zinc finger factors	Three-zinc finger Kruppel-related factors
MA0042.1	FOXI1	Fork head / winged helix factors	Forkhead box (FOX) factors
MA0042.2	FOXI1	Fork head / winged helix factors	Forkhead box (FOX) factors
MA0043.1	HLF	Basic leucine zipper factors (bZIP)	C/EBP-related
MA0043.2	HLF	Basic leucine zipper factors (bZIP)	C/EBP-related
MA0046.2	HNF1A	Homeo domain factors	POU domain factors
MA0050.1	IRF1	Tryptophan cluster factors	Interferon-regulatory factors
MA0050.2	IRF1	Tryptophan cluster factors	Interferon-regulatory factors
MA0051.1	IRF2	Tryptophan cluster factors	Interferon-regulatory factors
MA0062.1	GABPA	Tryptophan cluster factors	Ets-related factors
MA0076.1	ELK4	Tryptophan cluster factors	Ets-related factors
MA0076.2	ELK4	Tryptophan cluster factors	Ets-related factors
MA0098.1	ETS1	Tryptophan cluster factors	Ets-related factors
MA0098.3	ETS1	Tryptophan cluster factors	Ets-related factors
MA0099.2	FOS::JUN	Basic leucine zipper factors (bZIP)	Fos-related factors::Jun-related factors
MA0099.3	FOS::JUN	Basic leucine zipper factors (bZIP)	Fos-related factors::Jun-related factors
MA0102.3	CEBPA	Basic leucine zipper factors (bZIP)	C/EBP-related
MA0112.1	ESR1	Nuclear receptors with C4 zinc fingers	Steroid hormone receptors (NR3)
MA0112.2	ESR1	Nuclear receptors with C4 zinc fingers	Steroid hormone receptors (NR3)
MA0112.3	ESR1	Nuclear receptors with C4 zinc fingers	Steroid hormone receptors (NR3)
MA0114.2	HNF4A	Nuclear receptors with C4 zinc fingers	RXR-related receptors (NR2)
MA0131.1	HINFP	C2H2 zinc finger factors	Factors with multiple dispersed zinc fingers
MA0131.2	HINFP	C2H2 zinc finger factors	Factors with multiple dispersed zinc fingers
MA0136.2	ELF5	Tryptophan cluster factors	Ets-related factors
MA0139.1	CTCF	C2H2 zinc finger factors	More than 3 adjacent zinc finger factors
MA0140.2	GATA1::TAL1	Basic helix-loop-helix factors (bHLH)	GATA-type zinc fingers::Tal-related factors
MA0141.3	ESRRB	Nuclear receptors with C4 zinc fingers	Steroid hormone receptors (NR3)
MA0148.1	FOXA1	Fork head / winged helix factors	Forkhead box (FOX) factors
MA0148.2	FOXA1	Fork head / winged helix factors	Forkhead box (FOX) factors
MA0148.3	FOXA1	Fork head / winged helix factors	Forkhead box (FOX) factors
MA0149.1	EWSR1-FLI1	Tryptophan cluster factors	Ets-related factors
MA0153.1	HNF1B	Homeo domain factors	POU domain factors
MA0153.2	HNF1B	Homeo domain factors	POU domain factors
MA0154.2	EBF1	Rel homology region (RHR) factors	Early B-Cell Factor-related factors
MA0154.3	EBF1	Rel homology region (RHR) factors	Early B-Cell Factor-related factors
MA0155.1	INSM1	C2H2 zinc finger factors	Factors with multiple dispersed zinc fingers
MA0156.1	FEV	Tryptophan cluster factors	Ets-related factors
MA0156.2	FEV	Tryptophan cluster factors	Ets-related factors
MA0157.1	FOXO3	Fork head / winged helix factors	Forkhead box (FOX) factors
MA0157.2	FOXO3	Fork head / winged helix factors	Forkhead box (FOX) factors
MA0158.1	HOXA5	Homeo domain factors	HOX-related factors
MA0162.2	EGR1	C2H2 zinc finger factors	Three-zinc finger Kruppel-related factors
MA0162.3	EGR1	C2H2 zinc finger factors	Three-zinc finger Kruppel-related factors
MA0258.1	ESR2	Nuclear receptors with C4 zinc fingers	Steroid hormone receptors (NR3)
MA0258.2	ESR2	Nuclear receptors with C4 zinc fingers	Steroid hormone receptors (NR3)
MA0259.1	ARNT::HIF1A	Basic helix-loop-helix factors (bHLH)	PAS domain factors::PAS domain factors
MA0462.1	BATF::JUN	Basic leucine zipper factors (bZIP)	B-ATF-related factors::Jun-related factors
MA0464.2	BHLHE40	Basic helix-loop-helix factors (bHLH)	Hairy-related factors
MA0465.1	CDX2	Homeo domain factors	HOX-related factors
MA0466.1	CEBPB	Basic leucine zipper factors (bZIP)	C/EBP-related
MA0466.2	CEBPB	Basic leucine zipper factors (bZIP)	C/EBP-related
MA0468.1	DUX4	Homeo domain factors	Paired-related HD factors
MA0469.2	E2F3	Fork head / winged helix factors	E2F-related factors
MA0470.1	E2F4	Fork head / winged helix factors	E2F-related factors
MA0471.1	E2F6	Fork head / winged helix factors	E2F-related factors
MA0472.2	EGR2	C2H2 zinc finger factors	Three-zinc finger Kr??ppel-related factors
MA0473.1	ELF1	Tryptophan cluster factors	Ets-related factors
MA0473.2	ELF1	Tryptophan cluster factors	Ets-related factors
MA0474.2	ERG	Tryptophan cluster factors	Ets-related factors
MA0475.1	FLI1	Tryptophan cluster factors	Ets-related factors
MA0475.2	FLI1	Tryptophan cluster factors	Ets-related factors
MA0476.1	FOS	Basic leucine zipper factors (bZIP)	Fos-related factors
MA0477.1	FOSL1	Basic leucine zipper factors (bZIP)	Fos-related factors
MA0478.1	FOSL2	Basic leucine zipper factors (bZIP)	Fos-related factors
MA0479.1	FOXH1	Fork head / winged helix factors	Forkhead box (FOX) factors
MA0481.1	FOXP1	Fork head / winged helix factors	Forkhead box (FOX) factors
MA0481.2	FOXP1	Fork head / winged helix factors	Forkhead box (FOX) factors
MA0484.1	HNF4G	Nuclear receptors with C4 zinc fingers	RXR-related receptors (NR2)
MA0486.1	HSF1	Heat shock factors	HSF factors
MA0486.2	HSF1	Heat shock factors	HSF factors
MA0488.1	JUN	Basic leucine zipper factors (bZIP)	Jun-related factors
MA0489.1	JUN(var.2)	Basic leucine zipper factors (bZIP)	Jun-related factors
MA0490.1	JUNB	Basic leucine zipper factors (bZIP)	Jun-related factors
MA0491.1	JUND	Basic leucine zipper factors (bZIP)	Jun-related factors
MA0492.1	JUND(var.2)	Basic leucine zipper factors (bZIP)	Jun-related factors
MA0592.1	ESRRA	Nuclear receptors with C4 zinc fingers	Steroid hormone receptors (NR3)
MA0593.1	FOXP2	Fork head / winged helix factors	Forkhead box (FOX) factors
MA0598.1	EHF	Tryptophan cluster factors	Ets-related factors
MA0598.2	EHF	Tryptophan cluster factors	Ets-related factors
MA0599.1	KLF5	C2H2 zinc finger factors	Three-zinc finger Kr??ppel-related factors
MA0610.1	DMRT3	DM-type intertwined zinc finger factors	DMRT
MA0612.1	EMX1	Homeo domain factors	NK-related factors
MA0613.1	FOXG1	Fork head / winged helix factors	Forkhead box (FOX) factors
MA0618.1	LBX1	Homeo domain factors	NK-related factors
MA0634.1	ALX3	Homeo domain factors	Paired-related HD factors
MA0635.1	BARHL2	Homeo domain factors	NK-related factors
MA0636.1	BHLHE41	Basic helix-loop-helix factors (bHLH)	Hairy-related factors
MA0637.1	CENPB	Psq-type HTH domain
MA0638.1	CREB3	Basic leucine zipper factors (bZIP)	CREB-related factors
MA0639.1	DBP	Basic leucine zipper factors (bZIP)	C/EBP-related
MA0640.1	ELF3	Tryptophan cluster factors	Ets-related factors
MA0641.1	ELF4	Tryptophan cluster factors	Ets-related factors
MA0642.1	EN2	Homeo domain factors	NK-related factors
MA0644.1	ESX1	Homeo domain factors	Paired-related HD factors
MA0645.1	ETV6	Tryptophan cluster factors	Ets-related factors
MA0646.1	GCM1	GCM domain factors	GCM factors
MA0647.1	GRHL1	Grainyhead domain factors	Grainyhead-related factors
MA0648.1	GSC	Homeo domain factors	Paired-related HD factors
MA0649.1	HEY2	Basic helix-loop-helix factors (bHLH)	Hairy-related factors
MA0650.1	HOXA13	Homeo domain factors	HOX-related factors
MA0651.1	HOXC11	Homeo domain factors	HOX-related factors
MA0652.1	IRF8	Tryptophan cluster factors	Interferon-regulatory factors
MA0653.1	IRF9	Tryptophan cluster factors	Interferon-regulatory factors
MA0654.1	ISX	Homeo domain factors	Paired-related HD factors
MA0655.1	JDP2	Basic leucine zipper factors (bZIP)	Fos-related factors
MA0656.1	JDP2(var.2)	Basic leucine zipper factors (bZIP)	Fos-related factors
MA0657.1	KLF13	C2H2 zinc finger factors	Three-zinc finger Kr??ppel-related factors
MA0658.1	LHX6	Homeo domain factors	HD-LIM factors
MA0699.1	LBX2	Homeo domain factors	NK-related factors
MA0700.1	LHX2	Homeo domain factors	HD-LIM factors
MA0701.1	LHX9	Homeo domain factors	HD-LIM factors
MA0731.1	BCL6B	C2H2 zinc finger factors	More than 3 adjacent zinc finger factors
MA0732.1	EGR3	C2H2 zinc finger factors	Three-zinc finger Kr??ppel-related factors
MA0733.1	EGR4	C2H2 zinc finger factors	Three-zinc finger Kr??ppel-related factors
MA0734.1	GLI2	C2H2 zinc finger factors	More than 3 adjacent zinc finger factors
MA0735.1	GLIS1	C2H2 zinc finger factors	More than 3 adjacent zinc finger factors
MA0736.1	GLIS2	C2H2 zinc finger factors	More than 3 adjacent zinc finger factors
MA0737.1	GLIS3	C2H2 zinc finger factors	More than 3 adjacent zinc finger factors
MA0738.1	HIC2	C2H2 zinc finger factors	Factors with multiple dispersed zinc fingers
MA0740.1	KLF14	C2H2 zinc finger factors	Three-zinc finger Kr??ppel-related factors
MA0741.1	KLF16	C2H2 zinc finger factors	Three-zinc finger Kr??ppel-related factors
MA0754.1	CUX1	Homeo domain factors	HD-CUT factors
MA0755.1	CUX2	Homeo domain factors	HD-CUT factors
MA0758.1	E2F7	Fork head / winged helix factors	E2F-related factors
MA0759.1	ELK3	Tryptophan cluster factors	Ets-related factors
MA0760.1	ERF	Tryptophan cluster factors	Ets-related factors
MA0761.1	ETV1	Tryptophan cluster factors	Ets-related factors
MA0762.1	ETV2	Tryptophan cluster factors	Ets-related factors
MA0763.1	ETV3	Tryptophan cluster factors	Ets-related factors
MA0764.1	ETV4	Tryptophan cluster factors	Ets-related factors
MA0765.1	ETV5	Tryptophan cluster factors	Ets-related factors
MA0766.1	GATA5	Other C4 zinc finger-type factors	GATA-type zinc fingers
MA0767.1	GCM2	GCM domain factors	GCM factors
MA0768.1	LEF1	High-mobility group (HMG) domain factors	TCF-7-related factors
MA0770.1	HSF2	Heat shock factors	HSF factors
MA0771.1	HSF4	Heat shock factors	HSF factors
MA0772.1	IRF7	Tryptophan cluster factors	Interferon-regulatory factors
MA0800.1	EOMES	T-Box factors	TBrain-related factors
MA0817.1	BHLHE23	Basic helix-loop-helix factors (bHLH)	Tal-related factors
MA0818.1	BHLHE22	Basic helix-loop-helix factors (bHLH)	Tal-related factors
MA0819.1	CLOCK	Basic helix-loop-helix factors (bHLH)	PAS domain factors
MA0820.1	FIGLA	Basic helix-loop-helix factors (bHLH)	Tal-related factors
MA0821.1	HES5	Basic helix-loop-helix factors (bHLH)	Hairy-related factors
MA0822.1	HES7	Basic helix-loop-helix factors (bHLH)	Hairy-related factors
MA0823.1	HEY1	Basic helix-loop-helix factors (bHLH)	Hairy-related factors
MA0824.1	ID4	Basic helix-loop-helix factors (bHLH)	HLH domain only
MA0833.1	ATF4	Basic leucine zipper factors (bZIP)	ATF-4-related factors
MA0834.1	ATF7	Basic leucine zipper factors (bZIP)	Jun-related factors
MA0835.1	BATF3	Basic leucine zipper factors (bZIP)	B-ATF-related factors
MA0836.1	CEBPD	Basic leucine zipper factors (bZIP)	C/EBP-related
MA0837.1	CEBPE	Basic leucine zipper factors (bZIP)	C/EBP-related
MA0838.1	CEBPG	Basic leucine zipper factors (bZIP)	C/EBP-related
MA0839.1	CREB3L1	Basic leucine zipper factors (bZIP)	CREB-related factors
MA0845.1	FOXB1	Fork head / winged helix factors	Forkhead box (FOX) factors
MA0846.1	FOXC2	Fork head / winged helix factors	Forkhead box (FOX) factors
MA0847.1	FOXD2	Fork head / winged helix factors	Forkhead box (FOX) factors
MA0848.1	FOXO4	Fork head / winged helix factors	Forkhead box (FOX) factors
MA0849.1	FOXO6	Fork head / winged helix factors	Forkhead box (FOX) factors
MA0850.1	FOXP3	Fork head / winged helix factors	Forkhead box (FOX) factors
MA0852.2	FOXK1	Fork head / winged helix factors	Forkhead box (FOX) factors
MA0862.1	GMEB2	SAND domain factors	GMEB
MA0864.1	E2F2	Fork head / winged helix factors	E2F-related factors
MA0865.1	E2F8	Fork head / winged helix factors	E2F-related factors
MA0873.1	HOXD12	Homeo domain factors	HOX-related factors
MA0875.1	BARX1	Homeo domain factors	NK-related factors
MA0876.1	BSX	Homeo domain factors	NK-related factors
MA0878.1	CDX1	Homeo domain factors	HOX-related factors
MA0882.1	DLX6	Homeo domain factors	NK-related factors
MA0884.1	DUXA	Homeo domain factors	Paired-related HD factors
MA0886.1	EMX2	Homeo domain factors	NK-related factors
MA0887.1	EVX1	Homeo domain factors	HOX-related factors
MA0888.1	EVX2	Homeo domain factors	HOX-related factors
MA0889.1	GBX1	Homeo domain factors	HOX-related factors
MA0890.1	GBX2	Homeo domain factors	HOX-related factors
MA0891.1	GSC2	Homeo domain factors	Paired-related HD factors
MA0892.1	GSX1	Homeo domain factors	HOX-related factors
MA0893.1	GSX2	Homeo domain factors	HOX-related factors
MA0894.1	HESX1	Homeo domain factors	Paired-related HD factors
MA0895.1	HMBOX1	Homeo domain factors	POU domain factors
MA0899.1	HOXA10	Homeo domain factors	HOX-related factors
MA0900.1	HOXA2	Homeo domain factors	HOX-related factors
MA0901.1	HOXB13	Homeo domain factors	HOX-related factors
MA0902.1	HOXB2	Homeo domain factors	HOX-related factors
MA0903.1	HOXB3	Homeo domain factors	HOX-related factors
MA0905.1	HOXC10	Homeo domain factors	HOX-related factors
MA0906.1	HOXC12	Homeo domain factors	HOX-related factors
MA0907.1	HOXC13	Homeo domain factors	HOX-related factors
MA0908.1	HOXD11	Homeo domain factors	HOX-related factors
MA0909.1	HOXD13	Homeo domain factors	HOX-related factors
MA0914.1	ISL2	Homeo domain factors	HD-LIM factors
MA1100.1	ASCL1	Basic helix-loop-helix factors (bHLH)	MyoD / ASC-related factors
MA1101.1	BACH2	Basic leucine zipper factors (bZIP)	Jun-related factors
MA1102.1	CTCFL	C2H2 zinc finger factors	More than 3 adjacent zinc finger factors
MA1103.1	FOXK2	Fork head / winged helix factors	Forkhead box (FOX) factors
MA1104.1	GATA6	Other C4 zinc finger-type factors	GATA-type zinc fingers
MA1105.1	GRHL2	Grainyhead domain factors	Grainyhead-related factors
MA1106.1	HIF1A	Basic helix-loop-helix factors (bHLH)	PAS domain factors
MA1107.1	KLF9	C2H2 zinc finger factors	Three-zinc finger Kruppel-related factors
MA1126.1	FOS::JUN(var.2)	Basic leucine zipper factors (bZIP)	Fos-related factors::Jun-related factors
MA1127.1	FOSB::JUN	Basic leucine zipper factors (bZIP)	Fos-related factors::Jun-related factors
MA1128.1	FOSL1::JUN	Basic leucine zipper factors (bZIP)	Fos-related factors::Jun-related factors
MA1129.1	FOSL1::JUN(var.2)	Basic leucine zipper factors (bZIP)	Fos-related factors::Jun-related factors
MA1130.1	FOSL2::JUN	Basic leucine zipper factors (bZIP)	Fos-related factors::Jun-related factors
MA1131.1	FOSL2::JUN(var.2)	Basic leucine zipper factors (bZIP)	Fos-related factors::Jun-related factors
MA1132.1	JUN::JUNB	Basic leucine zipper factors (bZIP)	Jun-related factors::Jun-related factors
MA1133.1	JUN::JUNB(var.2)	Basic leucine zipper factors (bZIP)	Jun-related factors::Jun-related factors
MA1134.1	FOS::JUNB	Basic leucine zipper factors (bZIP)	Fos-related factors::Jun-related factors
MA1135.1	FOSB::JUNB	Basic leucine zipper factors (bZIP)	Fos-related factors::Jun-related factors
MA1136.1	FOSB::JUNB(var.2)	Basic leucine zipper factors (bZIP)	Fos-related factors::Jun-related factors
MA1137.1	FOSL1::JUNB	Basic leucine zipper factors (bZIP)	Fos-related factors::Jun-related factors
MA1138.1	FOSL2::JUNB	Basic leucine zipper factors (bZIP)	Fos-related factors::Jun-related factors
MA1139.1	FOSL2::JUNB(var.2)	Basic leucine zipper factors (bZIP)	Fos-related factors::Jun-related factors
MA1140.1	JUNB(var.2)	Basic leucine zipper factors (bZIP)	Jun-related factors
MA1141.1	FOS::JUND	Basic leucine zipper factors (bZIP)	Fos-related factors::Jun-related factors
MA1142.1	FOSL1::JUND	Basic leucine zipper factors (bZIP)	Fos-related factors::Jun-related factors
MA1143.1	FOSL1::JUND(var.2)	Basic leucine zipper factors (bZIP)	Fos-related factors::Jun-related factors
MA1144.1	FOSL2::JUND	Basic leucine zipper factors (bZIP)	Fos-related factors::Jun-related factors
MA1145.1	FOSL2::JUND(var.2)	Basic leucine zipper factors (bZIP)	Fos-related factors::Jun-related factors
MA1418.1	IRF3	Tryptophan cluster factors	Interferon-regulatory factors
MA1419.1	IRF4	Tryptophan cluster factors	Interferon-regulatory factors
MA1420.1	IRF5	Tryptophan cluster factors	Interferon-regulatory factors
MA0052.1	MEF2A	MADS box factors	Regulators of differentiation
MA0052.2	MEF2A	MADS box factors	Regulators of differentiation
MA0052.3	MEF2A	MADS box factors	Regulators of differentiation
MA0058.1	MAX	Basic helix-loop-helix factors (bHLH)	bHLH-ZIP factors
MA0058.2	MAX	Basic helix-loop-helix factors (bHLH)	bHLH-ZIP factors
MA0058.3	MAX	Basic helix-loop-helix factors (bHLH)	bHLH-ZIP factors
MA0059.1	MAX::MYC	Basic helix-loop-helix factors (bHLH)	bHLH-ZIP factors::bHLH-ZIP factors
MA0495.1	MAFF	Basic leucine zipper factors (bZIP)	Maf-related factors
MA0495.2	MAFF	Basic leucine zipper factors (bZIP)	Maf-related factors
MA0496.1	MAFK	Basic leucine zipper factors (bZIP)	Maf-related factors
MA0496.2	MAFK	Basic leucine zipper factors (bZIP)	Maf-related factors
MA0497.1	MEF2C	MADS box factors	Regulators of differentiation
MA0498.2	MEIS1	Homeo domain factors	TALE-type homeo domain factors
MA0501.1	MAF::NFE2	Basic leucine zipper factors (bZIP)	Maf-related factors::Jun-related factors
MA0659.1	MAFG	Basic leucine zipper factors (bZIP)	Maf-related factors
MA0660.1	MEF2B	MADS box factors	Regulators of differentiation
MA0661.1	MEOX1	Homeo domain factors	HOX-related factors
MA0702.1	LMX1A	Homeo domain factors	HD-LIM factors
MA0703.1	LMX1B	Homeo domain factors	HD-LIM factors
MA0706.1	MEOX2	Homeo domain factors	HOX-related factors
MA0773.1	MEF2D	MADS box factors	Regulators of differentiation
MA0774.1	MEIS2	Homeo domain factors	TALE-type homeo domain factors
MA0775.1	MEIS3	Homeo domain factors	TALE-type homeo domain factors
MA0801.1	MGA	T-Box factors	TBX6-related factors
MA0002.1	RUNX1	Runt domain factors	Runt-related factors
MA0003.1	TFAP2A	Basic helix-span-helix factors (bHSH)	AP-2
MA0003.2	TFAP2A	Basic helix-span-helix factors (bHSH)	AP-2
MA0003.3	TFAP2A	Basic helix-span-helix factors (bHSH)	AP-2
MA0009.2	T	T-Box factors	Brachyury-related factors
MA0014.2	PAX5	Paired box factors	Paired domain only
MA0014.3	PAX5	Paired box factors	Paired domain only
MA0017.1	NR2F1	Nuclear receptors with C4 zinc fingers	RXR-related receptors (NR2)
MA0017.2	NR2F1	Nuclear receptors with C4 zinc fingers	RXR-related receptors (NR2)
MA0025.1	NFIL3	Basic leucine zipper factors (bZIP)	C/EBP-related
MA0048.1	NHLH1	Basic helix-loop-helix factors (bHLH)	Tal-related factors
MA0048.2	NHLH1	Basic helix-loop-helix factors (bHLH)	Tal-related factors
MA0056.1	MZF1	C2H2 zinc finger factors	More than 3 adjacent zinc finger factors
MA0057.1	MZF1(var.2)	C2H2 zinc finger factors	More than 3 adjacent zinc finger factors
MA0060.1	NFYA	Other alpha	NFY
MA0060.2	NFYA	Other alpha	NFY
MA0060.3	NFYA	Other alpha	NFY
MA0065.1	PPARG::RXRA	Nuclear receptors with C4 zinc fingers	Thyroid hormone receptor-related factors (NR1)
MA0066.1	PPARG	Nuclear receptors with C4 zinc fingers	Thyroid hormone receptor-related factors (NR1)
MA0068.2	PAX4	Paired box factors	Paired plus homeo domain
MA0069.1	Pax6	Paired box factors	Paired plus homeo domain
MA0070.1	PBX1	Homeo domain factors	TALE-type homeo domain factors
MA0071.1	RORA	Nuclear receptors with C4 zinc fingers	Thyroid hormone receptor-related factors (NR1)
MA0072.1	RORA(var.2)	Nuclear receptors with C4 zinc fingers	Thyroid hormone receptor-related factors (NR1)
MA0073.1	RREB1	C2H2 zinc finger factors	Factors with multiple dispersed zinc fingers
MA0074.1	RXRA::VDR	Nuclear receptors with C4 zinc fingers	RXR-related receptors (NR2)
MA0077.1	SOX9	High-mobility group (HMG) domain factors	SOX-related factors
MA0079.1	SP1	C2H2 zinc finger factors	Three-zinc finger Kr??ppel-related factors
MA0079.2	SP1	C2H2 zinc finger factors	Three-zinc finger Kr??ppel-related factors
MA0079.3	SP1	C2H2 zinc finger factors	Three-zinc finger Kr??ppel-related factors
MA0080.1	SPI1	Tryptophan cluster factors	Ets-related factors
MA0080.2	SPI1	Tryptophan cluster factors	Ets-related factors
MA0080.4	SPI1	Tryptophan cluster factors	Ets-related factors
MA0081.1	SPIB	Tryptophan cluster factors	Ets-related factors
MA0083.1	SRF	MADS box factors	Responders to external signals (SRF/RLM1)
MA0083.2	SRF	MADS box factors	Responders to external signals (SRF/RLM1)
MA0083.3	SRF	MADS box factors	Responders to external signals (SRF/RLM1)
MA0084.1	SRY	High-mobility group (HMG) domain factors	SOX-related factors
MA0090.1	TEAD1	TEA domain factors	TEF-1-related factors
MA0090.2	TEAD1	TEA domain factors	TEF-1-related factors
MA0091.1	TAL1::TCF3	Basic helix-loop-helix factors (bHLH)	Tal-related factors::E2A-related factors
MA0093.1	USF1	Basic helix-loop-helix factors (bHLH)	bHLH-ZIP factors
MA0093.2	USF1	Basic helix-loop-helix factors (bHLH)	bHLH-ZIP factors
MA0095.1	YY1	C2H2 zinc finger factors	More than 3 adjacent zinc finger factors
MA0095.2	YY1	C2H2 zinc finger factors	More than 3 adjacent zinc finger factors
MA0100.3	MYB	Tryptophan cluster factors	Myb/SANT domain factors
MA0101.1	REL	Rel homology region (RHR) factors	NF-kappaB-related factors
MA0104.4	MYCN	Basic helix-loop-helix factors (bHLH)	bHLH-ZIP factors
MA0105.1	NFKB1	Rel homology region (RHR) factors	NF-kappaB-related factors
MA0105.2	NFKB1	Rel homology region (RHR) factors	NF-kappaB-related factors
MA0105.3	NFKB1	Rel homology region (RHR) factors	NF-kappaB-related factors
MA0105.4	NFKB1	Rel homology region (RHR) factors	NF-kappaB-related factors
MA0106.1	TP53	p53 domain factors	p53-related factors
MA0106.2	TP53	p53 domain factors	p53-related factors
MA0106.3	TP53	p53 domain factors	p53-related factors
MA0107.1	RELA	Rel homology region (RHR) factors	NF-kappaB-related factors
MA0113.1	NR3C1	Nuclear receptors with C4 zinc fingers	Steroid hormone receptors (NR3)
MA0113.3	NR3C1	Nuclear receptors with C4 zinc fingers	Steroid hormone receptors (NR3)
MA0115.1	NR1H2::RXRA	Nuclear receptors with C4 zinc fingers	Thyroid hormone receptor-related factors (NR1)
MA0119.1	NFIC::TLX1	SMAD/NF-1 DNA-binding domain factors::Homeo domain factors	Nuclear factor 1::NK-related factors
MA0122.2	NKX3-2	Homeo domain factors	NK-related factors
MA0124.1	NKX3-1	Homeo domain factors	NK-related factors
MA0132.2	PDX1	Homeo domain factors	HOX-related factors
MA0137.1	STAT1	STAT domain factors	STAT factors
MA0137.2	STAT1	STAT domain factors	STAT factors
MA0137.3	STAT1	STAT domain factors	STAT factors
MA0138.1	REST	C2H2 zinc finger factors	Factors with multiple dispersed zinc fingers
MA0138.2	REST	C2H2 zinc finger factors	Factors with multiple dispersed zinc fingers
MA0144.2	STAT3	STAT domain factors	STAT factors
MA0145.3	TFCP2	Grainyhead domain factors	CP2-related factors
MA0147.3	MYC	Basic helix-loop-helix factors (bHLH)	bHLH-ZIP factors
MA0150.1	NFE2L2	Basic leucine zipper factors (bZIP)	Jun-related factors
MA0152.1	NFATC2	Rel homology region (RHR) factors	NFAT-related factors
MA0159.1	RARA::RXRA	Nuclear receptors with C4 zinc fingers	Thyroid hormone receptor-related factors (NR1)
MA0160.1	NR4A2	Nuclear receptors with C4 zinc fingers	NGFI-B-related receptors (NR4)
MA0161.1	NFIC	SMAD/NF-1 DNA-binding domain factors	Nuclear factor 1
MA0161.2	NFIC	SMAD/NF-1 DNA-binding domain factors	Nuclear factor 1
MA0163.1	PLAG1	C2H2 zinc finger factors	More than 3 adjacent zinc finger factors
MA0442.1	SOX10	High-mobility group (HMG) domain factors	SOX-related factors
MA0442.2	SOX10	High-mobility group (HMG) domain factors	SOX-related factors
MA0502.1	NFYB	Other alpha	NFY
MA0504.1	NR2C2	Nuclear receptors with C4 zinc fingers	RXR-related receptors (NR2)
MA0506.1	NRF1	Basic leucine zipper factors (bZIP)	Jun-related factors
MA0507.1	POU2F2	Homeo domain factors	POU domain factors
MA0508.1	PRDM1	C2H2 zinc finger factors	More than 3 adjacent zinc finger factors
MA0508.2	PRDM1	C2H2 zinc finger factors	More than 3 adjacent zinc finger factors
MA0510.1	RFX5	Fork head / winged helix factors	RFX-related factors
MA0510.2	RFX5	Fork head / winged helix factors	RFX-related factors
MA0511.1	RUNX2	Runt domain factors	Runt-related factors
MA0511.2	RUNX2	Runt domain factors	Runt-related factors
MA0513.1	SMAD2::SMAD3::SMAD4	SMAD/NF-1 DNA-binding domain factors	SMAD factors::SMAD factors::SMAD factors
MA0516.1	SP2	C2H2 zinc finger factors	Three-zinc finger Kr??ppel-related factors
MA0517.1	STAT1::STAT2	STAT domain factors::STAT domain factors	STAT factors::STAT factors
MA0522.2	TCF3	Basic helix-loop-helix factors (bHLH)	E2A-related factors
MA0523.1	TCF7L2	High-mobility group (HMG) domain factors	TCF-7-related factors
MA0524.1	TFAP2C	Basic helix-span-helix factors (bHSH)	AP-2
MA0524.2	TFAP2C	Basic helix-span-helix factors (bHSH)	AP-2
MA0525.1	TP63	p53 domain factors	p53-related factors
MA0525.2	TP63	p53 domain factors	p53-related factors
MA0526.1	USF2	Basic helix-loop-helix factors (bHLH)	bHLH-ZIP factors
MA0526.2	USF2	Basic helix-loop-helix factors (bHLH)	bHLH-ZIP factors
MA0595.1	SREBF1	Basic helix-loop-helix factors (bHLH)	bHLH-ZIP factors
MA0596.1	SREBF2	Basic helix-loop-helix factors (bHLH)	bHLH-ZIP factors
MA0597.1	THAP1	C2CH THAP-type zinc finger factors	THAP-related factors
MA0600.1	RFX2	Fork head / winged helix factors	RFX-related factors
MA0600.2	RFX2	Fork head / winged helix factors	RFX-related factors
MA0620.2	MITF	Basic helix-loop-helix factors (bHLH)	bHLH-ZIP factors
MA0625.1	NFATC3	Rel homology region (RHR) factors	NFAT-related factors
MA0628.1	POU6F1	Homeo domain factors	POU domain factors
MA0630.1	SHOX	Homeo domain factors	Paired-related HD factors
MA0662.1	MIXL1	Homeo domain factors	Paired-related HD factors
MA0663.1	MLX	Basic helix-loop-helix factors (bHLH)	bHLH-ZIP factors
MA0664.1	MLXIPL	Basic helix-loop-helix factors (bHLH)	bHLH-ZIP factors
MA0665.1	MSC	Basic helix-loop-helix factors (bHLH)	Tal-related factors
MA0666.1	MSX1	Homeo domain factors	NK-related factors
MA0667.1	MYF6	Basic helix-loop-helix factors (bHLH)	MyoD / ASC-related factors
MA0668.1	NEUROD2	Basic helix-loop-helix factors (bHLH)	Tal-related factors
MA0669.1	NEUROG2	Basic helix-loop-helix factors (bHLH)	Tal-related factors
MA0670.1	NFIA	SMAD/NF-1 DNA-binding domain factors	Nuclear factor 1
MA0671.1	NFIX	SMAD/NF-1 DNA-binding domain factors	Nuclear factor 1
MA0672.1	NKX2-3	Homeo domain factors	NK-related factors
MA0673.1	NKX2-8	Homeo domain factors	NK-related factors
MA0674.1	NKX6-1	Homeo domain factors	NK-related factors
MA0675.1	NKX6-2	Homeo domain factors	NK-related factors
MA0678.1	OLIG2	Basic helix-loop-helix factors (bHLH)	Tal-related factors
MA0679.1	ONECUT1	Homeo domain factors	HD-CUT factors
MA0680.1	PAX7	Paired box factors	Paired plus homeo domain
MA0683.1	POU4F2	Homeo domain factors	POU domain factors
MA0684.1	RUNX3	Runt domain factors	Runt-related factors
MA0685.1	SP4	C2H2 zinc finger factors	Three-zinc finger Kr??ppel-related factors
MA0686.1	SPDEF	Tryptophan cluster factors	Ets-related factors
MA0687.1	SPIC	Tryptophan cluster factors	Ets-related factors
MA0688.1	TBX2	T-Box factors	TBX2-related factors
MA0689.1	TBX20	T-Box factors	TBX1-related factors
MA0690.1	TBX21	T-Box factors	TBrain-related factors
MA0691.1	TFAP4	Basic helix-loop-helix factors (bHLH)	bHLH-ZIP factors
MA0692.1	TFEB	Basic helix-loop-helix factors (bHLH)	bHLH-ZIP factors
MA0693.2	VDR	Nuclear receptors with C4 zinc fingers	Thyroid hormone receptor-related factors (NR1)
MA0707.1	MNX1	Homeo domain factors	HOX-related factors
MA0708.1	MSX2	Homeo domain factors	NK-related factors
MA0710.1	NOTO	Homeo domain factors	NK-related factors
MA0711.1	OTX1	Homeo domain factors	Paired-related HD factors
MA0712.1	OTX2	Homeo domain factors	Paired-related HD factors
MA0713.1	PHOX2A	Homeo domain factors	Paired-related HD factors
MA0714.1	PITX3	Homeo domain factors	Paired-related HD factors
MA0715.1	PROP1	Homeo domain factors	Paired-related HD factors
MA0716.1	PRRX1	Homeo domain factors	Paired-related HD factors
MA0717.1	RAX2	Homeo domain factors	Paired-related HD factors
MA0718.1	RAX	Homeo domain factors	Paired-related HD factors
MA0719.1	RHOXF1	Homeo domain factors	Paired-related HD factors
MA0721.1	UNCX	Homeo domain factors	Paired-related HD factors
MA0722.1	VAX1	Homeo domain factors	NK-related factors
MA0723.1	VAX2	Homeo domain factors	NK-related factors
MA0724.1	VENTX	Homeo domain factors	NK-related factors
MA0725.1	VSX1	Homeo domain factors	Paired-related HD factors
MA0726.1	VSX2	Homeo domain factors	Paired-related HD factors
MA0727.1	NR3C2	Nuclear receptors with C4 zinc fingers	Steroid hormone receptors (NR3)
MA0729.1	RARA	Nuclear receptors with C4 zinc fingers	Thyroid hormone receptor-related factors (NR1)
MA0730.1	RARA(var.2)	Nuclear receptors with C4 zinc fingers	Thyroid hormone receptor-related factors (NR1)
MA0743.1	SCRT1	C2H2 zinc finger factors	More than 3 adjacent zinc finger factors
MA0744.1	SCRT2	C2H2 zinc finger factors	More than 3 adjacent zinc finger factors
MA0745.1	SNAI2	C2H2 zinc finger factors	More than 3 adjacent zinc finger factors
MA0746.1	SP3	C2H2 zinc finger factors	Three-zinc finger Kr??ppel-related factors
MA0747.1	SP8	C2H2 zinc finger factors	Three-zinc finger Kr??ppel-related factors
MA0748.1	YY2	C2H2 zinc finger factors	More than 3 adjacent zinc finger factors
MA0749.1	ZBED1	C2H2 zinc finger factors	BED zinc finger factors
MA0756.1	ONECUT2	Homeo domain factors	HD-CUT factors
MA0757.1	ONECUT3	Homeo domain factors	HD-CUT factors
MA0776.1	MYBL1	Tryptophan cluster factors	Myb/SANT domain factors
MA0777.1	MYBL2	Tryptophan cluster factors	Myb/SANT domain factors
MA0778.1	NFKB2	Rel homology region (RHR) factors	NF-kappaB-related factors
MA0779.1	PAX1	Paired box factors	Paired domain only
MA0780.1	PAX3	Paired box factors	Paired plus homeo domain
MA0781.1	PAX9	Paired box factors	Paired domain only
MA0782.1	PKNOX1	Homeo domain factors	TALE-type homeo domain factors
MA0783.1	PKNOX2	Homeo domain factors	TALE-type homeo domain factors
MA0784.1	POU1F1	Homeo domain factors	POU domain factors
MA0785.1	POU2F1	Homeo domain factors	POU domain factors
MA0786.1	POU3F1	Homeo domain factors	POU domain factors
MA0787.1	POU3F2	Homeo domain factors	POU domain factors
MA0788.1	POU3F3	Homeo domain factors	POU domain factors
MA0789.1	POU3F4	Homeo domain factors	POU domain factors
MA0790.1	POU4F1	Homeo domain factors	POU domain factors
MA0791.1	POU4F3	Homeo domain factors	POU domain factors
MA0792.1	POU5F1B	Homeo domain factors	POU domain factors
MA0793.1	POU6F2	Homeo domain factors	POU domain factors
MA0794.1	PROX1	Homeo domain factors	HD-PROS factors
MA0795.1	SMAD3	SMAD/NF-1 DNA-binding domain factors	SMAD factors
MA0796.1	TGIF1	Homeo domain factors	TALE-type homeo domain factors
MA0797.1	TGIF2	Homeo domain factors	TALE-type homeo domain factors
MA0798.1	RFX3	Fork head / winged helix factors	RFX-related factors
MA0799.1	RFX4	Fork head / winged helix factors	RFX-related factors
MA0802.1	TBR1	T-Box factors	TBrain-related factors
MA0803.1	TBX15	T-Box factors	TBX1-related factors
MA0804.1	TBX19	T-Box factors	Brachyury-related factors
MA0805.1	TBX1	T-Box factors	TBX1-related factors
MA0806.1	TBX4	T-Box factors	TBX2-related factors
MA0807.1	TBX5	T-Box factors	TBX2-related factors
MA0808.1	TEAD3	TEA domain factors	TEF-1-related factors
MA0809.1	TEAD4	TEA domain factors	TEF-1-related factors
MA0810.1	TFAP2A(var.2)	Basic helix-span-helix factors (bHSH)	AP-2
MA0811.1	TFAP2B	Basic helix-span-helix factors (bHSH)	AP-2
MA0812.1	TFAP2B(var.2)	Basic helix-span-helix factors (bHSH)	AP-2
MA0813.1	TFAP2B(var.3)	Basic helix-span-helix factors (bHSH)	AP-2
MA0814.1	TFAP2C(var.2)	Basic helix-span-helix factors (bHSH)	AP-2
MA0815.1	TFAP2C(var.3)	Basic helix-span-helix factors (bHSH)	AP-2
MA0825.1	MNT	Basic helix-loop-helix factors (bHLH)	bHLH-ZIP factors
MA0826.1	OLIG1	Basic helix-loop-helix factors (bHLH)	Tal-related factors
MA0827.1	OLIG3	Basic helix-loop-helix factors (bHLH)	Tal-related factors
MA0828.1	SREBF2(var.2)	Basic helix-loop-helix factors (bHLH)	bHLH-ZIP factors
MA0830.1	TCF4	Basic helix-loop-helix factors (bHLH)	E2A-related factors
MA0831.1	TFE3	Basic helix-loop-helix factors (bHLH)	bHLH-ZIP factors
MA0831.2	TFE3	Basic helix-loop-helix factors (bHLH)	bHLH-ZIP factors
MA0841.1	NFE2	Basic leucine zipper factors (bZIP)	Jun-related factors
MA0842.1	NRL	Basic leucine zipper factors (bZIP)	Maf-related factors
MA0843.1	TEF	TEA domain factors	TEF-1-related factors
MA0844.1	XBP1	Basic leucine zipper factors (bZIP)	XBP-1-related factors
MA0855.1	RXRB	Nuclear receptors with C4 zinc fingers	RXR-related receptors (NR2)
MA0856.1	RXRG	Nuclear receptors with C4 zinc fingers	RXR-related receptors (NR2)
MA0861.1	TP73	p53 domain factors	p53-related factors
MA0863.1	MTF1	C2H2 zinc finger factors	More than 3 adjacent zinc finger factors
MA0866.1	SOX21	High-mobility group (HMG) domain factors	SOX-related factors
MA0867.1	SOX4	High-mobility group (HMG) domain factors	SOX-related factors
MA0868.1	SOX8	High-mobility group (HMG) domain factors	SOX-related factors
MA0871.1	TFEC	Basic helix-loop-helix factors (bHLH)	bHLH-ZIP factors
MA0872.1	TFAP2A(var.3)	Basic helix-span-helix factors (bHSH)	AP-2
MA1108.1	MXI1	Basic helix-loop-helix factors (bHLH)	bHLH-ZIP factors
MA1109.1	NEUROD1	Basic helix-loop-helix factors (bHLH)	Tal-related factors
MA1110.1	NR1H4	Nuclear receptors with C4 zinc fingers	Thyroid hormone receptor-related factors (NR1)
MA1111.1	NR2F2	Nuclear receptors with C4 zinc fingers	RXR-related receptors (NR2)
MA1112.1	NR4A1	Nuclear receptors with C4 zinc fingers	NGFI-B-related receptors (NR4)
MA1113.1	PBX2	Homeo domain factors	TALE-type homeo domain factors
MA1114.1	PBX3	Homeo domain factors	TALE-type homeo domain factors
MA1115.1	POU5F1	Homeo domain factors	POU domain factors
MA1116.1	RBPJ	Rel homology region (RHR) factors	CSL-related factors
MA1117.1	RELB	Rel homology region (RHR) factors	NF-kappaB-related factors
MA1118.1	SIX1	Homeo domain factors	HD-SINE factors
MA1119.1	SIX2	Homeo domain factors	HD-SINE factors
MA1120.1	SOX13	High-mobility group (HMG) domain factors	SOX-related factors
MA1121.1	TEAD2	TEA domain factors	TEF-1-related factors
MA1122.1	TFDP1	Fork head / winged helix factors	E2F-related factors
MA1123.1	TWIST1	Basic helix-loop-helix factors (bHLH)	Tal-related factors
MA1146.1	NR1A4::RXRA	Nuclear receptors with C4 zinc fingers	Thyroid hormone receptor-related factors (NR1)
MA1147.1	NR4A2::RXRA	Nuclear receptors with C4 zinc fingers	NGFI-B-related receptors (NR4)
MA1148.1	PPARA::RXRA	Nuclear receptors with C4 zinc fingers	Thyroid hormone receptor-related factors (NR1)
MA1149.1	RARA::RXRG	Nuclear receptors with C4 zinc fingers	Thyroid hormone receptor-related factors (NR1)
MA1150.1	RORB	Nuclear receptors with C4 zinc fingers	Thyroid hormone receptor-related factors (NR1)
MA1151.1	RORC	Nuclear receptors with C4 zinc fingers	Thyroid hormone receptor-related factors (NR1)
MA1152.1	SOX15	High-mobility group (HMG) domain factors	SOX-related factors
MA1421.1	TCF7L1	High-mobility group (HMG) domain factors	TCF-7-related factors
MA0088.2	ZNF143	C2H2 zinc finger factors	More than 3 adjacent zinc finger factors
MA0103.2	ZEB1	Homeo domain factors	HD-ZF factors
MA0103.3	ZEB1	Homeo domain factors	HD-ZF factors
MA0130.1	ZNF354C	C2H2 zinc finger factors	More than 3 adjacent zinc finger factors
MA0527.1	ZBTB33	C2H2 zinc finger factors	Other factors with up to three adjacent zinc fingers
MA0528.1	ZNF263	C2H2 zinc finger factors	More than 3 adjacent zinc finger factors
MA0694.1	ZBTB7B	C2H2 zinc finger factors	More than 3 adjacent zinc finger factors
MA0695.1	ZBTB7C	C2H2 zinc finger factors	More than 3 adjacent zinc finger factors
MA0696.1	ZIC1	C2H2 zinc finger factors	More than 3 adjacent zinc finger factors
MA0697.1	ZIC3	C2H2 zinc finger factors	More than 3 adjacent zinc finger factors
MA0698.1	ZBTB18	C2H2 zinc finger factors	More than 3 adjacent zinc finger factors
MA0750.1	ZBTB7A	C2H2 zinc finger factors	More than 3 adjacent zinc finger factors
MA0750.2	ZBTB7A	C2H2 zinc finger factors	More than 3 adjacent zinc finger factors
MA0751.1	ZIC4	C2H2 zinc finger factors	More than 3 adjacent zinc finger factors
MA0752.1	ZNF410	C2H2 zinc finger factors	More than 3 adjacent zinc finger factors
MA0753.1	ZNF740	C2H2 zinc finger factors	Other factors with up to three adjacent zinc fingers
MA1124.1	ZNF24	C2H2 zinc finger factors	More than 3 adjacent zinc finger factors
MA1125.1	ZNF384	C2H2 zinc finger factors	More than 3 adjacent zinc finger factors
MA1154.1	ZNF282	C2H2 zinc finger factors	More than 3 adjacent zinc finger factors
MA1155.1	ZSCAN4	C2H2 zinc finger factors	More than 3 adjacent zinc finger factors
